# Supplementary material for: Fpr1, a primary target of rapamycin, functions as a transcription factor for ribosomal protein genes cooperatively with Hmo1 in Saccharomyces cerevisiae
Source: PLoS Genet. 2020 Jun 30;16(6):e1008865. doi: 10.1371/journal.pgen.1008865 (PMC7357790; doi:10.1371/journal.pgen.1008865)
Supplement: S1 Table — (XLSX) [file pgen.1008865.s010.xlsx]

## Sheet: Sheet1
S1 Table. S. cerevisiae strains used in this study.
Strain	Genotype	Source
6864	MATa leu2Δ0 ura3Δ0 his3Δ1 met15Δ0 tor1Δ::kanMX	Euroscarf
25053	MATa/α leu2Δ0/leu2Δ0 ura3Δ0/ura3Δ0 his3Δ1/his3Δ1 MET15/met15Δ0 LYS2/lys2Δ0 TOR2/tor2Δ::kanMX6	Euroscarf
H2451	MATα leu2-3,112 ura3-52 trp1-63 his3-609	Kasahara, 2007
YKK16	MATa leu2-3,112 ura3-52 trp1-63 his3-609	Higashino, 2015
YKK97	MATα leu2-3,112 ura3-52 trp1-63 his3-609 hmo1Δ::kanMX6	Higashino, 2015
YKK166	MATα leu2-3,112 ura3-52 trp1-63 his3-609 fpr1Δ::kanMX6	This study
YKK168	MATa leu2-3,112 ura3-52 trp1-63 his3-609 fpr1Δ::kanMX6	This study
YKK206	MATa leu2-3,112 ura3-52 trp1-63 his3-609 hmo1Δ::kanMX6 fpr1Δ::kanMX6	This study
YKK207	MATα leu2-3,112 ura3-52 trp1-63 his3-609 fpr1Δ::kanMX6	This study
YKK208	MATa leu2-3,112 ura3-52 trp1-63 his3-609	This study
YKK209	MATα leu2-3,112 ura3-52 trp1-63 his3-609 hmo1Δ::kanMX6	This study
YKK306	MATα leu2-3,112 ura3-52 trp1-63 his3-609 FPR1-FLAG::kanMX6	This study
YKK455	MATα leu2,3-112 ura3-52 trp1-63 his3-609 fpr1Δ::kanMX6	This study
YKK458	MATα leu2,3-112 ura3-52 trp1-63 his3-609 hmo1Δ::kanMX6 fpr1Δ::kanMX6	This study
YKK459	MATa leu2,3-112 ura3-52 trp1-63 his3-609 hmo1Δ::kanMX6	This study
YKK461	MATa leu2,3-112 ura3-52 trp1-63 his3-609	This study
YKK463	MATα leu2,3-112 ura3-52 trp1-63 his3-609 fpr1Δ::kanMX6	This study
YKK464	MATα leu2,3-112 ura3-52 trp1-63 his3-609 hmo1Δ::kanMX6	This study
YKK468	MATα leu2,3-112 ura3-52 trp1-63 his3-609	This study
YKK469	MATa leu2,3-112 ura3-52 trp1-63 his3-609 hmo1Δ::kanMX6 fpr1Δ::kanMX6	This study
YKK742	MATa/α leu2,3-112/leu2,3-112 ura3-52/ura3-52 trp1-63/trp1-63 his3-609/his3-609 HMO1/hmo1Δ::kanMX6 FPR1/fpr1Δ::kanMX6	This study
YKK776	MATa/α leu2,3-112/leu2,3-112 ura3-52/ura3-52 trp1-63/trp1-63 his3-609/his3-609 HMO1/hmo1Δ::kanMX6 FPR1/fpr1Δ::kanMX6 FAP1/FAP1-FLAG::HIS3MX6	This study
YKK792	MATa leu2-3,112 ura3-52 trp1-63 his3-609 FAP1-FLAG::HIS3MX6	This study
YKK794	MATa leu2-3,112 ura3-52 trp1-63 his3-609 fpr1Δ::kanMX6 FAP1-FLAG::HIS3MX6	This study
YKK867	MATa/α leu2Δ0/leu2Δ0 ura3Δ0/ura3Δ0 his3Δ1/his3Δ1 MET15/met15Δ0 LYS2/lys2Δ0 TOR2/tor2Δ::kanMX6 FPR1/fpr1Δ::HIS3MX	This study
YKK899	MATa leu2 his3 ura3 trp1 tor1Δ::kanMX6 fpr1Δ::kanMX6	This study
YKK940	MATα leu2Δ0 ura3Δ0 his3Δ1 met15Δ0 tor2Δ::kanMX6 pKM731[TOR2/pRS316]	This study
YKK1054	MATα leu2-3,112 ura3-52 trp1-63 his3-609 fpr1Δ::kanMX6 RPL25p(WT) -ADE2C::HIS3MX6	This study
YKK1056	MATα leu2-3,112 ura3-52 trp1-63 his3-609 fpr1Δ::kanMX6 RPL25p(ΔUAS) -ADE2C::HIS3MX6	This study
YKK1058	MATα leu2-3,112 ura3-52 trp1-63 his3-609 fpr1Δ::kanMX6 RPL25p(ΔIVR) -ADE2C::HIS3MX6	This study
YKK1072	MATa leu2-3,112 ura3-52 trp1-63 his3-609 fpr1Δ::kanMX6 RAP1-FLAG::HIS3MX6	This study
YKK1074	MATa leu2-3,112 ura3-52 trp1-63 his3-609 RAP1-FLAG::HIS3MX6	This study
YKK1080	MATa leu2 ura3 his3 met15Δ0 tor1Δ::kanMX6 tor2Δ::kanMX6 pKM731[TOR2/pRS316] fpr1Δ::kanMX6	This study
YKK1081	MATa leu2 ura3 his3 tor1Δ::kanMX6 tor2Δ::kanMX6 pKM731[TOR2/pRS316]	This study
YKK1085	MATa leu2,3-112 ura3-52 trp1-63 his3-609 IFH1-FLAG::HIS3MX6	This study
YKK1086	MATa leu2,3-112 ura3-52 trp1-63 his3-609 hmo1Δ::kanMX6 fpr1Δ::kanMX6 FHL1-FLAG::HIS3MX6	This study
YKK1087	MATα leu2,3-112 ura3-52 trp1-63 his3-609 fpr1Δ::kanMX6 FHL1-FLAG::HIS3MX6	This study
YKK1090	MATa leu2,3-112 ura3-52 trp1-63 his3-609 FHL1-FLAG::HIS3MX6	This study
YKK1091	MATα leu2,3-112 ura3-52 trp1-63 his3-609 hmo1Δ::kanMX6 FHL1-FLAG::HIS3MX6	This study
YKK1093	MATa leu2 ura3 his3 tor1Δ::kanMX6 tor2Δ::kanMX6 pKM731[TOR2/pRS316] hmo1Δ::HIS3MX6	This study
YKK1097	MATa leu2 ura3 his3 met15Δ0 tor1Δ::kanMX6 tor2Δ::kanMX6 pKM731[TOR2/pRS316] fpr1Δ::kanMX6 hmo1Δ::HIS3MX6	This study
YKK1100	MATα leu2,3-112 ura3-52 trp1-63 his3-609 IFH1-FLAG::HIS3MX6	This study
YKK1102	MATα leu2,3-112 ura3-52 trp1-63 his3-609 fpr1Δ::kanMX6 IFH1-FLAG::HIS3MX6	This study
YKK1104	MATα leu2,3-112 ura3-52 trp1-63 his3-609 hmo1Δ::kanMX6 IFH1-FLAG::HIS3MX6	This study
YKK1106	MATα leu2,3-112 ura3-52 trp1-63 his3-609 fpr1Δ::kanMX6 hmo1Δ::kanMX6 IFH1-FLAG::HIS3MX6	This study
YKK1115	MATa leu2,3-112 ura3-52 trp1-63 his3-609 SUA7-PA::HIS3MX6	This study
YKK1117	MATa leu2,3-112 ura3-52 trp1-63 his3-609 fpr1Δ::kanMX6 SUA7-PA::HIS3MX6	This study
YKK1119	MATa leu2,3-112 ura3-52 trp1-63 his3-609 hmo1Δ::kanMX6 SUA7-PA::HIS3MX6	This study
YKK1121	MATa leu2,3-112 ura3-52 trp1-63 his3-609 fpr1Δ::kanMX6 hmo1Δ::kanMX6 SUA7-PA::HIS3MX6	This study
YKK1123	MATα leu2,3-112 ura3-52 trp1-63 his3-609 HMO1-PA::HIS3MX6	This study
YKK1125	MATα leu2,3-112 ura3-52 trp1-63 his3-609 fpr1Δ::kanMX6 HMO1-PA::HIS3MX6	This study
YKK1127	MATα leu2,3-112 ura3-52 trp1-63 his3-609 FPR1-PA::HIS3MX6	This study
YKK1129	MATa leu2,3-112 ura3-52 trp1-63 his3-609 hmo1Δ::kanMX6 FPR1-PA::HIS3MX6	This study
YKK1214	MATα leu2,3-112 ura3-52 trp1-63 his3-609 fpr1Δ::kanMX6 FHL1-FLAG::HIS3MX6 ADH1p-OsTIR1::URA3	This study
