# Supplementary material for: Fpr1, a primary target of rapamycin, functions as a transcription factor for ribosomal protein genes cooperatively with Hmo1 in Saccharomyces cerevisiae
Source: PLoS Genet. 2020 Jun 30;16(6):e1008865. doi: 10.1371/journal.pgen.1008865 (PMC7357790; doi:10.1371/journal.pgen.1008865)
Supplement: S2 Table — (XLSX) [file pgen.1008865.s011.xlsx]

## Sheet: Sheet1
S2 Table. Oligonucleotides used in this study
Name	Sequence
M13F	5'-CGCCAGGGTTTTCCCAGTCACGA-3'
M13R	5'-AGCGGATAACAATTTCACACAGGA-3'
T7	5'-TAATACGACTCACTATAGGG-3'
TK493	5'-ATGTCTGACACCGAAGCTCCA-3'
TK4022	5'-AGGATGTACATCCTACCACACACAACAAGCCTGTCACACCCGGATCCCCGGGTTAATTAA-3'
TK4023	5'-AGAAAGACAGTAGAGTAATAGTAACGAGTTTGTCCGTCCAGAATTCGAGCTCGTTTAAAC-3'
TK4738	5'-GCTTCTACTTCGAATATGCTAATACTATTATCGAAATTTTGAATTCGAGCTCGTTTAAAC-3'
TK4806	5'-AACTCGAGTATAAGCAAAAAATCAATCAAAACAAGTAATACGGATCCCCGGGTTAATTAA-3'
TK4807	5'-TAAAAAGCAGAAAGGCGGCTCAATTGATAGTACTTTGCTTGAATTCGAGCTCGTTTAAAC-3'
TK9075	5'-AGGAAAAGTAGTTGGGAGGTACTTC-3'
TK9076	5'-CGCTGCTCACCAATGGAATCGCAAG-3'
TK9174	5'-CTAATTCATGGTAACAAACATTTC-3'
TK9269	5'-GAGCTTGTTGGACTTCTT-3'
TK9292	5'-GAAACAAGGCTTTACGTTCT-3'
TK9734	5'-ACCCTTCCACCTTGGGCCAACT-3'
TK10065	5'-GATGCAGGGCCATTCTCATC-3'
TK10066	5'-TAGAACTAATGGGCACATTGTG-3'
TK10078	5'-AGAAAGACAGTAGAGTAATAGTAACGAGTTTGTCCGTCCAGCATAGGCCACTAGTGGATC-3'
TK10268	5'-AACAAGAAAATCGGACAAAACAATCAAGTATGGATTCTAGAACAGTTGGTATATTAAGGCGCGCCAGATC-3'
TK10272	5'-AACAAGAAAATCGGACAAAAC-3'
TK10273	5'-CAAGTCAGAGTCTGATCCCA-3'
TK10675	5'-GAATTGTGCGACAGAACAAC-3'
TK10676	5'-CGTAGTTTCCTTCTCTCAAAG-3'
TK11284	5'-TTAACCAAGCTATTGCTTTG-3'
TK11285	5'-CATATGTAATATTGAAAATCTTTCAC-3'
TK11299	5'-AGTAGCGGTTATTTCCGTG-3'
TK11300	5'-GTGCTAACTAGTTTCGGAG-3'
TK11310	5'-ATTACACTCCTTTCATAATACCA-3'
KK92	5'-CACGGATCCTTACTTGGTGGACTG-3'
KK93	5'-CACCTGCAGGCGGAAGGCAGGCTC-3'
KK169	5'-AACAGTACTTTGGTTTTCGACGTCGAATTGTTGAAGGTCAACGACTACAAAGACCATGAC-3'
KK183	5'-CACCCATGGGCAGCGAAGTAATTGAAGGTAAC-4'
KK184	5'-CACCTCGAGGTTGACCTTCAACAATTC-5'
KK537	5'-CCAATGCAACTTCGTTCGTATG-3'
KK571	5’-CAAGTAATAATGGGAGTGCAGGTGGAA-3’
KK572	5’-CTGCACTCCCATTATTACTTGTTTTGATTG-3’
KK573	5’-CTGGAATGAAAGCAAAGTACTATCAATTG-3’
KK574	5’-AGTACTTTGCTTTCATTCCAGTTTTAGAAG-3’
KK587	5’-TTAGAATTCCGCGTAATAAATAATGACACGCTATTATAGTGAGCTCGTTTAAACTGGATG-3’
KK588	5’-CCCGTAATTCAAGAGGATAGTCCTGTAATGGATAATAATACAGACTACAAAGACCATGAC-3’
KK611	5'-ACAGACTATACGAAAACCTGTC-3'
KK613	5'-TGTACGGGTGTTTACATGGAG-3'
KK614	5'-CCAGGCTGAGGAAATGCTTC-3'
KK615	5'-TCCAAGTTTCCATGAAAGCTAAC-3'
KK616	5'-AATGTAACCGATTCTGTTAGCAATG-3'
KK625	5'-GGTTTCACCAACTTGGACAG-3'
KK626	5'-ACTTAAGCTTGAGCAGCAAAG-3'
KK637	5'-CGGATAGCTCTGCTACCAGT-3'
KK638	5'-GGTAAACATGTACTAATCAGTC-3'
KK639	5'-TCGGGCATACAAGATAAGAAAC-3'
KK640	5'-ACCTTGTTGGTACCAATCTAAC-3'
KK641	5'-GAAAGCAACTCCATGTAAACAC-3'
KK642	5'-TTTTGTCTCAGCAGTCATTGTG-3'
KK643	5'-GAGCCCCGTTGGAACAGTC-3'
KK644	5'-GAAGCCCCAACGCAGTGAG-3'
KK645	5'-GCGGTATCAGCTCACTCAAAGGATGAGGAGGCATGGGTC-3'
KK646	5'-CAAGTCAGAGTCTGATCCCATGATGATTCCAACCAATGGTTTGACCATTGCAGATGGAGCCATTTTATC-3’
KK647	5'-GCGGTATCAGCTCACTCAAAG-3'
KK648	5'-CTTTGAGTGAGCTGATAC-3’
KK649	5'-GATGAGGAGGCATGGGTCACTTATTTATTACATGGAGTTGCTTTC-3'
KK650	5'-TACGGGTGTTTACATACAATCTTTTAGATATTATCT-3'
KK651	5'-AAAGATTGTATGTAAACACCCGTACAT-3'
KK652	5'-TAAATAAGTGACCCATGCCTCC-3'
KK755	5'-AGTGGATCCCCCGGGCTGCAGGAAGAGGAAGAAAAG-3'
KK756	5'-CTGGGTACCGGGCCCCCCCTCGAGTACTTGACAGGAAAC-3'
KK834	5'-GGTGTTGCTATGCCAGGTGCTGAAGATGATGTTGTGTCTGAAGTAATTGAAGGTAAC-3’
KK835	5'-CATTATTACTTGTTTTGATTGATTTTTTGC-3'
KK860	5'-GGAACATCGTATGGGTAAAAGATG-3'
KK861	5'-GGTGTTGCTATGCCAGGTGCTGAAGATGATGTTGTGTAAGCGCCACTTCTAAATAAGCGA-3'
KK879	5'-GATTCCTCCGTTGACAGGGG-3'
KK880	5'-GTATTTTTGGCCGTTCTCCAAGG-3’
KK887	5'-CACAACATCATCTTCAGCAC-3'
KK888	5'-GCTGAAGATGATGTTGTGGCCATGGGTGTCGAAAAGCAAG-3'
KK889	5'-CCCGGGTAAAAGCAAAGTACTATCAATTGAG-3'
KK890	5'-ACTTTGCTTTTACCCGGGAGCCTTCTTATCATTGATAG-3’
KK895	5'-GGTGTTGCTATGCCAGGTGCTGAAGATGATGTTGTGAATAAATACATTAACAAATACACCAC-3'
KK896	5'-CATTTTTCATATGGGGAAAGTAAAG-3'
KK942	5'-GAGGCGGTGTGTATGTCAAG-3'
KK943	5'-CCATACCCCATGCGTGGAC-3'
KK944	5'-TTACGTGCCTGAAAACCCAAC-3'
KK945	5'-CAATAACCATTTCTGCGTCTC-3'
KK946	5'-CGCACGCAATATCTAAGTCTG-3'
KK947	5'-TTCATCGGGCGTATGATTTTC-3'
KK948	5'-CATATCACATAGGAAGCAACAG-3'
KK949	5'-GTCCGAGAAAATCTGGAAGAG-3'
KK950	5'-GTGGGATGATCTACTCGTGTG-3'
KK951	5'-GATATAGAATTGCTGAATCGCTG-3'
KK962	5'-CAAGTAATAATGGGCGTGGAGATCGAGAC-3’
KK963	5'-CTCCACGCCCATTATTACTTGTTTTGATTG-3'
KK964	5'-CTTAGAGTGAAAGCAAAGTACTATCAATT-3’
KK965	5'-GTACTTTGCTTTCACTCTAAGTTGAGCAGCTC-3'
KK967	5'-AGAATGGAAATGAGGAAAAGATTTTTTGAGAAGGACCTGTTAGACTACAAAGACCATGAC-3'
KK968	5'-CGTGAATCAGTGAAATAAAGGAGTAAAATAAGTTAAACAATGAGCTCGTTTAAACTGGATG-3’
KK970	5'-GATGGCCCACGTGGTTTCCCAG-3'
KK971	5'-AGCATATGGGCCAGGGATGGT-3'
KK982	5'-GGTGTTGCTATGCCAGGTGCTGAAGATGATGTTGTGGGAGTGCAGGTGGAAACCATC-3'
KK983	5'-CAAGACCTTTTATACAACAACAC-3'
KK984	5'-TGGAGCTTCGGTGTCAGAC-3'
KK985	5'-GAGGGTATCACTGAAGTAAATGTATCCCTTGAGGAAAAACTTGACTACAAAGACCATGAC-3'
KK986	5'-AATGATGTTAACCATTCATTCGAATTCAATGACGTCTTACAAGACTACAAAGACCATGAC-3'
KK987	5'-GATGATGATATTGTAAACGAAAGGTGATTTGATTGTAGTAACCGAGCTCGTTTAAACTGGATG-3'
KK988	5'-GATCAGGCAGTTTTTTGGAGAACATAATAC-3'
KK989	5'-GCGTCATCCAGACCCTCATAC-3'
KK990	5'-CTGGACATTTACTATAATGTTTTCAGG-3'
KK991	5'-CGCTTGGTTTAAATTACTAACATC-3'
KK992	5'-CTCAGGAAAATTGGTAAACAGTTG-3'
KK993	5'-CACATTATAGTAAATGTCCCACGCT-3'
KK997	5'-TTGGTTACCATTCATTATACCGGTACTTTAAC-3'
KK998	5'-ACCGGTATAATGAATGGTAACCAAGTCAC-3'
KK1026	5'-CTTTTGGGCGTACAAGGTAAG-3'
KK1027	5'-CAATATGTACGGATGTATGGTC-3'
KK1029	5'-GAAAAGAGGCCCTGCTTTGAAC-3'
KK1030	5'-CAAATGTTTGGGTGCTGAATC-3'
KK1033	5'-CGGTACACCATGTAACACCAG-3'
KK1034	5'-GGCAGGATTTGTTCTGCATTG-3'
KK1035	5'-CTTCCGAGTAAGATGCTGAAAG-3'
KK1036	5'-TAGGCCGGTGGGCTTCATTC-3'
KK1041	5'-CGTACTTAGTGGTGATTTACAG-3'
KK1042	5'-CTTGTTAGTAAAAAACCGAACTC-3'
KK1047	5'-TGTTTAGCCTTTTCAACAGCAG-3'
KK1054	5'-GCTAATGGTGTAGTGTCTTTGGATAACTTACCGGGCGTTGAAAAGAAAGGTGTTGCTATGCCAGGT-3'
KK1055	5'-CACGAGTACCCGTGCTTCTTGTTCCTATAATTTACTGTTTTATCACGAGCTCGTTTAAACTGGATG-3'
KK1059	5'-CGCTGCTGTGTTTGCATCCTTG-3'
KK1060	5'-TGGCCGAAGCGTTGAGAAACAG-3'
KK1061	5'-TTTCACCCGTACATTTTTAACACC-3'
KK1062	5'-GAGTGAGCTGCCGAAGTGAAAG-3'
KK1068	5'-GTACATCCGTACATCTGTACAC-3'
KK1069	5'-AAAAGAACGTAATCTAGGCTGAG-3'
KK1070	5'-CAGTAGGAATGATGTCCATAGAC-3'
KK1071	5'-ACTAGACGGGAATACTGCCTG-3'
KK1072	5'-CCCAGACATAAAGAAAAAAACTTTG-3'
KK1073	5'-CTTGAGGTGCGCTCATTGGAC-3'
KK1074	5'-GAATTTTCCTTAGGTTGTCGCTC-3'
KK1075	5'-ATATTCGGTGGTATAGGCTCAC-3'
KK1086	5'-GAAACCAATATTAGGCGGATAAG-3'
KK1087	5'-GCTATGGAGCATATAACAGAGAC-3'
KK1090	5'-GACGGTTTTCGATAACAAAGAATAC-3'
KK1091	5'-GAGTGGATTCTAGCCCGCTC-3'
KK1092	5'-CGTTACAGGGTAAATGAACCTC-3'
KK1093	5'-GCTCCATCTGGTATGTGAACTG-3'
KK1094	5'-CACTATTCTTGTCGTCGGATAG-3'
KK1098	5'-AAGAAGAAGAAGAAGGATAAGAAGAAGGACAAATCCAACTCTTCTATTGGTGTTGCTATGCCAGGT-3'
KK1099	5'-CCACCAAACAGTACTTTGGTTTTCGACGTCGAATTGTTGAAGGTCAACGGTGTTGCTATGCCAGGT-3'
KK1106	5'-TCTTATGTGGTGTACGGATATG-3'
KK1107	5'-TCCACTGTAATCTCCAGCAAG-3'
KK1154	5'-ACACCCGTACACCCTTATCTC-3'
KK1155	5'-CGACACGCGTCGTACAATGAC-3'
KK1156	5'-GTCAACACCCGTACATATTCAG-3'
KK1157	5'-ATGAATCATTTAGGTAATTAGCTC-3'
KK1158	5'-CCGTACAACGAGAACCCATAC-3'
KK1159	5'-TGGTATCCTAGCTTCGCTATTC-3'
KK1185	5'-ATGAAGGAGAAGAGTGCTTGTC-3'
KK1186	5'-TTTATACATCCTCAAATCG-3'
KK1217	5'-ATGAAGGAGAAGAGTGCTTGTCCAAAAGATCCAGCTAAACCACCAGCTAAAGCTCAAGTTGTGGGT-3'
KK1218	5'-TTGACAAGAAACCATAACATTTTTTCTATAAGATCTAACTGGTGGCCAACCCACAACTTGAGCTTT-3'
KK1219	5'-AATGTTATGGTTTCTTGTCAAAAATCTTCTGGTGGTCCAGAAGCTGCTGCTTTTGTTAAAGTTTCT-3'
KK1220	5'-TTTATACATCCTCAAATCGATTTTTCTCAAATATGGAGCACCATCCATAGAAACTTTAACAAAAGCAG-3'
KK1221	5'-AGCACTCTTCTCCTTCATGTTGACCTTCAACAATTCG-3'
KK1222	5'-GATTTGAGGATGTATAAATAAAAGCAAAGTACTATCAATTGAG-3'
