# Supplementary material for: Fpr1, a primary target of rapamycin, functions as a transcription factor for ribosomal protein genes cooperatively with Hmo1 in Saccharomyces cerevisiae
Source: PLoS Genet. 2020 Jun 30;16(6):e1008865. doi: 10.1371/journal.pgen.1008865 (PMC7357790; doi:10.1371/journal.pgen.1008865)
Supplement: S3 Table — (XLSX) [file pgen.1008865.s012.xlsx]

## Sheet: IPNo3_peaks_eratioのコピー
S3 Table. Target genes of Fpr1 and Fhl1 revealed by ChIP-seq
Chromosome	Fpr1 target gene	eratio (Max)	Fhl1 (WT)	Fhl1 (fΔ)	Fhl1 (hΔ)	Fhl1 (fΔhΔ)	Fhl1 (WT)	Fhl1 (fΔ)	Fhl1 (hΔ)	Fhl1 (fΔhΔ)	group	category	peak#
chrXV	RPS30B	264.621	46.0232	10.646	54.0574	9.47791	100	23.1318	117.457	20.5938	b	4	XV_7
chrXIV	RPS19B/RPL18B*	259.916	79.9275	49.2494	24.6202	14.1732	100	61.6175	30.8032	17.7326	d	7	XIV_1
chrIX	RPL2B	249.727	73.7183	79.7933	21.9152	30.2593	100	108.241	29.7283	41.0473	c	6	IX_5
chrVI	RPL2A	225.229	145.836	142.002	97.6506	78.5608	100	97.371	66.9592	53.8693	c	6	VI_3
chrII	RPS11B	201.786	60.412	50.3342	46.3679	35.2128	100	83.3182	76.7527	58.2878	a	2	II_5
chrV	RPS26B	191.053	30.4995	18.1028	24.6925	28.9154	100	59.3543	80.9603	94.806	b	3	V_8
chrXVI	RPL11A	184.223	89.8243	84.1422	92.4558	113.051	100	93.6742	102.93	125.858	a	1	XVI_11
chrXIII	RPL20A	183.969	70.7204	52.8628	28.5638	9.88931	100	74.7489	40.3898	13.9837	c	6	XIII_11
chrIV	RPL41B	176.634	93.0035	100.763	102.634	110.379	100	108.343	110.354	118.683	a	1	IV_5
chrVIII	RPL27A	175.213	51.8412	67.464	15.791	21.5112	100	130.136	30.4603	41.4945	c	6	VIII_4
chrXIII	RPS1B	174.03	74.2914	81.5554	37.5895	54.9467	100	109.778	50.5974	73.961	c	5	XIII_2
chrVII	RPL28	171.921	81.4199	87.2563	103.995	120.94	100	107.168	127.727	148.539	a	1	VII_5
chrXI	RPL40B	167.588	20.9988	27.094	17.1957	25.8375	100	129.026	81.8887	123.042	a	1	XI_6
chrVII	RPL1B	164.103	33.2983	32.3613	35.9374	28.416	100	97.1863	107.926	85.3377	a	1	VII_3
chrIX	RPL34B	160.597	56.6387	44.7642	13.6226	13.9529	100	79.0346	24.0517	24.635	c	6	IX_4
chrXVI	RPL36B	160.337	67.3026	76.7416	63.0328	85.4381	100	114.025	93.6559	126.946	a	1	XVI_1
chrXIII	RPL13B	158.126	86.4235	69.1373	33.8043	19.4404	100	79.9982	39.1147	22.4943	c	6	XIII_7
chrXIII	RPS16A	158.126	63.101	17.9148	70.7264	16.5827	100	28.3907	112.084	26.2797	b	4	XIII_8
chrVII	RPS26A	157.615	56.0356	71.5236	21.5148	24.7753	100	127.64	38.3949	44.2136	c	6	VII_1
chrXIV	RPS7B	156.876	56.7484	29.6723	31.3687	20.1706	100	52.2874	55.2767	35.5439	d	7	XIV_4
chrVII	RPS25A	155.816	25.6178	2.42724	25.1179	2.40039	100	9.47481	98.0487	9.37002	b	4	VII_8
chrII	RPS9B	155.525	44.9396	24.3468	45.2603	28.9113	100	54.1767	100.714	64.3336	b	4	II_9
chrV	GCN4	154.163	30.266	6.61025	32.0533	6.75106	100	21.8405	105.905	22.3057	b	4	V_2
chrIV	RPL31A	152.453	51.6497	66.463	29.2894	22.0439	100	128.68	56.7077	42.6797	c	6	IV_8
chrXI	RPL17A	152.032	52.6617	60.2792	17.3935	12.9431	100	114.465	33.0287	24.5779	c	6	XI_1
chrX	RPL17B	148.134	49.5352	45.7602	14.2434	21.4355	100	92.3791	28.754	43.2732	c	6	X_3
chrXIV	RPL16B	143.267	98.1911	59.2207	31.215	19.2483	100	60.3117	31.7901	19.6029	d	7	XIV_5
chrXIII	RPS17A	142.842	82.2833	88.2888	29.2952	35.6686	100	107.299	35.6028	43.3485	c	6	XIII_4
chrXVI	TEF1	142.544	27.5823	31.7167	22.3106	32.5103	100	114.989	80.8873	117.867	a	1	XVI_10
chrVIII	RPS4B	142.001	61.4341	71.4406	29.2418	42.2022	100	116.288	47.5987	68.6951	c	6	VIII_7
chrV	RPL23B	141.364	81.1207	60.401	32.0366	20.0276	100	74.4582	39.4924	24.6886	c	6	V_7
chrX	RPS22A/RPL39	140.367	52.5817	60.3665	18.8964	19.0036	100	114.805	35.9372	36.1411	c	6	X_2
chrIX	RPL16A	139.469	83.1319	66.7078	27.0961	20.1683	100	80.2434	32.5941	24.2606	c	6	IX_2
chrIV	RPS29B	137.57	27.3923	11.8201	21.764	10.3068	100	43.1512	79.4528	37.6267	b	4	IV_9
chrV	RPS24A	136.557	92.2171	79.354	64.3059	11.3132	100	86.0513	69.7331	12.268	c	6	V_4
chrVII	RPS2	136.38	32.0596	38.8835	30.7044	40.3041	100	121.285	95.7729	125.716	a	1	VII_4
chrII	RPL19A	136.344	71.2084	37.5984	34.5175	11.9844	100	52.8005	48.4739	16.83	d	7	II_6
chrIV	RPL35A	134.864	67.756	51.8099	58.4785	57.2885	100	76.4655	86.3076	84.5512	a	1	IV_2
chrXV	RPS12	134.341	29.716	21.2006	26.9644	21.2898	100	71.3443	90.7405	71.6443	a	1	XV_14
chrXV	RPS7A	133.243	56.8506	53.8599	24.5357	33.6722	100	94.7394	43.1583	59.2294	c	6	XV_5
chrXV	RPS15/RPP2A	130.671	61.4975	46.2361	32.4338	22.792	100	75.1837	52.74	37.0617	c	6	XV_4
chrIV	RPS18A	129.085	111.392	82.0788	101.764	71.6776	100	73.6846	91.3566	64.3472	a	2	IV_15
chrII	RPS6B	127.85	67.2187	31.3209	37.8179	11.6525	100	46.5955	56.261	17.3352	d	7	II_8
chrVIII	RPS20	126.368	28.071	14.3909	30.7599	18.7631	100	51.266	109.579	66.8416	b	4	VIII_2
chrVII	RPL24B	126.31	101.342	71.6847	38.7334	25.4345	100	70.7357	38.2206	25.0978	c	6	VII_13
chrXV	RPL25	120.671	48.5081	26.591	13.4217	5.41447	100	54.8176	27.669	11.162	d	7	XV_1
chrVII	RPL24A/RPL30	119.86	51.0756	43.2761	12.3453	9.07739	100	84.7296	24.1706	17.7725	c	6	VII_7
chrXV	RPS10A	119.533	77.6999	104.061	19.0297	29.4211	100	133.927	24.4913	37.865	c	6	XV_9
chrXI	RPL14A	119.51	67.3796	57.0599	18.6695	14.7325	100	84.6842	27.708	21.8649	c	6	XI_3
chrII	RPL23A	119.212	23.5819	21.4463	18.9285	19.4073	100	90.9439	80.2673	82.2975	a	1	II_2
chrXIII	RPS10B	115.418	25.2557	40.8183	29.6657	37.1614	100	161.62	117.462	147.141	a	1	XIII_10
chrXIII	RPL6A	114.054	82.3049	68.468	24.1338	27.5643	100	83.1883	29.3224	33.4905	c	6	XIII_1
chrIV	RPL41A	113.048	29.8756	18.9202	27.1483	20.8472	100	63.3299	90.8709	69.7799	b	4	IV_3
chrXII	RPS30A	112.689	7.4405	5.88783	7.38668	6.875	100	79.1322	99.2767	92.3998	a	1	XII_9
chrX	RPS4A	112.091	99.6808	87.7878	45.1781	28.3593	100	88.0689	45.3228	28.4502	c	6	X_7
chrVII	RPS23A	111.879	71.9814	72.9378	38.5254	17.3705	100	101.329	53.5213	24.132	c	6	VII_12
chrXII	RPS1A	110.765	26.6723	23.4223	35.5794	47.8075	100	87.815	133.395	179.24	a	1	XII_16
chrXII	RPL38	110.152	10.1771	3.53848	10.0321	3.45316	100	34.769	98.5752	33.9306	b	4	XII_10
chrIII	RPS14A	108.786	37.495	42.738	35.2886	24.2843	100	113.983	94.1157	64.7669	a	2	III_1
chrXVI	RPL21B	106.188	34.9164	9.04138	26.0627	8.75374	100	25.8943	74.6431	25.0705	b	4	XVI_8
chrXII	RPS0B	104.822	29.9652	32.331	9.35113	14.85	100	107.895	31.2067	49.5576	c	6	XII_3
chrXV	RPL33B	104.354	67.1647	79.5859	11.3103	15.8444	100	118.494	16.8397	23.5904	c	6	XV_8
chrII	RPL32	103.536	47.1734	50.439	14.4411	22.4595	100	106.923	30.6128	47.6105	c	6	II_1
chrVIII	RPL14B	100.121	22.6282	15.1159	18.5449	15.4034	100	66.8011	81.955	68.0719	b	4	VIII_3
chrIV	RPS16B/RPL13A/RPP1A*	99.8383	67.3617	30.8067	11.5593	4.85367	100	45.7333	17.16	7.20539	d	7	IV_7
chrII	RPL21A	99.4458	54.4901	43.5501	18.9716	12.0238	100	79.9229	34.8166	22.0661	c	6	II_10
chrXVI	RPL43A	97.8939	70.4561	44.7998	66.8424	56.6494	100	63.5854	94.871	80.4039	b	3	XVI_9
chrIV	RPS11A	97.598	59.0621	60.8602	14.9239	20.3469	100	103.044	25.2682	34.4501	c	6	IV_11
chrXIV	RPL42A	97.1691	102.986	93.8796	34.1369	42.0477	100	91.1578	33.1472	40.8287	c	6	XIV_3
chrVI	RPL22B	96.9767	23.3368	23.6775	22.9812	26.3405	100	101.46	98.4763	112.871	a	1	VI_1
chrX	RPS5	96.2423	61.8409	56.043	13.332	13.9065	100	90.6244	21.5585	22.4875	c	6	X_6
chrVIII	RPL8A	95.6948	35.1045	40.6705	44.4247	38.2474	100	115.855	126.55	108.953	a	1	VIII_1
chrVI	RPL29	94.9545	43.2247	38.0375	35.6588	36.4754	100	87.9994	82.4963	84.3855	a	1	VI_2
chrX	RPS21B	94.7762	105.047	60.909	74.7546	26.055	100	57.9827	71.163	24.8032	b	4	X_4
chrXIV	RPS3	93.9292	39.6071	20.4347	34.7275	19.5562	100	51.5935	87.68	49.3756	b	4	XIV_2
chrX	RPS14B	93.3604	24.187	26.6839	26.1344	25.0489	100	110.323	108.052	103.563	a	1	X_1
chrXVI	RPS23B	92.7274	58.2856	43.0288	28.9065	25.9047	100	73.8241	49.5946	44.4444	c	6	XVI_12
chrXV	RPL20B	92.4464	71.5923	36.6511	19.4313	8.63013	100	51.1942	27.1415	12.0545	d	7	XV_10
chrIX	RPL40A	92.3632	56.204	65.2461	20.8291	31.3818	100	116.088	37.0598	55.8356	c	6	IX_1
chrII	RPS8A	91.8936	47.6151	65.5455	16.6241	21.4845	100	137.657	34.9135	45.1212	c	6	II_3
chrIV	RPL27B	90.2067	48.8915	60.436	14.0651	16.7623	100	123.613	28.768	34.2848	c	6	IV_16
chrXV	RPS19A	89.9719	18.5994	17.3093	21.0568	15.3461	100	93.0633	113.212	82.5085	a	1	XV_2
chrXVI	RPS6A	88.7279	57.4741	68.4869	20.8392	20.3748	100	119.161	36.2584	35.4504	c	6	XVI_6
chrXII	RPL8B	87.3342	8.44313	6.81429	8.53904	8.04102	100	80.708	101.136	95.2373	a	1	XII_1
chrV	RPS8B	84.5719	78.6558	76.684	21.9168	71.7046	100	97.4931	27.8642	91.1625	c	5	V_6
chrXVI	RPL5	84.0105	20.4746	19.7493	15.6336	18.3911	100	96.4574	76.3557	89.824	a	1	XVI_5
chrXIII	RPS18B	82.7425	77.3461	73.081	18.1957	17.7239	100	94.4857	23.525	22.915	c	6	XIII_3
chrII	RPL19B	82.153	73.0554	42.3708	24.0996	7.4133	100	57.9981	32.988	10.1475	d	7	II_4
chrXVI	RPL33A	81.4213	44.9984	47.7388	13.3782	7.80334	100	106.09	29.7304	17.3414	c	6	XVI_4
chrXV	GDS1	80.3316	17.4327	18.2916	17.8713	22.4366	100	104.927	102.516	128.704	a	1	XV_13
chrXV	RPL18A	80.1149	26.6052	26.9786	23.7914	33.2159	100	101.403	89.4237	124.847	a	1	XV_3
chrVIII	RPL42B	79.1251	84.087	68.9086	37.4399	35.7727	100	81.9493	44.5252	42.5425	c	6	VIII_6
chrXII	RPS31	77.624	13.4827	12.9694	15.6841	19.1107	100	96.1935	116.328	141.743	a	1	XII_6
chrXII	RPL31B	77.3095	31.6037	32.0934	20.3292	21.6181	100	101.55	64.3254	68.4037	c	6	XII_15
chrVII	RPL11B	76.9485	20.4052	22.3882	25.361	29.9664	100	109.718	124.287	146.856	a	1	VII_10
chrVIII	RPS27B	76.9304	38.6066	38.2402	8.48048	9.17889	100	99.0508	21.9664	23.7754	c	6	VIII_5
chrXI	RPS27A	76.703	17.4174	7.60956	17.5243	6.67863	100	43.6895	100.614	38.3447	b	4	XI_2
chrXIII	SEC59/SNR78	73.8214	9.19792	14.6135	13.1531	12.5856	100	158.879	143.001	136.831	a	1	XIII_5
chrIX	RPS24B	72.6379	45.7868	11.8898	13.567	1.64067	100	25.9677	29.6309	3.58328	d	7	IX_3
chrXIII	RPL36A	70.7066	11.8178	7.76859	10.8413	7.20345	100	65.7363	91.737	60.9542	b	4	XIII_9
chrIV	RPP1B	70.6003	25.7026	18.9862	27.7143	14.9823	100	73.8686	107.827	58.291	a	2	IV_6
chrVII	RPS0A	69.159	73.6238	40.9086	41.2786	13.0289	100	55.5643	56.0669	17.6966	d	7	VII_14
chrXII	RPL6B	66.6874	31.6424	22.1209	9.94063	9.86114	100	69.9089	31.4155	31.1643	d	7	XII_17
chrII	TEF2	65.972	28.5494	22.5776	23.3213	15.7501	100	79.0825	81.6875	55.1677	a	2	II_7
chrVII	RPL7A	65.8501	35.5094	13.3534	40.5083	14.3136	100	37.6053	114.078	40.3093	b	4	VII_6
chrIV	RPS13	64.8395	22.7697	23.1603	20.538	27.9648	100	101.716	90.1988	122.816	a	1	IV_12
chrXII	RPS28B*	62.7926	3.33921	3.6298	3.85777	5.03983	100	108.702	115.529	150.929	a	1	XII_8
chrVII	RPL26B	62.6164	19.349	25.3114	21.5074	23.9399	100	130.815	111.155	123.727	a	1	VII_9
chrIV	RPS17B	61.8715	34.5058	39.291	25.649	34.8421	100	113.868	74.3325	100.975	a	1	IV_14
chrVII	RPL9A	61.7904	32.2959	28.9916	39.6528	37.2992	100	89.7687	122.78	115.492	a	1	VII_2
chrXIV	RPL9B	61.7841	16.762	17.7244	14.5486	15.3916	100	105.742	86.795	91.824	a	1	XIV_6
chrXII	RPS25B	60.2247	7.18654	5.03736	6.53327	3.60726	100	70.0943	90.9098	50.1946	a	2	XII_11
chrV	RPL34A	58.8145	48.106	45.1817	10.0631	20.7751	100	93.9212	20.9187	43.1861	c	6	V_3
chrV	RPL12A	58.2341	27.7374	33.5021	6.95972	10.5452	100	120.783	25.0914	38.0181	c	6	V_1
chrIV	RPL35B	55.8188	10.1211	5.36339	10.0581	4.01297	100	52.9924	99.3785	39.6497	b	4	IV_4
chrXII	RPS29A	55.2025	8.93014	8.32028	10.1828	8.80025	100	93.1707	114.027	98.5454	a	1	XII_14
chrXVI	RPL7B	54.3557	19.2289	1.90629	14.6434	2.0715	100	9.91364	76.1529	10.7728	b	4	XVI_3
chrX	RPL43B	53.1761	7.57995	8.72604	7.80421	7.40556	100	115.12	102.959	97.6993	a	1	X_5
chrIV	RPL37B	52.4972	16.6294	6.82218	13.5413	6.75194	100	41.0248	81.43	40.6024	b	4	IV_17
chrXV	PNS1	50.5345	5.86202	6.1303	4.5742	4.38272	100	104.577	78.0312	74.7647	a	1	XV_6
chrXII	RPL37A	44.5295	22.6278	21.7585	10.8496	7.10598	100	96.1582	47.948	31.4038	c	6	XII_7
chrIV	RPL12B	43.9067	25.8743	25.7593	3.8068	4.45442	100	99.5555	14.7126	17.2156	c	6	IV_13
chrXII	RPL10	43.6193	7.93095	5.4355	8.23197	6.60921	100	68.5353	103.796	83.3344	b	3	XII_5
chrXVI	RPS9A	43.3974	9.21926	12.1731	11.4101	7.94896	100	132.04	123.763	86.2212	a	1	XVI_7
chrXIII	ASC1	37.2677	5.71575	6.2847	3.77269	5.14067	100	109.954	66.0052	89.9387	c	5	XIII_6
chrXII	RPP0	36.9561	5.17251	2.63583	6.41022	3.45651	100	50.9585	123.929	66.8246	b	4	XII_12
chrXII	RPL22A	36.5303	11.1478	9.38693	14.3644	15.3755	100	84.2045	128.855	137.924	a	1	XII_4
chrXII	{RPL26A}	30.7995	4.19964	4.25363	3.322	2.5845	100	101.286	79.1021	61.541	a	2	XII_13
chrXV	TYE7	28.6796	15.1237	20.8982	15.5584	28.6087	100	138.182	102.874	189.164	a	1	XV_11
chrXVI	{RPL1A}	28.4782	3.46192	2.59823	2.60822	2.81144	100	75.0516	75.3401	81.2104	a	1	XVI_2
chrIV	{HEM3/RTN2}	27.8366	-	-	-	-							IV_1
chrII	{COS111}	27.0122	1.8439	1.7633	1.69855	2.22069	100	95.629	92.1177	120.435	a	1	II_11
chrVII	{ASK10}	22.2702	1.03463	1.55629	1.70858	1.44672	100	150.42	165.138	139.83	a	1	VII_11
chrXI	{RPS21A)	15.9787	2.87431	1.10319	3.73858	0.821043	100	38.3811	130.069	28.5648	b	4	XI_4
chrXII	{RPL15A}	12.4777	3.23423	1.09926	4.18281	1.03371	100	33.9884	129.329	31.9616	b	4	XII_2
chrXV	{MSC6}	11.9828	-	-	-	-							XV_12
chrXI	{SRP40}	10.4496	1.69551	1.57612	1.05605	0.921164	100	92.9585	62.2853	54.3296	c	6	XI_5
chrIV	{PSA1}	10.3561	1.37548	1.94816	1.51721	1.26979	100	141.634	110.304	92.3157	a	1	IV_10
chrV	DOT6	10.2528	5.00163	5.34633	3.24732	5.93865	100	106.892	64.9252	118.734	c	5	V_5
	{ } not significant for Fhl1 binding
