# Supplementary material for: Fpr1, a primary target of rapamycin, functions as a transcription factor for ribosomal protein genes cooperatively with Hmo1 in Saccharomyces cerevisiae
Source: PLoS Genet. 2020 Jun 30;16(6):e1008865. doi: 10.1371/journal.pgen.1008865 (PMC7357790; doi:10.1371/journal.pgen.1008865)
Supplement: S4 Table — (XLSX) [file pgen.1008865.s013.xlsx]

## Sheet: Sheet1
S4 Table. Binding of Fpr1, Rap1 and Fhl1 to the RPGs
Gene Name	Systematic Name	chromosome	Location	Fpr1 binding	Rap1 binding	Fhl1 binding
RPL19B	YBL027W	II	168423..169376	+	+	+
RPS8A	YBL072C	II	88523..89125	+	+	+
RPL23A	YBL087C	II	59822..60739	+	+	+
RPL32	YBL092W	II	45978..46370	+	+	+
RPL4A	YBR031W	II	300166..301254	-	-	-
RPS11B	YBR048W	II	332831..333812	+	+	+
RPL19A	YBR084C-A	II	414186..415261	+	+	+
RPS6B	YBR181C	II	591712..592774	+	+	+
RPS9B	YBR189W	II	604508..605508	+	+	+
RPL21A	YBR191W	II	606270..607140	+	+	+
RPS14A	YCR031C	III	177500..178220	+	+	+
RPS29B	YDL061C	IV	340628..340798	+	+	+
RPL31A	YDL075W	IV	322226..322988	+	+	+
RPS16B	YDL083C	IV	306926..307789	+	+	+
RPL13A	YDL082W	IV	308424..309388	+	+	+
RPP1A*	YDL081C	IV	309802..310122	(+)	(+)	(+)
RPP1B	YDL130W	IV	229906..230527	+	+	+
RPL41B	YDL133C-A	IV	221724..221801	+	+	+
RPL35B	YDL136W	IV	217600..218367	+	+	+
RPL41A	YDL184C	IV	130407..130484	+	+	+
RPL35A	YDL191W	IV	117664..118517	+	+	+
RPL4B	YDR012W	IV	471853..472941	-	-	-
RPS11A	YDR025W	IV	491515..492324	+	+	+
RPS13	YDR064W	IV	579458..580452	+	+	+
RPP2B	YDR382W	IV	1239492..1239824	-	-	-
RPL12B	YDR418W	IV	1301616..1302113	+	+	+
RPS17B	YDR447C	IV	1354829..1355553	+	+	+
RPS18A	YDR450W	IV	1359923..1360798	+	+	+
RPL27B	YDR471W	IV	1401770..1402564	+	+	+
RPL37B	YDR500C	IV	1450198..1450853	+	+	+
RPL12A	YEL054C	V	52721..53218	+	+	+
RPL34A	YER056C-A	V	269423..270185	+	+	+
RPS24A	YER074W	V	306323..307196	+	+	+
RPS8B	YER102W	V	363100..363702	+	+	+
RPL23B	YER117W	V	396769..397653	+	+	+
RPS26B	YER131W	V	423952..424311	+	+	+
RPL22B	YFL034C-A	VI	64243..64932	+	+	+
RPL2A	YFR031C-A	VI	220507..221418	+	+	+
RPL29	YFR032C-A	VI	223258..223437	+	+	+
RPL24A	YGL031C	VII	437467..437934	+	+	+
RPL30	YGL030W	VII	439091..439638	+	+	+
RPL7A	YGL076C	VII	364335..365996	+	+	+
RPL28	YGL103W	VII	310967..311927	+	+	+
RPS2	YGL123W	VII	277617..278381	+	+	+
RPL1B	YGL135W	VII	254641..255294	+	+	+
RPL9A	YGL147C	VII	227754..228329	+	+	+
RPS26A	YGL189C	VII	148229..148588	+	+	+
RPS25A	YGR027C	VII	534132..534458	+	+	+
RPL26B	YGR034W	VII	555812..556672	+	+	+
RPL11B	YGR085C	VII	648383..648907	+	+	+
RPS23A	YGR118W	VII	726974..727730	+	+	+
RPL24B	YGR148C	VII	787312..787779	+	+	+
RPS0A	YGR214W	VII	920575..921788	+	+	+
RPL14B	YHL001W	VIII	104277..105091	+	+	+
RPS20	YHL015W	VIII	75412..75777	+	+	+
RPL8A	YHL033C	VIII	35255..36025	+	+	+
RPL27A	YHR010W	VIII	126521..127492	+	+	+
RPS27B	YHR021C	VIII	147871..148669	+	+	+
RPL42B	YHR141C	VIII	381990..382751	+	+	+
RPS4B	YHR203C	VIII	504476..505530	+	+	+
RPL2B	YIL018W	IX	316768..317932	+	+	+
RPL34B	YIL052C	IX	256226..257063	+	+	+
RPS24B	YIL069C	IX	231553..232369	+	+	+
RPL16A	YIL133C	IX	98527..99416	+	+	+
RPL40A	YIL148W	IX	68708..69528	+	+	+
RPS21B	YJL136C	X	156550..157273	+	+	+
RPL17B	YJL177W	X	90786..91657	+	+	+
RPS22A	YJL190C	X	74910..75302	+	+	+
RPL39	YJL189W	X	75933..76474	+	+	+
RPS14B	YJL191W	X	73787..74611	+	+	+
RPL43B	YJR094W	X	608305..608858	+	+	+
RPS5	YJR123W	X	651901..652578	+	+	+
RPS4A	YJR145C	X	702027..703068	+	+	+
RPL14A	YKL006W	XI	431906..432720	+	+	+
RPS27A	YKL156W	XI	158613..159212	+	+	+
RPL17A	YKL180W	XI	109269..110129	+	+	+
RPS21A	YKR057W	XI	551657..552242	weak	weak	-
RPL40B	YKR094C	XI	617996..618750	+	+	+
RPL8B	YLL045C	XII	47859..48629	+	+	+
RPL15A	YLR029C	XII	201976..202590	weak	weak	-
RPS0B	YLR048W	XII	242232..243349	+	+	+
RPL22A	YLR061W	XII	263194..263948	+	+	+
RPL10	YLR075W	XII	282927..283592	+	+	+
RPS31	YLR167W	XII	498947..499405	+	+	+
RPL37A	YLR185W	XII	522663..523288	+	+	+
RPS28B*	YLR264W	XII	673131..673334	(+)	(+)	(+)
RPS30A	YLR287C-A	XII	712537..713158	+	+	+
RPL38	YLR325C	XII	781143..781379	+	+	+
RPS25B	YLR333C	XII	795573..795899	+	+	+
RPP0	YLR340W	XII	805887..806825	+	+	-
RPL26A	YLR344W	XII	819312..820142	+	+	-
RPS22B	YLR367W	XII	856442..857317	-	-	-
RPS29A	YLR388W	XII	898651..898821	+	+	+
RPL31B	YLR406C	XII	931065..931755	+	+	+
RPS1A	YLR441C	XII	1018141..1018908	+	+	+
RPL6B	YLR448W	XII	1028854..1029768	+	+	+
RPS17A	YML024W	XIII	225889..226697	+	+	+
RPS18B	YML026C	XIII	222987..223828	+	+	+
RPS1B	YML063W	XIII	146482..147249	+	+	+
RPL6A	YML073C	XIII	123227..124172	+	+	+
ASC1	YMR116C	XIII	499456..500688	+	+	+
RPL15B	YMR121C	XIII	509734..510348	-	-	-
RPL13B	YMR142C	XIII	550206..551207	+	+	+
RPS16A	YMR143W	XIII	551928..552903	+	+	+
RPL36A	YMR194W	XIII	651145..651910	+	+	+
RPS10B	YMR230W	XIII	732414..733141	+	+	+
RPL20A	YMR242C	XIII	753225..754220	+	+	+
RPL9B	YNL067W	XIV	499681..500256	+	+	+
RPL16B	YNL069C	XIV	493956..495001	+	+	+
RPS7B	YNL096C	XIV	443398..444315	+	+	+
RPL42A	YNL162W	XIV	331322..332154	+	+	+
RPS3	YNL178W	XIV	302680..303402	+	+	+
RPL18B*	YNL301C	XIV	63570..64562	(+)	(+)	(+)
RPS19B	YNL302C	XIV	61958..62943	+	+	+
RPS15	YOL040C	XV	253149..253577	+	+	+
RPP2A	YOL039W	XV	254297..254617	+	+	+
RPL18A	YOL120C	XV	93395..94402	+	+	+
RPS19A	YOL121C	XV	92026..92850	+	+	+
RPL25	YOL127W	XV	80348..81190	+	+	+
RPL3	YOR063W	XV	444686..445849	-	-	-
RPS7A	YOR096W	XV	505794..506767	+	+	+
RPS28A	YOR167C	XV	648804..649007	-	-	-
RPS30B	YOR182C	XV	678191..678793	+	+	+
RPL33B	YOR234C	XV	778555..779405	+	+	+
RPS10A	YOR293W	XV	867098..867852	+	+	+
RPL20B	YOR312C	XV	900250..901194	+	+	+
RPS12	YOR369C	XV	1028194..1028625	+	+	+
RPL21B	YPL079W	XVI	406636..407539	+	+	+
RPS9A	YPL081W	XVI	404950..406044	+	+	+
RPS6A	YPL090C	XVI	377291..378395	+	+	+
RPL5	YPL131W	XVI	303121..304014	+	+	+
RPL33A	YPL143W	XVI	282122..282970	+	+	+
RPL7B	YPL198W	XVI	173152..174702	+	+	+
RPL1A	YPL220W	XVI	135790..136443	+	+	-
RPL36B	YPL249C-A	XVI	75699..76239	+	+	+
RPL43A	YPR043W	XVI	654166..654847	+	+	+
RPL11A	YPR102C	XVI	731224..731748	+	+	+
RPS23B	YPR132W	XVI	794965..795767	+	+	+
