# Supplementary material for: Fpr1, a primary target of rapamycin, functions as a transcription factor for ribosomal protein genes cooperatively with Hmo1 in Saccharomyces cerevisiae
Source: PLoS Genet. 2020 Jun 30;16(6):e1008865. doi: 10.1371/journal.pgen.1008865 (PMC7357790; doi:10.1371/journal.pgen.1008865)
Supplement: S5 Table — (XLSX) [file pgen.1008865.s014.xlsx]

## Sheet: OOO vs. OXO-EdgeR
S5 Table. Comparison of transcripts of all genes among WT, hmo1Δ, fpr1Δ, and hmo1Δfpr1Δ cells
Feature ID	Fold change (WT/fpr1D)	FDR p-value (WT/fpr1D)	Fold change (WT/hmo1D)	FDR p-value (WT/hmo1D)	Fold change (WT/hmo1Dfpr1D)	FDR p-value (WT/hmo1Dfpr1D)	RPKM (YKK461:WT)	RPKM (YKK468:WT)	RPKM (YKK455:fpr1D)	RPKM (YKK463:fpr1D)	RPKM (YKK459:hmo1D)	RPKM (YKK464:hmo1D)	RPKM (YKK458:hmo1Dfpr1D)	RPKM (YKK469:hmo1Dfpr1D)
FPR1	-1359.86	2.99826e-166	-1.22616	0.663057	-1251.06	3.91324e-127	896.383	874.114	1.06012	0.328415	885.35	808.73	0	1.86021
HMO1	-1.04656	1	-116.804	9.97398e-132	-116.44	1.95417e-154	322.849	291.288	334.645	314.833	3.27565	2.83333	2.36929	3.98401
YLR410W-A	-2.47138	1	-23.6928	0.30799	-23.2234	0.163612	0.220002	0.20246	0	0.172062	0	0	0	0
YGR273C	-1.0648	1	-1.64638	0.974976	-18.9095	0.269915	0.183964	0.761827	0.464433	0.431631	0.369868	0.210476	0	0
PAU14	-13.2963	1	-1.78237	1	-14.2473	0.441704	0.79819	0	0	0	0.267466	0.304407	0	0
HO	1.03994	1	-1.55547	0.0111475	-11.4703	4.66687e-74	57.3672	57.5372	63.276	69.6161	48.7932	37.649	7.97568	3.49859
RPL8A	-1.30217	1	-11.9798	0	-8.46029	0	1353.14	1402.36	1243.64	1094.38	146.202	123.399	171.142	211.427
SPS4	-1.10017	1	-3.5572	2.63087e-08	-7.41453	4.61645e-17	10.8262	11.1428	11.8677	10.2496	3.43682	3.80284	2.08973	1.26209
RPL31B	-1.19849	1	-5.89974	0	-7.32196	0	2122.24	2246.56	2163.43	1861.88	474.663	393.211	345.834	355.039
RPS24B	-1.36721	1	-2.94464	1.32975e-05	-7.01935	0	2211.18	2216.11	1913.86	1662.06	906.889	857.998	362.589	378.142
YKR075C	-1.97186	0.000855281	-3.27075	6.82963e-14	-6.64897	2.72191e-95	108.706	124.663	77.8452	52.1145	48.44	34.9199	21.3006	19.7255
HXT9	-1.26488	1	-2.41308	0.751725	-5.96863	0.184073	0.170037	0.234718	0.143091	0.199477	0.0569778	0.129695	0	0.0753253
RPS0A	-1.24091	1	-3.79616	2.19468e-07	-5.9666	0	2168.17	2191.43	2189.63	1675.36	730.799	615.392	406.741	451.354
MF(ALPHA)2	1.75104	1	-2.30888	0.80724	-5.70974	0.214806	16.2299	1914.22	1832.06	1959.24	22.1997	990.845	374.701	26.5195
YBR221W-A	-5.13859	1	-5.5585	1	-5.46311	1	0	1.26971	0	0	0	0	0	0
YGR038C-A	-5.13859	1	1.46423	1	-5.46306	1	0	0.100771	0	0	0.146773	0	0	0
RPL25	-1.25551	1	-2.57394	0.000663627	-5.34479	2.29434e-14	4824.32	4921.95	4585.83	3987.26	2335.37	2107.22	1071.57	1070.22
YNL097C-B	-1.73034	1	-2.87225	0.0388273	-5.18683	0.000119845	18.0599	17.3424	6.93817	15.6598	4.73611	9.8821	4.50743	3.13059
YPR158W-A	-2.48446	1	-1.55595	0.865206	-5.04298	0.274976	0.146003	0.302312	0	0.171282	0.146773	0.167044	0.0698431	0
YGL138C	-1.31424	1	-2.01966	0.865206	-5.02002	0.405279	0.279136	0.256878	0	0.436621	0.0935359	0.212909	0.0890197	0
RPS16B	-1.17104	1	-2.61648	0.000229028	-4.9926	5.83145e-14	2684.82	2713	2670.81	2426.31	1265.54	1155.13	593.771	675.94
RPL7B	1.00192	1	-4.95729	0	-4.9043	0	510.499	565.385	565.115	634.96	125.491	129.593	122.072	135.689
TDH2	-1.50135	0.652654	-2.96691	2.18983e-05	-4.89527	2.6787e-12	5332.55	5204.01	3888.79	3893.36	2001.48	2174.16	1230.83	1296.65
YPR137C-A	-1.2668	1	-1.45833	0.694522	-4.86447	0.00137448	1.38703	1.00771	1.19794	0.942051	1.02741	0.918744	0.209529	0.388071
SPR28	-1.19727	1	-1.67949	0.386599	-4.60117	0.000802356	1.36671	2.09622	1.62935	1.51427	0.992274	1.38993	0.363217	0.504538
RPL9B	-1.43054	0.841126	-4.10977	4.84803e-10	-4.37999	9.4564e-14	1156.96	1072.34	900.383	822.628	330.208	306.177	299.185	298.379
YAR010C	-1.19582	1	-3.61668	0.0429546	-4.33181	0.00526368	1.75204	0.604625	0.921493	1.37026	0.440318	0.334089	0.279372	0.388071
YER084W	-1.29439	1	-1.97492	0.663057	-4.23823	0.0579078	1.24782	2.06697	1.57511	1.17109	1.2544	0.571058	0.716298	0
RPS5	-1.18079	1	-3.45541	4.99588e-06	-4.22363	1.95462e-10	5673.35	5897.34	5808.52	5011.74	2089.59	1838.24	1614.32	1603.67
TAR1	-1.25532	1	-1.22411	0.769115	-4.10155	3.01598e-05	1999.1	1516.29	1887.87	1170.5	2051.32	1300.36	755.728	250.548
NAG1	-1.99356	1	-2.35515	0.957162	-4.06724	0.584435	0.392606	0.54195	0.495584	0	0.197338	0.224593	0.18781	0
YBR200W-A	-17.5232	1	-4.19306	0.769115	-4.04799	0.584435	1.17068	1.616	0	0	0	0.669696	0	0.777905
OSW1	-1.06251	1	-1.63795	0.974866	-4.04798	0.584435	0.230779	0.318566	0.145655	0.406104	0.231996	0.132019	0	0.153351
YJR028W	-1.54365	1	-3.76802	0.0079859	-3.98771	0.00160265	1.38703	1.7131	0.737195	1.4559	0.366932	0.584655	0.558745	0.291053
YMR175W-A	-1.22099	1	-3.98504	0.558133	-3.8278	0.359733	2.97172	0.683691	1.2504	2.32417	0.497899	0.566666	0	1.31646
RPL17B	-1.19032	1	-3.61344	4.21342e-07	-3.80967	3.04757e-10	1932.14	2034.63	2059.35	1609.92	708.496	577.984	615.35	607.775
RPS15	-1.14269	1	-2.89345	6.03313e-05	-3.72941	1.87901e-09	4481.45	4327.14	4577.87	3929.95	1827.51	1746.1	1394.01	1379.59
YLR154C-G	-1.15036	1	1.04657	1	-3.67522	1.26573e-07	1625.78	1339.42	1826.27	979.694	1986.47	1648.66	634.496	311.473
TIR1	-1.57988	0.00427763	-3.96461	9.12615e-23	-3.66218	1.9342e-20	64.3873	58.9047	42.3909	44.4326	14.976	21.8111	17.5142	22.3152
BNA2	-1.21464	1	-1.53107	0.191609	-3.61889	6.98668e-06	6.09836	6.6562	5.72868	5.9064	4.20582	5.59801	2.84941	1.13088
URA1	-1.9691	0.00168833	-2.63573	4.64277e-05	-3.58873	5.85984e-11	551.482	473.038	290.786	285.596	234.455	221.584	167.204	167.879
RPL18B	-1.1393	1	-2.68178	1.95767e-05	-3.52731	2.20627e-11	750.612	709.375	698.015	724.453	335.403	303.136	242.783	243.21
RPL32	-1.20539	1	-3.41336	5.47394e-06	-3.48588	1.76317e-08	5476.36	5613	5706.05	4419.11	2087.32	1720.2	1872.03	1864.57
YOL013W-A	1.41623	1	-1.70383	0.399941	-3.47934	0.0025257	16.5999	9.72123	18.414	24.1949	6.06814	12.6614	4.33136	4.67959
HXT2	-2.26298	7.42031e-06	-2.61566	1.59292e-05	-3.39793	2.94713e-11	223.098	225.151	110.742	108.843	99.3592	102.005	77.1725	77.7547
YDR210C-C	-1.56762	1	-1.26834	0.996382	-3.35123	0.359168	0.146003	0.403083	0.184299	0.171282	0.293546	0.167044	0	0.194035
RPI1	1.33321	1	-1.39048	0.27799	-3.3277	4.02019e-10	17.4382	22.5467	23.2074	36.3792	13.4054	20.493	6.19036	7.96972
RPS23A	-1.22842	1	-3.3517	2.62431e-06	-3.32355	3.10094e-08	2924.77	3125.41	2850.5	2597.69	1132.05	985.164	1068.32	1070.21
RPS8B	-1.19169	1	-3.85693	1.60848e-07	-3.309	5.69233e-08	2989.37	3126.05	3080.19	2581.54	987.486	872.454	1097.95	1073.03
RPL2A	-1.2971	1	-3.66834	1.65223e-06	-3.2876	9.99947e-08	2689.12	2897.66	2819.31	1903.05	997.174	787.076	982.606	1013.75
RPL6B	-1.1777	1	-3.1751	6.99757e-07	-3.28486	1.60462e-09	1059.66	1057.02	996.89	996.256	411.399	370.622	387.881	368.868
RPL20B	-1.27029	1	-2.01832	0.0202473	-3.26458	4.9123e-08	2952.88	3027.31	2866.5	2321.73	1865.11	1609.38	1066.63	1084.95
RRT15	-1.03816	1	1.24441	0.369968	-3.25715	2.00029e-14	293.831	267.345	408.959	177.448	456.17	361.901	123.692	76.741
BAR1	-15.7068	0.0157275	1.01218	1	-3.24942	0.295944	161.187	6.27298	5.80541	5.90923	185.814	7.57963	6.02397	53.9176
CHO2	-1.03159	1	-2.02976	0.0015465	-3.22929	0	62.9071	76.1098	61.9844	89.1231	33.7398	47.0788	26.4816	24.048
RPS25A	-2.79487	2.17178e-06	-1.06575	0.990541	-3.22837	9.44895e-08	5034.32	5100.4	2182.51	1817.01	5950.71	5201.94	1759.88	1926.89
RPL33B	-1.14333	1	-2.73485	1.19456e-05	-3.16644	1.64913e-09	1305.63	1329.49	1298.53	1255.08	578.346	552.84	505.932	471.425
YLR162W	-1.02191	1	1.4552	0.2798	-3.13613	0.000327329	51.4016	35.4772	50.1997	44.4326	90.0192	58.1904	23.0359	8.9884
RPS27B	-1.15832	1	-2.71937	6.3651e-05	-3.13058	3.0983e-08	3226.74	3325.5	3301.46	2951.34	1487.55	1339.31	1243.91	1214.47
YJR129C	-1.6054	0.533422	-2.33207	0.000832505	-3.12011	1.92359e-05	14.1084	19.7366	10.279	13.1076	9.61384	7.25832	4.43894	8.43112
RPS11A	-1.17265	1	-2.62929	0.00025602	-3.11183	1.55945e-07	2696.68	2759.52	2686.76	2459.95	1284.44	1150.04	1027.41	1032.01
CAR1	-1.34072	0.94386	-2.62678	1.23813e-09	-3.10087	0	182.848	167.515	136.271	154.576	77.7109	78.9599	67.688	64.9458
RPL16B	-1.17055	1	-3.06779	2.12939e-05	-3.06104	3.48691e-07	2855.04	2863.81	2917.55	2473.5	1165.25	1020.97	1127.09	1067.25
RPL12A	-1.11847	1	-2.72517	0.000104115	-3.05533	1.72206e-07	2247.74	2256.53	2224.56	2242.63	1013.01	926.379	864.649	866.779
YGL188C-A	1.32442	1	-1.5092	0.437062	-3.052	0.00348219	19.8642	20.8017	27.6683	32.1427	17.2146	14.1064	5.24269	10.9238
PET117	-1.33844	1	-2.71185	3.8692e-06	-3.00301	5.44581e-10	52.7618	49.3777	39.8853	45.1114	24.8719	19.0987	21.1043	18.6193
RPS6A	-1.23044	1	-2.59011	0.000764539	-2.97784	1.33416e-06	3509.52	3625.51	3540.81	2848.67	1739.84	1490.27	1385.65	1428.69
ALD5	-1.37749	0.935917	-1.76638	0.0312025	-2.91642	7.60348e-09	212.812	221.603	176.045	173.615	147.033	141.748	85.3673	89.5935
CYS4	-1.14313	1	-1.89038	0.0286385	-2.8823	5.31372e-07	575.113	600.201	544.691	599.004	361.222	369.42	229.066	249.887
PBI2	-1.21743	1	-2.82797	1.25609e-13	-2.8816	9.54928e-13	169.864	178.344	195.169	118.273	76.6502	67.3661	65.2491	77.1252
NOP6	-1.28246	1	-1.48944	0.296475	-2.86115	3.16831e-23	136.04	143.545	155.898	81.7186	153.798	64.3767	51.9252	63.2306
HIS4	-1.85905	0.00566249	-2.99255	6.09317e-08	-2.85042	8.45032e-09	103.784	82.325	46.4796	65.5742	34.2243	38.9051	39.502	37.1158
RPL19A	-1.25481	1	-2.44648	0.00136665	-2.81904	2.04707e-06	2613.11	2611.2	2650.66	1922.18	1372.04	1130.39	1068.3	1108.13
RPS7A	-1.23802	1	-2.86842	9.08897e-05	-2.75111	4.80203e-06	2889.34	3018.42	2939.76	2315.3	1305.04	1109.82	1270.57	1251.96
PSA1	-1.253	1	-2.06843	0.0181541	-2.74043	6.92132e-06	1783.55	1766.92	1628.99	1505.7	1101.88	909.639	723.478	797.901
RPL34B	-1.21282	1	-2.69652	0.000148554	-2.72359	2.61121e-06	2658.09	2667.12	2719.74	2112.82	1262.97	1051.56	1176.99	1119.42
RPS9A	-1.87152	0.00276724	-5.07937	0	-2.71463	2.0552e-07	700.131	692.634	406.789	419.26	155.116	167.238	308.63	293.875
YML039W	-2.08025	0.301161	-2.64511	0.00357998	-2.69571	0.00161472	0.99001	1.13884	0.740553	0.38714	0.589766	0.335611	0.315726	0.633488
YJR115W	-1.02029	1	-1.6746	0.0985785	-2.6844	8.61512e-05	13.635	13.5934	14.3428	15.3292	9.32828	9.74998	6.88488	4.78183
TDH1	-1.09042	1	-4.45175	7.75041e-29	-2.68266	2.30305e-13	154.781	136.656	201.115	88.4649	35.4734	41.5895	61.6016	66.0402
HXT4	-1.51436	1	-4.56255	0	-2.68065	3.30812e-07	109.693	141.715	113.814	67.7462	33.7656	30.8965	60.6407	49.5325
RPS19B	-1.23714	1	-2.36207	0.00174759	-2.67858	7.04976e-06	3371.9	3464.48	3252.43	2852.11	1748.52	1649.11	1488.21	1509.57
HXK2	-1.3363	1	-2.01652	0.0182006	-2.63177	1.61519e-05	1211.86	1203.44	993.416	1012.05	675.046	733.337	570.605	507.356
RPL19B	-1.20759	1	-2.008	0.0276815	-2.62973	1.73966e-05	3615.69	3678.46	3779.11	2864.18	2354.18	1901.95	1599.7	1658.02
RPL31A	-1.17502	1	-2.30838	0.00309971	-2.60703	1.44495e-05	4883.83	4806.14	5058.7	4022.92	2596.74	2327.28	2187.13	2177.9
YER138C	-1.77147	0.723565	-2.67576	0.00429588	-2.60446	0.00257947	0.770008	1.13884	0.555415	0.623726	0.423894	0.398538	0.350806	0.511663
SMA2	1.31174	1	1.0527	1	-2.60048	1.69654e-05	7.56986	8.16734	10.7635	12.1469	9.09674	10.3531	3.49631	3.58467
RPS4A	-1.1498	1	-2.18871	0.00882989	-2.5933	2.70174e-05	2947.81	3068.05	3141.83	2630.33	1726.01	1497.51	1365.46	1359.48
RPL20A	-1.19208	1	-2.02345	0.015817	-2.57181	1.52375e-05	2645.46	2643.28	2596.36	2306.01	1600.02	1466.94	1202.83	1212.32
RPL16A	-1.13807	1	-2.25224	0.00344524	-2.53552	2.21759e-05	1925.34	2044.9	2041.65	1814.36	1082.88	985.842	896.611	942.763
SAM2	-1.67436	0.00432635	-2.74436	2.67477e-10	-2.51826	2.6173e-11	102.434	70.6422	50.4543	65.0389	34.6331	39.6077	36.1609	44.7851
MDG1	-1.0726	1	-1.69875	0.000764539	-2.48721	4.36885e-26	65.8786	68.1735	70.9778	67.5085	50.4411	41.9518	33.0668	29.961
RPL27A	-1.24098	1	-2.71034	0.000197042	-2.48591	3.41892e-05	3230.65	3432.9	3386.59	2516.93	1558.4	1324.38	1580.28	1568.67
RPS21A	-2.43748	4.10665e-06	-1.06819	0.979165	-2.4838	1.63529e-05	2785.12	2955.25	1306.41	1305.99	3226.41	3083.95	1286.28	1428.43
GAP1	-1.34619	0.94386	-2.66913	4.22741e-10	-2.47621	4.16897e-14	50.2392	35.9646	27.8332	44.0936	17.8723	20.1575	21.913	18.9445
YFL064C	-1.51957	1	-4.39164	0.115897	-2.44586	0.188549	0.551891	2.79337	0.928865	1.29489	0.184934	0.631427	0.528014	0.977938
FRE1	-1.04426	1	-1.4867	0.247092	-2.43997	7.53194e-05	328.263	329.968	308.836	395.434	264.702	255.152	130.735	186.024
RPL14A	-1.16332	1	-2.43843	0.00150695	-2.43311	6.8069e-05	3892.65	4043.71	4167.28	3349.91	2056.59	1759.78	1944.44	1887.15
ASC1	-1.46569	0.94386	-2.65774	0.00055703	-2.4236	0.000131396	3430.94	3554.78	2870.68	2386.21	1646.29	1436.5	1652.75	1732.78
MET17	-2.04672	3.98731e-09	-2.7198	5.2799e-13	-2.40765	3.49993e-16	89.5635	72.502	42.8296	45.2364	31.5634	38.6542	39.2451	39.9004
GFD2	-1.18957	1	-1.65234	0.00637536	-2.39606	1.04326e-18	58.2552	58.5478	59.1292	49.2912	49.3727	33.1954	26.8896	30.4851
BSC1	-2.48092	4.39984e-05	-4.53397	1.06883e-11	-2.39247	0.0123817	19.5706	16.6143	7.53468	8.72445	3.63965	5.82167	4.68097	13.2646
SRL4	-1.06727	1	1.47175	0.864727	-2.38873	0.27754	0.456648	0.94553	0.720529	0.66964	1.03287	1.30614	0.327668	0.303438
MIA40	-1.2498	1	-2.23074	0.000334746	-2.38219	7.30503e-10	119.69	108.57	119.701	80.5835	74.2596	45.1299	51.233	61.4237
GGC1	-1.36779	0.0942788	-2.11526	1.35074e-08	-2.37932	7.52589e-19	102.464	95.2284	77.9005	82.8129	51.5019	58.4927	51.4711	45.9119
RPL12B	-1.16356	1	-2.2511	0.00448688	-2.37095	8.79808e-05	2340.44	2435.09	2457.37	2071.54	1365.7	1120.53	1187.32	1178.64
MAM33	-1.20387	1	-2.14171	8.52964e-10	-2.36622	1.47177e-19	87.1761	83.8866	72.6002	85.7199	45.0906	48.8351	40.6063	44.5475
EBP2	-1.29639	1	-1.53441	0.312391	-2.35377	1.27689e-05	216.555	218.877	229.3	137.746	220.268	110.328	97.4399	119.857
YJR029W	-1.21399	1	-2.0179	0.0292292	-2.32166	0.0142459	1.10001	1.06291	0.971976	1.01087	0.608196	0.650246	0.789314	0.268014
MTO1	-1.19583	1	-1.79637	5.47692e-05	-2.30893	1.90597e-10	22.0551	19.9648	20.0763	18.9402	14.8775	12.5343	10.2056	11.239
SPS22	-1.20814	1	1.24603	0.865206	-2.2774	0.159153	1.11013	0.67043	0.788234	0.895355	1.11598	1.58764	0.331905	0.64546
SPO74	-1.28529	1	-1.68692	0.360354	-2.2772	0.0146422	2.41064	3.32763	2.06134	2.82802	1.25076	2.75805	1.71116	1.13679
COX17	-1.38568	1	-2.21263	8.78727e-06	-2.27618	5.12897e-06	119.576	109.195	99.2725	83.6285	62.4151	58.9332	66.0017	51.3418
ALT2	-1.02937	1	-1.19473	0.40932	-2.27555	2.88774e-21	53.1702	52.4006	53.7572	60.3688	48.0355	55.975	27.648	26.7826
YJR005C-A	-6.86211	0.151385	-33.9509	0.000633672	-2.26745	0.299737	11.6445	1.4183	1.29695	0.803568	0.344292	0	1.63834	5.46189
OPI3	-1.52339	0.0879594	-2.41826	4.78604e-09	-2.26631	7.42696e-13	174.032	133.964	123.091	100.166	79.2669	70.1078	77.6716	82.2626
HXT3	-1.54927	0.841126	-2.09498	0.0117098	-2.26395	0.000335531	1035.13	1088.23	885.447	618.579	595.19	595.622	532.886	568.782
YIL054W	1.62729	1	-4.1539	0.76953	-2.26217	0.867313	1.21486	0	1.5335	1.0689	0.305315	0	0.581147	0
RRP36	-1.04429	1	-1.22584	0.657422	-2.25723	1.17945e-08	41.071	42.6682	53.0587	35.0073	52.6846	26.799	20.875	22.7427
RAS2	-1.16604	1	-2.36453	1.95246e-05	-2.25171	4.47696e-06	210.006	204.038	210.109	182.057	101.499	104.228	106.134	109.81
HHO1	-1.14036	1	-1.93126	0.000215193	-2.23286	7.39004e-09	170.664	164.033	158.786	167.257	110.335	92.7231	80.748	95.4811
BIO2	-1.45243	0.0138723	-2.66091	3.43671e-14	-2.2302	2.2127e-18	76.1175	70.442	52.4185	59.9663	30.9862	33.7965	36.2892	41.1917
CRP1	-1.33544	1	-1.81929	0.0689315	-2.21909	2.44409e-05	184.181	195.402	201.445	108.278	156.122	87.2616	97.8223	103.106
HPT1	-1.31795	1	-2.04209	0.00167098	-2.20254	2.59072e-05	404.886	383.545	305.15	361.515	229.314	223.986	206.032	214.309
RPL2B	-1.09776	1	-2.09573	0.0150528	-2.19849	0.000784853	4323.55	4500.11	4677.34	4209.54	2584.12	2356.75	2369.97	2344.61
RPS0B	-1.21132	1	-2.227	0.0060249	-2.19143	0.000644113	2731.24	2768.62	2691.9	2321	1519.55	1378.12	1482.09	1465.68
YJL047C-A	1.08766	1	-1.03812	1	-2.19134	0.173629	7.86956	6.91288	4.51532	13.4285	9.34943	7.36665	6.16016	0.950773
DEF1	-1.19378	1	-1.80147	0.0578248	-2.149	9.15447e-05	168.766	155.329	170.25	128.226	126.607	83.5851	84.9002	92.1697
FBA1	-1.37253	1	-1.75614	0.0818422	-2.1483	0.00140987	15476.4	15241.2	13446.1	11236	10936.5	9575.93	8109.59	8680.92
MIP6	1.31536	1	1.48861	0.219105	-2.14687	0.0209897	3.46326	3.36666	3.20177	6.92408	5.14872	6.86438	1.1667	2.65784
YDR261C-C	-1.04699	1	-1.4548	0.846171	-2.14509	0.226211	1.16802	0.403083	0.645045	1.11333	0.733864	0.584655	0.349215	0.582106
CAR2	1.00912	1	-1.77403	0.000832505	-2.14233	2.85869e-06	35.2994	24.8864	28.4943	39.6339	19.8749	20.1066	16.3788	16.7112
NOP13	-1.2135	1	-1.42972	0.230401	-2.13319	2.47308e-05	152.123	156.97	149.676	131.813	139.948	113.326	84.3972	85.7814
YGL007C-A	-9.2133	1	1.88423	0.833668	-2.12977	1	2.22025	0	0	0	1.11598	5.08045	1.0621	0
MRPL8	-1.12357	1	-1.73934	0.000681204	-2.12656	2.87519e-15	94.2911	88.8798	96.0686	84.3847	67.8413	55.4811	52.3227	48.6923
RPL39	-1.19793	1	-2.34316	0.00154649	-2.12604	0.000591641	5573.84	6031.01	5803.4	4888.01	3098.8	2710.79	3264.88	3147.97
YIR020C	1.79038	1	1.88147	0.957162	-2.11903	1	0.637498	0	0.402355	1.12181	0.64086	1.09406	0	0.423612
YIL105W-A	-1.05091	1	1.16742	1	-2.11899	1	1.36994	0	0.864635	0.803568	1.37717	0.783687	0	0.910315
SIR2	1.15065	1	-1.60559	0.0157719	-2.11657	5.05198e-07	29.9635	21.8648	26.6348	40.3839	15.6356	22.571	13.4035	15.5028
REX4	-1.15134	1	-1.32614	0.286221	-2.09914	2.28952e-09	57.1715	68.8053	62.9186	58.0841	66.5124	44.3269	33.0312	37.4736
YNL217W	-1.1101	1	-1.96726	7.39181e-09	-2.09412	4.16897e-14	109.183	105.46	103.397	111.571	65.3206	62.7405	63.0145	57.1772
ARO2	-1.41412	0.935917	-1.64975	0.0985785	-2.092	0.000222392	378.041	371.197	315.509	269.283	292.644	239.465	203.596	216.988
YLR157C-B	-1.56662	1	-2.81984	0.000724788	-2.08557	0.0130624	1.04501	0.986991	0.647984	0.795788	0.423894	0.419513	0.438508	0.730948
MXR1	-1.30032	1	-1.64126	0.000724788	-2.08298	1.22264e-06	65.0834	60.7746	45.6901	62.4698	45.4837	44.5981	38.1264	32.609
SAH1	-1.24009	1	-1.49704	0.254358	-2.07919	0.000855763	669.413	587.496	550.959	573.817	478.187	508.381	348.391	361.199
YGR021W	-1.11427	1	-1.96598	8.86321e-05	-2.07602	7.17816e-06	35.8445	33.139	38.5431	29.8508	22.2429	18.8596	20.428	18.5254
PTR2	1.12554	1	-1.96787	1.07577e-05	-2.07178	2.73968e-14	37.488	42.5206	49.8185	50.0014	20.9126	26.9825	21.9494	23.3824
LEU2	-1.09375	1	-1.01801	1	-2.06553	0.00021416	191.486	215.016	189.161	225.261	204.909	265.805	130.207	100.925
YMR272W-B	-2.35852	1	-2.14357	0.629699	-2.06512	0.605909	3.57707	3.70333	2.25766	1.0491	1.79797	2.04629	1.71116	2.37693
YER085C	-1.06344	1	-1.74274	0.78855	-2.06511	0.605909	0.740084	0.766206	0.467102	1.08528	0.929983	0	0.354032	0.491779
YDR365W-B	-1.21984	1	-1.85742	0.00324892	-2.06313	0.000151777	4.25338	5.18803	3.74905	4.86076	2.5618	3.41903	2.85907	2.48522
ICS2	1.09835	1	-1.37555	0.0354232	-2.06114	5.4915e-10	65.6449	58.6746	76.831	74.9453	51.7056	54.6744	35.4931	35.4312
PRP45	-1.02361	1	-1.37592	0.180962	-2.06063	2.81111e-05	24.6536	23.1555	28.2326	23.4557	22.8247	17.8351	12.8066	14.5243
PGM1	-1.10534	1	-1.37873	0.191219	-2.05862	1.13786e-07	87.8983	94.1722	86.1153	97.2303	74.7022	80.5687	51.5684	52.3009
BNA5	1.00554	1	-1.19913	0.422075	-2.0562	5.01083e-14	61.48	53.0538	67.7596	59.7295	56.8855	55.331	34.5322	30.8164
PRM7	-2.69457	5.68668e-13	-4.44578	2.46323e-26	-2.05101	0.00147735	35.9243	26.7021	13.546	12.265	7.45423	9.1688	11.3245	24.6671
FUI1	-1.23621	1	-1.67832	0.0501713	-2.04828	0.000265564	149.952	151.998	132.898	138.324	109.227	101.925	82.8253	90.316
RPL24B	-1.28512	1	-1.89905	0.0490469	-2.03244	0.00180135	2229.62	2448.18	2395.03	1594.72	1681.86	1200.62	1297.19	1406.69
RPS10A	-1.25747	1	-1.8824	0.0401707	-2.02416	0.00178202	3506.07	3669.23	3451.15	2841.13	2435.19	2033.13	2114.5	2049.63
WSC4	1.36242	0.816708	-1.53775	0.00989535	-2.02089	2.01382e-14	37.7718	41.3599	69.0039	49.4844	32.31	27.9592	22.5161	23.4399
PAR32	-1.22785	1	-1.34675	0.402453	-2.02004	6.30079e-13	98.7562	93.3839	105.576	65.8383	109.555	56.6187	54.2136	57.6727
BRE5	-1.18006	1	-1.67571	0.0940459	-2.01687	0.000330432	150.175	160.707	181.216	106.569	131.147	85.6588	81.837	99.2508
AIM20	-1.1968	1	-1.70589	0.00873268	-2.01337	9.08175e-12	101.606	110.124	111.209	83.6416	86.5129	58.3942	57.3947	66.3686
RPS8A	-1.19725	1	-1.86804	0.0541903	-2.00574	0.0032688	4333.33	4534.2	4405.27	3771.51	2954.09	2614.61	2632.01	2561.55
RRS1	-1.24951	1	-1.33463	0.291754	-2.00544	2.50578e-07	222.831	234.181	212.751	191.801	227.813	172.972	126.223	141.567
SHP1	-1.10106	1	-1.6122	0.0666547	-1.97068	0.00018233	167.954	155.959	172.232	152.852	127.393	108.067	98.4318	94.5504
RPS4B	-1.21593	1	-1.9934	0.0235042	-1.96295	0.00324045	1823.24	1853.08	1772.56	1568.22	1175.21	986.625	1074.15	1125.47
RPL24A	-1.18064	1	-1.81142	0.0594485	-1.96055	0.00310065	2865.65	2887.17	2978.29	2389.77	1990.35	1734	1667.19	1778.86
URA4	-1.48364	0.0325304	-1.72318	0.00481418	-1.95562	9.09744e-07	125.776	118.709	91.1847	91.6772	80.5095	86.2807	70.4621	76.4265
MDH2	-1.58709	0.00138105	-2.25512	3.57926e-07	-1.95383	1.90874e-08	113.529	102.517	71.385	80.1314	44.7779	68.4046	58.9126	71.1948
FRM2	-1.31126	1	-1.63325	0.266642	-1.94552	0.0383988	6.14003	7.10122	3.77052	7.3978	4.00372	5.506	4.12794	3.74918
RPL13B	-1.20137	1	-1.56737	0.230401	-1.94439	0.00483524	3420.9	3564.97	3579.38	2824.46	2836.01	2389.37	2042.71	2177.32
YAL018C	1.48845	1	1.55132	0.929457	-1.94432	0.898997	0.296261	0.272638	0.62328	0.347555	0.496371	0.564927	0.094481	0.262483
ARC40	-1.04505	1	-1.22341	0.637339	-1.94387	0.000419682	205.538	184.224	212.056	200.806	181.908	192.49	123.363	112.018
ENO1	-1.24648	1	-2.41842	0.000687594	-1.94158	0.003823	711.127	676.035	728.327	491.152	313.807	361.016	378.189	460.571
BAT1	-1.17309	1	-1.1514	0.848156	-1.93033	0.00294927	640.033	692.541	604.617	658.826	658.521	702.45	429.726	381.371
LYS20	-1.23916	1	-1.77697	0.0423793	-1.92839	0.00193903	376.418	362.46	305.684	358.661	259.134	228.469	203.759	246.137
CWP1	-1.34829	0.742256	-2.6691	3.76763e-09	-1.92263	0.00123241	220.124	178.871	160.858	167.751	91.966	83.3353	87.9106	155.986
MET6	-1.35956	1	-1.82551	0.0564449	-1.90765	0.00338659	135.482	89.4006	73.9207	111.484	55.751	89.6372	70.4648	67.7983
YPL060C-A	-1.80306	1	-1.58036	0.767852	-1.90673	0.323015	0.495287	0.160869	0.220658	0.205073	0.0878645	0.433333	0.167244	0.271035
RRP14	-1.27559	1	-1.39657	0.467943	-1.90661	7.02616e-05	130.995	118.404	129.667	84.4781	139.497	68.4167	68.3282	85.3729
COA4	-1.0678	1	-1.68269	0.0142401	-1.90577	0.000107504	39.869	39.4368	41.4452	41.0192	25.9336	29.5154	25.7013	22.9508
DLD3	-1.19583	1	-1.65949	0.0689315	-1.90541	0.00137448	241.161	210.665	176.206	246.82	149.901	170.308	147.683	130.679
ECM11	-1.44029	1	-1.53588	0.878023	-1.9041	0.450529	0.637498	0.733332	0.80471	0.249292	0.32043	0.729372	0.609917	0.141204
SGO1	-1.09197	1	-1.42976	0.0377232	-1.90241	7.89682e-08	26.6374	30.6041	26.2668	32.0163	25.8469	20.9407	16.9378	18.3881
HXT7	-1.06861	1	-1.73728	0.0477318	-1.89979	0.000745679	135.428	135.81	182.977	93.1294	107.236	75.3437	79.3485	88.342
PHO23	-1.03616	1	-1.5229	0.178537	-1.8979	0.000178151	26.2607	27.389	33.2715	23.7332	26.2036	14.8001	16.3775	16.8037
RPS22B	-1.98518	0.00123101	-1.90364	0.0143238	-1.89635	0.0018447	978.097	1089.29	591.265	562.479	657.891	617.168	625.656	655.163
IFM1	-1.12591	1	-1.43947	0.0263777	-1.89023	2.89473e-05	16.7388	16.6732	14.8265	18.2423	12.4291	14.9074	9.69065	11.1228
RPS18B	-1.21726	1	-2.0272	0.0184014	-1.89016	0.00577802	2797.34	3073.01	2882.8	2440.77	1836.57	1559.27	1843.65	1805.4
RPL37A	-1.1657	1	-2.07099	0.0111805	-1.88735	0.00355653	2483.98	2717.33	2637.35	2291.95	1661.08	1280.47	1617.21	1620.53
YER156C	-1.06485	1	-1.28396	0.452822	-1.87903	0.000265564	174.738	168.19	181.252	175.581	163.726	149.615	102.033	112.326
NOP7	-1.25936	1	-1.29928	0.549523	-1.87885	0.00260775	239.434	266.566	228.269	216.821	248.386	208.236	151.971	164.432
MOG1	-1.29143	0.890743	-1.7541	6.94787e-05	-1.87767	4.80203e-06	68.0624	58.0357	52.8849	55.8755	43.299	41.2062	35.5827	43.7616
EMI2	-1.18514	1	-1.95369	2.0421e-06	-1.87733	2.58477e-09	73.8334	61.7369	70.8932	55.1815	37.3374	44.4058	41.5596	43.3826
XPT1	-1.28352	0.627117	-1.699	9.51841e-05	-1.8753	3.96513e-10	79.411	73.6433	62.5049	70.3198	55.0178	50.6896	46.6412	49.5081
SOD2	-1.15637	1	-1.75987	0.00821368	-1.87267	3.32472e-05	229.208	225.428	244.869	187.87	167.211	135.37	138.34	146.821
HYP2	-1.16507	1	-1.47634	0.303479	-1.86737	0.00722106	3288.24	3111.36	2874.23	3237.74	2541.55	2549.65	2001.47	2022.53
SFG1	-1.01141	1	-1.67623	0.00630001	-1.86627	7.77344e-06	133.785	149.713	140.066	172.73	101.007	97.5498	90.4496	87.9123
MTC7	-1.04328	1	-1.44527	0.200915	-1.8644	0.000877441	501.531	511.377	524.228	554.376	377.265	447.787	302.288	335.861
TOS2	1.14466	1	-1.38081	0.088184	-1.85853	0.000129725	16.3294	15.3364	18.1337	22.309	13.1947	13.7755	10.4317	9.54588
MCM10	1.08755	1	-1.36816	0.367444	-1.85757	0.00548657	5.68454	6.9923	6.46511	8.84768	5.7711	5.02272	3.60779	4.41312
NRM1	-1.06034	1	-1.59201	0.00126754	-1.85726	6.50188e-08	77.9087	73.948	72.4979	87.1678	57.9952	53.9239	45.462	50.8283
RPL35B	-1.64956	0.218013	-1.13784	0.87421	-1.85682	0.00598045	2325.93	2445.66	1748.1	1442.04	2658.61	2258.4	1468	1550.51
YIP3	1.03691	1	-1.30392	0.217743	-1.85481	2.4872e-09	180.794	202.867	210.307	231.941	168.034	177.715	125.465	116.993
ADH6	-1.164	1	-1.54328	0.148229	-1.85321	0.00196651	323.096	323.02	308.555	306.954	246.177	245.589	201.698	207.761
CRR1	1.13363	1	1.19213	0.452247	-1.85036	1.00332e-05	28.3122	29.2064	33.5286	39.0177	43.6868	36.572	17.6213	18.9143
TSA1	-1.32068	1	-1.982	0.0176601	-1.84718	0.00677236	1531.08	1541.19	1365.6	1204.54	965.481	852.587	939.034	1014.24
RUD3	-1.17524	1	-1.59866	0.0060249	-1.84416	7.90398e-12	50.315	51.1288	49.5195	46.0999	41.3051	32.9601	31.2453	33.4339
TRR1	-1.11864	1	-1.49671	0.204911	-1.83962	0.00266554	414.996	413.152	429.999	388.535	336.276	313.083	266.234	262.458
FAF1	-1.24956	1	-1.34121	0.310275	-1.83735	2.58477e-09	65.4079	68.0046	62.4207	55.7264	72.0016	44.0513	38.2569	47.3469
YFR016C	-1.11611	1	-1.57492	0.048732	-1.83707	1.38143e-05	35.0373	30.611	35.7639	29.1062	28.2721	20.4762	20.3175	21.6698
NHP6A	-1.14384	1	-1.48475	0.0585617	-1.83177	4.41846e-08	431.875	398.068	393.841	412.23	350.833	304.462	272.948	258.985
COX23	-1.15888	1	-2.4664	0.000141644	-1.81891	0.00474463	22.0272	21.9276	25.3987	16.3991	9.79419	11.1469	13.7793	14.6369
GAT4	2.08308	1	1.48261	0.742208	-1.81885	0.341875	2.63882	2.91409	3.33097	9.59671	3.71383	6.03824	1.76726	1.75348
CDS1	-1.06731	1	-1.19697	0.475018	-1.81796	5.15838e-10	71.4165	69.1827	60.1582	87.4099	61.0524	77.3659	47.0082	43.719
ERG6	-1.23074	1	-1.62545	0.0726361	-1.81246	0.00289319	261.741	255.067	224.037	242.736	184.32	189.25	153.362	181.501
MRPL31	-1.21785	1	-1.78693	3.12638e-05	-1.81052	3.26392e-06	111.214	94.9398	90.5116	98.1388	67.6689	68.0857	67.2017	66.7702
GDH1	-1.34025	1	-1.58012	0.162192	-1.80993	0.00969581	563	567.268	498.729	432.544	412.118	428.561	407.112	326.481
BNA1	-1.09119	1	-1.34529	0.0615565	-1.80788	5.27344e-08	92.9637	82.3886	95.2022	82.9616	76.7267	76.5635	56.9296	57.2066
YOR142W-A	-1.56347	1	-2.42785	0.752347	-1.80767	0.560475	0.146003	0.403083	0.276448	0.085641	0.146773	0.0835221	0.279372	0
NGG1	-1.04866	1	-1.48439	0.172011	-1.80736	2.05786e-08	36.1778	28.5098	38.9037	29.0645	32.2713	18.5476	20.6361	21.5445
FUN12	-1.13925	1	-1.31667	0.541117	-1.80698	0.00583588	191.91	182.944	193.708	169.672	188.663	144.616	119.027	124.558
APE1	-1.24111	1	-1.64839	0.000384257	-1.80694	1.87901e-09	70.826	64.9772	68.966	51.4814	49.6448	47.0608	44.9751	43.2833
FAS2	-1.09929	1	-1.51713	0.237627	-1.8067	0.010202	180.953	157.258	170.86	170.075	125.511	136.505	107.003	112.718
YHM2	-1.19072	1	-1.51071	0.146688	-1.80629	0.0024423	273.697	255.353	243.311	249.746	206.715	204.512	177.373	166.521
NUC1	-1.05989	1	-1.24616	0.266857	-1.80407	5.54722e-10	76.5819	75.5479	78.8128	80.5711	72.7686	70.5413	45.8279	53.5458
BUD22	-1.17693	1	-1.3567	0.303479	-1.80018	9.67214e-07	66.5542	73.155	77.3682	52.9474	71.8219	48.5207	41.4034	49.8607
SRP40	-1.26789	1	-1.35459	0.486912	-1.79915	0.00597567	329.609	321.998	310.625	256.022	337.231	224.982	189.497	235.789
SEC53	-1.15098	1	-1.40116	0.349091	-1.79825	0.00597958	705.357	705.462	696.899	660.268	599.929	582.399	450.416	470.968
YIL169C	1.27886	1	-1.25164	0.549676	-1.79549	0.00153889	61.5106	65.7675	88.5791	92.182	54.8163	64.902	43.3871	39.8637
YCL019W	-1.26625	1	-1.84086	0.000229028	-1.7947	1.69056e-05	7.41672	6.64968	4.6122	7.86916	3.67309	5.36589	4.80012	4.39686
NOP4	-1.08767	1	-1.13318	0.861736	-1.79443	0.0017243	94.3753	94.0623	104.794	86.2711	113.744	80.754	57.426	65.9235
HUG1	-1.47282	1	-2.01572	0.0126172	-1.79167	0.0196403	56.4555	43.1518	38.871	36.673	32.3634	25.6231	27.2297	39.0644
RRP15	-1.37643	1	-1.53314	0.146737	-1.79134	2.47597e-06	138.779	152.264	142.637	88.9271	141.961	79.3896	84.9169	106.195
SPN1	-1.12126	1	-1.31059	0.33117	-1.78892	2.29453e-05	105.746	96.5568	99.2711	100.99	98.4289	82.4492	66.3978	66.4153
BUD27	-1.08379	1	-1.13757	0.665774	-1.78426	3.06056e-09	36.9601	36.0203	35.539	39.3789	40.4847	34.7074	23.3421	24.7475
YDL241W	1.04531	1	-1.45027	0.117072	-1.78238	0.000494236	49.8482	46.5902	45.5537	67.3118	37.8443	40.3978	31.546	32.0886
ADH5	-1.34806	0.652654	-1.70092	0.00055703	-1.77803	6.8069e-05	39.6933	32.3199	28.054	31.5446	22.9854	26.9971	22.8381	24.9173
TOM6	-1.22098	1	-1.74325	3.14606e-05	-1.77778	2.7433e-07	316.744	278.108	291.675	247.927	209.84	190.701	203.186	189.771
ICY2	-1.86278	0.0125975	-1.78687	0.0536989	-1.77572	0.00302495	54.9877	45.4131	27.8829	32.2542	23.1505	43.5547	30.576	36.2265
MEF1	-1.25048	0.974353	-1.70456	1.41138e-05	-1.7739	5.4403e-09	44.0656	42.1654	40.4245	35.8843	28.3286	31.1778	27.8905	29.2531
URA3	-1.6879	1.14081e-05	-1.78842	1.98601e-05	-1.77342	2.31407e-09	123.97	116.406	74.1489	84.4136	80.667	77.1025	80.3349	78.8645
TRX1	-1.24574	1	-1.53356	0.127141	-1.7725	0.00242799	707.951	669.59	645.907	576.32	575.073	477.416	468.231	444.304
RPL33A	-1.24356	1	-1.73653	0.088184	-1.77223	0.0140065	3364.54	3555.61	3394.77	2738.16	2531.24	2141.1	2288.1	2298.89
BBP1	1.016	1	-1.39683	0.11877	-1.76567	0.00102538	22.2687	25.2133	24.6354	28.9618	21.0446	18.7029	15.8792	15.6286
TAF11	-1.05527	1	-1.13848	0.72924	-1.76266	2.94026e-05	39.6158	34.5786	41.6919	36.2439	44.3015	31.9505	24.0548	25.5229
RPS26A	-1.19786	1	-2.04959	0.0184014	-1.75945	0.0179971	4878.14	4910.98	5066.19	3927.53	3044.05	2554.39	3300.56	3234.17
ESF1	-1.14239	1	-1.32245	0.454749	-1.75641	0.00390051	150.22	152.678	148.467	145.427	146.073	122.387	98.4744	104.071
RPL34A	-1.19465	1	-1.49993	0.256624	-1.75587	0.0113152	1919.48	1998.34	2000.91	1613.18	1673.08	1388.49	1281.52	1339.3
HMF1	-1.24913	0.77112	-1.78717	1.39534e-06	-1.75549	8.99407e-09	260.273	251.598	227.885	226.897	167.294	169.15	169.167	173.443
SSF2	-1.17063	1	-1.18587	0.643703	-1.75311	1.4709e-07	54.5307	46.3976	51.9162	43.4245	59.2379	40.2408	30.6651	37.3189
PHD1	-1.05485	1	-1.13412	0.710833	-1.75179	5.10414e-08	94.3002	82.5832	83.8225	103.321	91.7992	91.4308	58.2446	60.5049
PGK1	-1.22369	1	-1.52899	0.233436	-1.75133	0.0251436	7754.43	7619.8	7158.79	6747.74	5684.24	6137.91	5468.07	4843.1
ALB1	-1.14787	1	-1.22001	0.604696	-1.75091	4.5104e-07	214.746	224.977	226.741	196.564	244.748	176.842	145.429	149.504
TOP3	-1.0418	1	-1.1762	0.674249	-1.75011	0.00114935	8.23217	8.38744	8.90693	8.79522	8.17706	8.40942	5.48507	5.66557
LIA1	-1.15061	1	-1.29767	0.56133	-1.74827	0.00995097	555.587	582.354	561.077	534.309	563.084	464.709	374.901	389.657
SRM1	-1.15331	1	-1.28021	0.480984	-1.74617	0.00264816	124.975	121.635	122.923	113.694	121.279	104.552	81.8804	83.9751
AAP1	-1.00197	1	-1.55603	0.00989535	-1.74532	4.31309e-07	44.0644	44.9066	47.8455	50.8123	31.306	35.9737	30.0461	29.8046
YHR127W	-1.13428	1	-1.72619	6.94787e-05	-1.74361	5.52752e-07	69.9288	63.0173	63.6216	66.8674	47.2187	43.1734	41.1519	48.922
TAT1	-1.1019	1	-1.35504	0.407459	-1.74249	0.00674657	189.527	197.399	182.084	209.002	179.669	155.175	126.532	134.289
ENO2	-1.25065	1	-1.4426	0.338657	-1.74206	0.0256387	9129.55	9076.91	8215.53	7909.14	7404.27	7421.15	6264.8	6010.09
ACS2	-1.10626	1	-1.47106	0.219105	-1.7418	0.00628105	169.393	157.879	157.501	171.335	130.021	131.286	114.467	106.149
TUF1	-1.12494	1	-1.60694	0.088184	-1.74006	0.00545794	245.128	238.839	242.25	234.367	172.014	181.98	164.271	162.348
ECM23	-1.05712	1	1.04766	1	-1.73868	1	0.342486	0.236383	0.216159	0.401784	0.344292	0.391843	0.327668	0
OPT1	1.02932	1	-1.34179	0.230401	-1.7373	5.67185e-05	51.8318	53.2724	50.2893	70.8616	44.2165	47.8832	36.5759	34.4418
GDT1	-1.25858	1	-1.59729	0.0839055	-1.73194	0.00486632	326.863	335.909	285.333	299.588	240.134	247.478	222.292	227.171
DBP10	-1.13658	1	-1.16877	0.781089	-1.73032	0.0058788	68.2014	72.1033	74.2171	61.9982	79.1539	61.4258	42.5521	52.7078
GLG2	-1.05252	1	-1.38478	0.128317	-1.72938	0.00225393	23.7439	20.9952	21.7589	25.6741	18.6026	19.4317	14.6324	15.8337
PCL5	-1.80277	4.81934e-06	-1.83854	3.57176e-05	-1.72905	1.69396e-08	102.46	90.0391	51.7691	67.4892	58.5356	64.6984	60.932	70.5019
RPC37	-1.11596	1	-1.34942	0.111067	-1.72849	2.05786e-08	109.322	101.442	100.805	109.299	103.037	79.7837	70.635	72.719
MNN1	1.00741	1	-1.37006	0.323922	-1.72849	0.0154754	105.737	103.732	109.131	125.876	84.2382	95.6313	56.7574	85.5696
PXR1	-1.14569	1	-1.19591	0.788399	-1.72254	0.00059048	178.13	204.391	213.498	153.431	242.726	130.271	130.111	130.714
RPL17A	-1.14112	1	-1.57209	0.212208	-1.72231	0.022978	3016.98	3045.22	3182.71	2678.24	2378.62	2145.49	2043.01	2090.9
DFR1	-1.15048	1	-1.48264	0.0134426	-1.72024	2.57956e-05	65.4503	64.354	60.7651	64.6683	55.1094	47.4315	40.535	48.4356
YJR027W	-1.26241	0.974353	-1.62907	0.00150695	-1.71907	0.000147352	8.10342	9.74338	7.12782	8.58161	5.76865	7.11075	7.17399	4.92171
RPL42A	-1.20047	1	-1.9164	0.0328558	-1.71888	0.0189492	2965.73	2946.74	2908.08	2530.79	2010.77	1603.11	2084.67	1955.31
ADK1	-1.19165	1	-1.46569	0.284412	-1.71837	0.0149742	1079.86	1061.58	1042.92	943.854	892.969	821.398	729.827	733.673
GAS3	-1.1106	1	-1.51419	0.12763	-1.71675	0.00495133	145.147	132.558	122.378	156.898	109.357	105.939	96.4505	93.4746
RPS16A	-1.66007	0.159034	-1.00188	1	-1.71598	0.0212088	2577.06	2601.28	1807.82	1641.58	3157.01	2908.55	1753.51	1790.72
YPL257W-B	-1.52129	1	-1.86106	0.0839395	-1.71256	0.0805883	0.825008	1.06291	0.740553	0.623726	0.589766	0.587319	0.54375	0.755312
FCY21	1.18705	1	-1.15388	0.515201	-1.71161	7.13102e-08	30.4288	28.6465	34.2618	44.0504	28.3256	31.9593	20.8444	19.6535
CYC1	-1.08883	1	-2.51694	1.99644e-10	-1.71141	0.000863009	105.946	105.04	113.047	101.629	48.8393	49.5575	63.0016	82.458
PPM1	1.10155	1	-1.09413	0.806838	-1.71141	0.00173766	32.9765	29.8517	36.0676	41.0968	33.7406	33.8105	24.3411	18.5964
ADE12	-1.49438	0.159034	-1.85932	0.00204937	-1.70705	0.00361073	143.462	114.581	87.7366	104.688	79.7154	83.3416	86.8668	90.5973
MAG1	-1.11514	1	-1.49199	0.0355089	-1.70642	0.00237609	29.5922	33.6666	31.1967	31.6638	24.6267	25.0516	23.4376	19.8798
DIC1	-1.54938	0.0060487	-1.01615	1	-1.70636	2.14053e-07	101.642	89.623	71.6259	65.1777	109.538	111.732	63.6619	68.2553
CNS1	-1.20285	1	-1.29694	0.221971	-1.70528	4.99542e-08	85.1547	85.0806	80.4335	76.416	86.3583	67.2732	58.1704	59.0785
YHB1	1.05406	1	-1.92503	0.0129413	-1.70462	0.0130624	347.852	389.849	432.488	430.08	222.175	228.274	244.25	264.196
NOP53	-1.2146	1	-1.41879	0.20091	-1.70162	0.000386188	95.6632	104.375	101.327	80.1735	97.1612	67.6892	60.7911	77.4067
GAS1	-1.16966	1	-1.57887	0.202924	-1.7009	0.0284566	1103.9	1106.32	1083.94	1006.91	842.778	800.597	740.099	785.941
YER152C	-1.02613	1	-1.46118	0.00873268	-1.69965	1.06789e-07	67.4327	73.5661	71.3908	81.4897	59.1871	53.9226	48.4904	48.8556
MEF2	1.03557	1	-1.23212	0.307799	-1.69872	0.000793071	13.6627	12.3565	14.5702	15.4295	12.3139	12.5323	9.65342	8.29608
RPL6A	-1.14351	1	-1.50346	0.242976	-1.69821	0.0196752	1499.1	1340.23	1310.05	1450.75	1139.12	1076.9	1013.64	949.242
TIR3	-1.14437	1	-1.12422	0.849317	-1.69804	0.0217624	30.1667	23.5367	26.6404	25.5981	32.1237	23.8734	14.9441	22.5016
ARG1	-2.16872	2.33596e-06	-2.12069	3.91912e-05	-1.69751	0.000105118	72.8754	47.3955	27.8963	33.9999	30.5185	36.3083	41.7018	41.6669
SPB1	-1.14622	1	-1.10512	0.914828	-1.69702	0.00796033	85.0723	74.8406	82.8201	71.1845	98.8199	70.3857	49.6763	60.976
LHP1	-1.30458	1	-1.40462	0.297011	-1.69611	0.00857276	275.746	291.758	246.036	235.911	260.197	213.259	182.684	210.359
SVL3	-1.0374	1	-1.44487	0.168689	-1.69491	0.00475256	73.6245	71.8786	73.5024	82.5768	57.7526	60.601	48.2521	52.5745
MRPL1	-1.07375	1	-1.66724	0.00011647	-1.69488	2.47983e-06	67.9894	63.2414	67.0667	68.8006	48.6583	43.659	44.6935	46.3751
HEK2	-1.15723	1	-1.38426	0.157463	-1.68991	8.63023e-05	124.898	116.917	110.956	121.41	108.528	96.3257	82.4042	85.6816
ASN2	-1.18221	1	-1.41051	0.353287	-1.68851	0.0196633	401.887	412.446	397.726	364.231	341.595	336.513	296.29	270.224
ATP12	-1.07927	1	-1.73472	0.000353444	-1.68522	0.000260364	42.9578	34.625	37.3968	42.8652	24.2229	28.5853	27.3995	26.7733
SOH1	-1.01191	1	-1.17722	0.549676	-1.6817	0.00435195	84.7599	70.4789	78.4184	92.9439	77.6216	77.6952	61.6016	46.4616
CAT5	-1.00127	1	-1.26198	0.267203	-1.6808	0.00330581	43.7504	43.6803	46.7162	50.3569	42.1831	39.037	35.1445	25.5977
RPL21A	-1.25985	1	-1.68431	0.127102	-1.67937	0.031817	2956.22	3223.69	2951.17	2461	2306.65	1997	2083.36	2239.69
TRM11	-1.20937	1	-1.14935	0.752674	-1.6775	0.000101559	102.812	104.342	97.0065	92.7658	113.123	98.1938	72.4599	72.5567
SER2	-1.08712	1	-1.23352	0.405662	-1.67749	7.33372e-07	118.597	101.352	100.284	125.608	109.305	99.9251	78.2936	75.7705
KRI1	-1.2474	1	-1.50768	0.276548	-1.67744	0.0179976	152.702	155.014	156.305	114.834	149.681	88.5367	93.0267	122.428
RPL23B	-1.15338	1	-1.81289	0.0578248	-1.67737	0.0299249	3227.53	3371.96	3355.57	2967.5	2238.47	2033.3	2354.25	2267.59
MTH1	-1.50394	0.180238	-2.17899	2.54697e-10	-1.67664	2.66396e-06	40.3533	43.3136	35.6752	25.5846	22.2219	22.8298	29.8782	28.5889
YER189W	-2.28596	1	-2.28491	0.520577	-1.67623	0.586186	1.30869	2.1678	0.660778	0.921163	0.789351	0.898372	1.50248	0.695688
FAS1	-1.02574	1	-1.43179	0.343902	-1.6761	0.028444	153.108	135.226	152.471	159.519	110.638	126.206	95.1192	106.795
SCJ1	-1.16939	1	-1.37281	0.230401	-1.67579	0.000196155	133.714	127.794	120.301	128.19	121.491	101.73	93.1358	90.0971
TMA46	-1.21965	1	-1.42188	0.261461	-1.6745	0.00558726	185.811	181.228	170.656	162.641	171.732	130.407	128.188	129.22
TIM22	-1.06404	1	-1.2926	0.162713	-1.67362	4.35242e-06	73.3644	71.5739	70.3348	81.3458	70.795	60.5624	51.0879	50.6012
YRF1-2	1.16196	1	1.63824	0.164651	-1.67348	0.0931232	1.03357	0.766206	1.20802	1.14516	1.44308	2.08036	0.659232	0.610485
CRN1	-1.0908	1	-1.30945	0.422952	-1.67191	0.00755948	112.826	104.284	107.578	113.477	97.4377	97.2805	75.9627	76.5139
ECM16	-1.11267	1	-1.18558	0.69837	-1.67121	0.00115882	39.5312	43.8441	40.1892	43.0992	42.8279	39.7091	28.6389	29.9629
NUG1	-1.16006	1	-1.07804	0.952701	-1.67117	0.00997727	157.817	152.085	138.996	158.392	177.222	159.988	104.936	112.834
RPL27B	-1.14194	1	-1.82991	0.0453824	-1.67055	0.0259198	2051.23	2077.97	2106.35	1890.87	1423.28	1222.49	1478.21	1425.01
MGE1	-1.13345	1	-1.43978	0.179337	-1.66998	0.00674927	255.722	245.099	247.909	241.779	205.345	203.146	170.413	181.789
YAL067W-A	-3.36437	1	-1.71304	0.996648	-1.66934	0.760282	2.5416	0.584736	1.06942	0	0	2.42324	1.62109	0.562958
DHR2	-1.09493	1	-1.04327	0.976375	-1.66856	8.67471e-06	24.4952	24.2125	22.8036	26.735	29.7691	24.9225	15.9026	18.4858
CTR1	-1.09444	1	-1.70865	0.0727726	-1.66797	0.0288002	530.523	500.741	490.55	558.257	369.595	338.468	316.257	409.557
RPS6B	-1.25894	1	-1.22632	0.739243	-1.66792	0.0371916	2930.85	3060.92	2857.85	2392.91	3025.77	2706.7	2101.34	2118.48
NHP2	-1.22317	1	-1.30836	0.488465	-1.66608	0.0104047	483.93	525.07	512.503	395.719	508.126	395.078	360.389	350.999
AIM44	-1.10881	1	-1.22563	0.318789	-1.66599	3.63088e-08	32.7875	35.0133	32.9279	34.9811	31.5106	33.4848	22.8064	25.0283
HGH1	-1.10947	1	-1.10559	0.851842	-1.66511	0.000202012	112.882	117.119	112.449	117.797	121.67	122.715	76.7291	85.5696
ZPR1	1.05346	1	-1.07386	0.958825	-1.66244	0.011489	167.645	171.555	182.328	215.982	163.811	208.369	116.562	123.083
RRG9	-1.04929	1	-1.37819	0.120207	-1.65733	0.00319358	47.7664	41.1328	45.7412	48.6588	38.8361	37.0046	29.798	33.4318
SPO12	-1.09177	1	-1.52204	0.0292374	-1.657	4.90245e-05	98.6162	119.783	134.525	84.6517	95.2303	72.3964	79.3032	74.9963
BFR1	-1.27091	1	-1.43788	0.26281	-1.65678	0.0139617	240.12	230.786	209.143	201.267	196.517	187.92	162.898	170.867
YNR040W	-1.1028	1	-1.51727	0.0194039	-1.65616	0.00181846	37.0791	41.3274	38.5822	40.2659	28.8374	31.8171	27.0855	28.4677
TRM1	-1.21228	1	-1.30419	0.453415	-1.65611	0.00851636	118.231	122.424	112.306	107.615	117.835	98.4371	83.6099	87.0682
GCD2	-1.19448	1	-1.38727	0.290874	-1.65599	0.00789068	101.667	101.149	98.4159	89.3797	92.6725	78.6944	69.8214	74.0203
PHO88	-1.23666	1	-1.55362	0.162874	-1.65525	0.0219673	927.314	950.168	869.951	810.307	715.42	703.925	636.061	696.102
SOD1	-1.26967	1	-1.91169	0.0242594	-1.6529	0.0342169	1635.65	1670.37	1537.42	1338.44	1077.18	951.249	1038.68	1310.04
ERG20	-1.18488	1	-1.41406	0.311583	-1.65222	0.0165385	344.828	300.882	318.196	283.846	282.011	253.45	222.062	236.71
YLR227W-B	-1.61351	1	-1.24866	0.837154	-1.6518	0.123183	0.825008	0.632687	0.624842	0.38714	0.95837	0.398538	0.491129	0.560393
ARG4	-1.52209	0.215032	-1.45326	0.234591	-1.65165	0.0213974	153.891	125.945	97.128	107.28	92.9751	134.156	117.494	81.328
EGT2	-1.03422	1	-1.26762	0.605944	-1.65087	0.0228731	191.061	178.613	181.271	217.182	174.862	167.446	130.091	132.83
RSM19	-1.16226	1	-1.58633	0.0347327	-1.65068	0.00242517	103.93	100.473	114.404	79.23	86.8887	63.6575	70.3062	75.3384
RAD27	-1.10482	1	-1.40562	0.156811	-1.64963	8.01789e-06	96.4969	97.5822	98.2524	96.5393	90.6682	70.9738	67.0701	71.159
PRO3	-1.09164	1	-1.18938	0.733937	-1.64943	0.0149252	315.879	319.286	337.846	305.563	326.228	300.441	229.986	222.272
DAL80	-1.06038	1	1.26023	0.951617	-1.64831	0.559128	1.19236	0.822962	0.752553	1.3988	1.79797	1.22778	0.798539	0.633849
BAT2	-1.45483	0.51294	-2.69337	5.47394e-06	-1.64675	0.0154058	296.062	270.412	214.939	216.889	125.247	121.638	194.609	209.271
AAT2	-1.28495	1	-1.26515	0.598372	-1.64613	0.0195313	344.372	319.246	293.679	277.985	321.703	293.611	248.097	225.258
MIR1	1.00645	1	-1.09398	0.93197	-1.64553	0.017177	401.802	402.666	479.449	414.597	415.227	449.437	288.659	285.506
MRP4	-1.1071	1	-1.4701	0.0067843	-1.64365	5.05198e-07	82.2365	74.4791	74.0741	83.567	65.0545	60.0522	55.7533	56.3243
BNA4	1.11146	1	-1.04707	0.956526	-1.64067	0.0022361	21.2995	20.3402	24.3298	27.1993	23.0265	23.7299	15.3002	14.4782
MRP51	-1.08577	1	-1.40692	0.0348794	-1.64017	1.18828e-06	75.2119	76.7716	78.6843	76.5206	61.9126	65.0187	51.3347	57.6665
AIM23	-1.1607	1	-1.4004	0.0985785	-1.64	0.00717531	25.1597	26.3901	24.8153	24.4379	22.5728	20.5317	16.3063	20.7332
PCS60	-1.12466	1	-1.40477	0.0352408	-1.63944	5.69065e-07	53.4983	49.6681	47.7345	54.4299	41.1682	45.2291	36.6892	37.2794
YOL019W	-1.04681	1	-1.41086	0.032207	-1.63885	2.51516e-06	48.8737	48.2238	46.3065	57.1305	38.754	42.1714	32.3074	37.4367
CLN2	-1.04283	1	-1.4477	0.0759404	-1.6376	0.000260908	83.5502	83.8336	82.02	96.8402	63.0079	73.0594	62.617	57.3598
UTP7	-1.11956	1	-1.31969	0.306662	-1.63488	0.000371532	79.063	78.7107	86.6941	68.5943	78.8967	61.0569	53.499	59.8987
MAK16	-1.13713	1	-1.19395	0.749152	-1.63478	0.0108298	203.963	212.067	215.103	189.208	243.095	164.25	138.955	159.99
MST1	-1.0422	1	-1.3775	0.0611183	-1.63421	0.0014954	25.2404	22.268	24.137	26.6739	19.9213	20.6839	18.0281	16.079
STU2	-1.01202	1	-1.27696	0.203638	-1.6337	1.33795e-06	32.6644	29.5433	32.1812	36.2808	29.7059	27.4696	21.7927	23.0046
SPE3	-1.24104	1	-1.39299	0.313469	-1.63194	0.0153963	332.887	327.707	298.426	291.479	286.978	269.609	224.93	250.451
YOL155W-A	-1.1216	1	-1.33166	0.788051	-1.63069	0.299103	15.7391	9.87554	11.7398	14.2678	9.34943	13.9148	12.3203	5.70464
MLP1	-1.06287	1	-1.23099	0.494472	-1.6288	0.000357533	23.2014	22.0541	25.7344	21.2393	23.6515	19.418	15.8109	16.8311
RPS1B	-1.2099	1	-1.81466	0.0712386	-1.62768	0.0504275	3414.54	3463.88	3457.39	2808.09	2368.85	2076.76	2518.93	2444.75
RPC31	-1.16723	1	-1.10924	0.8318	-1.62729	7.89264e-06	137.462	143.195	132.396	134.435	159.891	136.663	101.936	100.51
LPD1	-1.10073	1	-1.2167	0.67864	-1.62694	0.0171444	208.551	207.534	218.794	199.262	199.553	202.215	155.482	144.869
POP8	-1.33254	1	-1.74525	0.00739148	-1.62671	0.00708505	59.8225	67.6548	50.6457	55.5241	47.3375	37.9328	45.2818	46.6163
YCR016W	-1.21249	1	-1.25369	0.389527	-1.6265	2.89804e-06	104.546	116.674	116.188	84.4906	120.334	85.9443	80.0186	79.5415
UTR2	-1.08949	1	-1.19214	0.771396	-1.62639	0.0343118	579.004	559.677	572.664	587.094	566.498	555.096	409.756	412.398
CKS1	-1.10197	1	-1.30884	0.191052	-1.6262	2.31177e-06	108.094	102.124	108.726	103.048	107.592	80.2526	73.2284	79.0527
KRS1	-1.23001	1	-1.20312	0.767998	-1.62609	0.0410983	714.188	704.133	667.779	607.218	715.876	667.665	500.825	523.463
MSK1	-1.02959	1	-1.46974	0.0220364	-1.62502	4.31771e-07	36.6573	33.9653	36.0599	40.3204	26.1375	30.4497	25.783	25.2853
MRD1	-1.12472	1	-1.12686	0.858054	-1.62462	0.0124653	71.5656	71.1139	73.2671	67.0717	81.9654	66.3662	47.1724	55.9864
RML2	-1.18857	1	-1.7015	0.000178048	-1.62413	1.13786e-07	63.9788	64.968	56.9343	63.745	45.0952	43.8447	44.325	49.0831
CSM4	-2.36754	1	-1.43613	0.795759	-1.62403	0.473668	2.05055	1.69834	1.03536	0.721676	1.23682	1.87685	1.76565	0.817544
MRPL40	-1.071	1	-1.30537	0.1375	-1.62381	2.4047e-05	60.8222	54.5806	62.1841	57.412	52.129	51.7891	44.0307	39.339
RPF2	-1.09714	1	-1.09684	0.900018	-1.62332	0.00192713	152.01	152.641	148.299	160.376	171.948	153.846	106.598	113.845
DBP8	-1.16168	1	-1.3142	0.337271	-1.62291	0.00100787	93.6746	95.7721	88.6131	92.4959	93.794	75.0307	62.5285	74.6753
PET123	-1.22125	1	-1.51093	0.00565588	-1.62132	1.96185e-05	58.0293	59.9033	53.6318	53.5141	47.074	44.4539	41.2287	44.2601
THO1	-1.10707	1	-1.35265	0.214596	-1.62131	0.000576379	179.05	179.992	178.51	181.423	154.576	157.256	125.172	134.997
RPC19	-1.11998	1	-1.17509	0.713419	-1.62116	1.52229e-05	264.528	251.101	266.846	242.717	296.929	216.363	185.451	188.193
SCS22	-1.23121	1	-1.43706	0.0924771	-1.62099	0.0112798	42.9859	40.3999	36.7126	38.626	33.0989	35.159	31.8508	28.4422
ADH1	-1.37266	1	-1.40561	0.405102	-1.62044	0.0582277	12178.2	11591.4	10235.8	8880.28	10625.8	9200.19	8729.51	8495.42
HMT1	-1.16296	1	-1.27861	0.520577	-1.61816	0.018099	218.991	219.398	209.011	209.075	216.622	185.327	146.326	171.875
CSI2	-1.05596	1	-1.40727	0.0347731	-1.61745	3.65924e-06	79.1663	77.1851	74.6216	90.4437	62.0772	68.6047	53.2259	60.5492
AIM24	-1.05566	1	-1.40945	0.0312025	-1.61562	0.00153889	31.9491	34.7644	39.0946	30.5966	27.5294	27.9746	20.7418	27.9455
RSM25	-1.21606	1	-1.8642	0.00532148	-1.61499	0.00112613	52.2388	42.4275	48.3054	37.7677	37.1263	22.1	32.6605	36.4882
SSU1	-1.02342	1	-1.60396	0.0288004	-1.61365	0.015823	15.2201	18.9765	16.5562	20.5706	12.1275	12.8395	12.4143	12.3973
YDR316W-B	-1.41276	1	-1.68801	0.727794	-1.61044	0.615476	0.0916676	0.177152	0.115711	0.0860312	0.0552906	0.125854	0.052621	0.14619
DBP7	-1.04622	1	-1.05103	0.945501	-1.61033	5.817e-06	37.5232	38.7578	39.544	41.4275	44.5596	40.5513	25.9506	29.7708
PCL9	-1.01845	1	-1.32478	0.0874576	-1.60994	3.18446e-05	54.4653	54.0564	59.691	58.5709	50.7204	45.2868	37.6679	41.6626
DUS1	1.00212	1	-1.05569	0.943236	-1.60979	1.40634e-06	49.8091	45.9073	51.0849	55.6717	56.4833	49.8639	33.7065	36.3267
ITR1	-1.26428	1	-1.56609	0.130237	-1.60952	0.0237286	208.571	181.862	174.847	167.017	138.858	154.259	146.317	138.447
EHD3	-1.12436	1	-1.32142	0.123906	-1.60947	1.59747e-07	41.3184	43.819	38.5289	45.7585	36.2393	39.48	32.3378	29.548
MRPL7	-1.21169	1	-1.56697	0.000663627	-1.60871	5.21668e-05	61.5305	56.2703	52.2883	55.9426	43.2985	45.1302	40.0516	46.2894
CLN1	-1.05971	1	-1.5131	0.00756065	-1.60836	8.9366e-07	56.1476	53.7829	52.5989	63.0382	38.5166	47.0685	40.0917	40.2036
DOT1	-1.05657	1	-1.12834	0.69694	-1.60723	1.03996e-05	32.2489	35.2928	35.2009	35.6947	36.2492	33.927	24.6195	24.6581
YNK1	-1.1328	1	-1.3876	0.162713	-1.60518	0.000714341	265.284	261.734	278.923	234.699	220.449	225.783	199.005	186.419
YIG1	-1.20425	1	1.12711	0.959551	-1.60494	0.262546	1.74208	1.63524	1.40737	1.71671	2.03147	2.4715	1.33337	1.11129
YPL038W-A	1.05033	1	1.56661	0.822688	-1.60434	0.64476	2.51513	2.08312	0.634967	4.72096	3.03407	5.7552	1.92505	1.33702
YKU80	1.01475	1	-1.23591	0.405662	-1.60337	0.0086876	13.0819	12.4855	13.546	15.3469	11.7638	12.5701	9.48469	9.23608
YFR006W	1.00479	1	-1.45896	0.106875	-1.60265	0.00144116	70.2134	82.4128	81.1999	89.346	56.8775	66.2449	54.3036	57.5519
URA7	-1.10321	1	-1.09995	0.926304	-1.60228	0.0269857	228.797	230.628	232.336	229.341	255.894	234.209	162.66	174.09
FKH1	-1.04934	1	-1.23396	0.385285	-1.6008	5.89304e-05	74.2777	68.355	70.5507	80.8306	70.332	65.3126	48.4557	56.3701
OGG1	-1.14093	1	-1.06138	0.914051	-1.60011	0.0017217	31.7667	30.6482	31.1521	29.553	36.0547	32.9252	20.5883	25.4212
FRS2	-1.0832	1	-1.18042	0.767347	-1.59944	0.0254829	246.179	236.131	227.54	268.645	239.9	240.001	180.588	173.516
HSP10	-1.18495	1	-1.61008	0.075761	-1.59907	0.0196216	856.592	859.726	838.203	763.825	595.547	658.18	658.331	602.186
HSC82	-1.01302	1	-1.30954	0.595081	-1.59905	0.0669354	1494.91	1363.22	1453	1688.85	1137.72	1432.53	1129.46	969.385
AYR1	-1.06028	1	-1.42022	0.0381173	-1.59883	1.72018e-06	113.866	114.828	122.732	116.218	82.7548	107.039	83.8237	84.1339
YPT31	-1.13824	1	-1.28104	0.383002	-1.59837	0.00298852	228.23	215.256	224.597	206.542	211.951	194.197	155.929	169.993
TIF3	-1.18394	1	-1.2319	0.705083	-1.59738	0.0415506	520.845	530.228	542.334	435.841	557.362	442.083	362.138	410.617
HTZ1	-1.08284	1	-1.25567	0.2742	-1.59591	6.45806e-06	233.941	214.958	227.271	233.32	224.866	194.261	155.829	175.259
SSA1	-1.00828	1	-1.55824	0.254785	-1.59582	0.0744498	1094.63	828.739	1051.53	1061.84	634.333	818.753	761.302	652.884
FAA3	-1.04908	1	-1.53311	0.0267	-1.59418	0.000931369	56.0957	58.6351	56.3668	65.4278	44.6568	43.193	43.1211	41.3689
LCP5	-1.14132	1	-1.29946	0.403941	-1.5939	4.2276e-05	106.113	99.8036	101.708	98.3226	110.289	74.9012	73.2164	78.638
ANB1	1.03703	1	1.20641	0.541644	-1.59376	0.0105316	38.1026	43.8774	45.2675	49.0024	54.6901	61.3111	32.3603	27.6206
PWP1	-1.16869	1	-1.08726	0.945501	-1.59344	0.0206387	169.114	163.203	165.087	149.303	198.555	159.462	120.481	124.424
NSE4	-1.09089	1	-1.40062	0.214596	-1.59201	0.0168471	14.0598	17.7539	16.1341	16.1192	13.7324	12.7957	10.6236	12.8461
YDL211C	1.02437	1	-1.20066	0.594049	-1.59114	0.00637161	15.2769	15.7267	12.9649	22.6809	15.2707	15.0098	11.8909	10.8969
YRB2	-1.25253	1	-1.37228	0.286455	-1.59099	6.40562e-05	89.8085	76.0085	92.4263	52.1609	88.3087	52.6671	55.7795	67.0469
YJR079W	-1.30217	1	-1.30459	0.707495	-1.58922	0.128527	16.0968	11.716	13.6691	10.3003	15.2991	9.71059	10.9203	9.72382
TOS1	-1.06759	1	-1.36907	0.431135	-1.58736	0.0489861	612.244	606.469	629.887	636.419	533.003	512.112	465.997	435.729
CWP2	-1.22933	1	-1.60083	0.219523	-1.58657	0.0679061	7850.41	7948.53	8027.07	6109.03	6565.25	4989.52	5477.24	6216.68
USO1	-1.06298	1	-1.18436	0.554279	-1.58573	1.64384e-05	16.0699	13.7215	15.9511	15.1408	16.4256	13.0387	10.6969	11.4188
SUI3	-1.26277	1	-1.37713	0.390184	-1.5845	0.0359145	566.991	576.165	536.391	463.248	517.815	455.779	417.857	429.494
YGL242C	-1.08133	1	-1.15741	0.588196	-1.58206	5.57813e-06	114.093	104.263	116.778	107.078	102.603	119.607	85.4638	76.4014
HXT14	-1.39008	1	-1.01739	1	-1.58203	1	0.119015	0.164288	0	0.209433	0.179464	0.136167	0.113866	0.0790846
RPL7A	-1.34826	1	-1.09431	0.952701	-1.58052	0.0691583	3816.07	3798.62	3301.45	2939.56	4303.94	3858.92	2794.83	2863.26
PHM6	1.2408	1	1.52373	0.389375	-1.57894	0.27271	8.27837	6.7718	7.35352	13.6683	13.87	13.3301	5.57348	5.70464
GRS1	-1.17841	1	-1.2084	0.744256	-1.57776	0.0510972	403.047	407.477	401.938	358.228	401.151	386.418	295.651	307.692
MTC1	-1.18754	1	-1.5803	0.070014	-1.57749	0.0119393	114.19	111.981	114.363	95.799	97.6307	69.7448	79.7991	88.6065
STI1	1.15416	1	-1.21323	0.735512	-1.57718	0.0498724	324.829	276.205	337.707	437.081	247.059	336.806	245.832	201.524
YNL134C	-1.13581	1	-1.39466	0.386599	-1.57676	0.048722	665.734	648.917	649.882	632.534	573.699	532.47	475.983	503.09
LTV1	-1.18255	1	-1.15954	0.709158	-1.57674	0.00215391	89.3652	98.8405	92.311	83.7564	105.111	85.0182	63.6594	76.6254
HIS1	-1.35192	0.97887	-1.7823	0.0225562	-1.57655	0.02639	345.812	308.246	258.282	279.329	209.493	221.741	246.716	240.341
MDH1	-1.02031	1	-1.4331	0.249836	-1.57613	0.0283356	253.994	263.854	323.768	233.821	224.515	199.339	196.757	189.147
CAJ1	-1.15154	1	-1.27798	0.357477	-1.57504	0.000911814	115.716	106.678	110.199	103.668	109.474	94.5262	83.5236	82.2952
PAF1	-1.11399	1	-1.13705	0.725942	-1.57282	5.5739e-06	72.9771	75.229	72.9841	74.6886	82.9403	69.785	55.179	55.4476
RRP17	-1.08064	1	-1.19135	0.580641	-1.57259	1.21739e-05	110.768	107.899	115.887	108.342	125.614	88.9617	76.48	87.2012
MRPL39	-1.31947	1	-1.71166	0.00172322	-1.57253	0.0092564	139.204	163.364	129.354	124.474	106.663	100.124	125.806	98.8268
SBA1	-1.18584	1	-1.33871	0.433275	-1.57151	0.0314689	534.533	536.761	519.865	479.667	500.365	438.095	395.443	405.174
DYS1	-1.21568	1	-1.30287	0.509932	-1.56933	0.0327974	316.211	309.247	303.213	265.055	300.529	262.39	237.357	230.685
TRM2	-1.13615	1	-1.03459	1	-1.56917	0.00427817	82.0435	83.0471	77.4024	84.1511	98.5567	88.63	59.8691	63.7092
RAS1	-1.08572	1	-1.19956	0.554787	-1.56907	9.12263e-06	116.209	112.533	113.524	120.613	118.805	104.797	82.7647	88.6059
YER159C-A	-1.05746	1	1.55131	0.889288	-1.56787	1	0.219004	0.100771	0.0921493	0.256923	0.220159	0.417611	0.0698431	0.194035
FEN1	-1.17289	1	-1.4326	0.214596	-1.5678	0.0249212	181.876	205.598	168.507	199.8	150.657	167.549	137.541	152.82
ALE1	-1.20303	1	-1.60717	0.0226729	-1.56608	0.00417323	84.742	84.9376	71.9683	85.221	59.5591	64.577	64.4333	62.797
BOI1	1.04206	1	-1.27673	0.314834	-1.56538	7.37154e-06	37.2147	35.4704	39.4365	44.89	33.4521	33.4165	27.2843	27.2584
MSS116	-1.08161	1	-1.43293	0.20082	-1.56531	0.0208902	94.7897	100.641	96.492	104.386	77.2828	83.0826	72.5324	74.1174
SSZ1	-1.25443	1	-1.22071	0.726472	-1.56509	0.0509676	441.334	435.66	417.386	354.063	461.254	380.633	331.037	327.038
YNL033W	1.27799	1	1.00561	1	-1.56447	0.116327	5.87393	6.08125	5.1332	12.0592	8.06246	5.94502	4.32292	4.65378
UTP14	-1.08774	1	-1.17683	0.768775	-1.56443	0.0288002	85.814	89.2255	93.151	84.8514	97.1621	77.0634	62.4914	68.9311
MRPL32	-1.09646	1	-1.23633	0.418013	-1.56239	0.00692743	49.6902	53.8593	48.147	56.8568	53.47	44.4401	38.6684	39.0644
RAD51	-1.06174	1	-1.5269	0.0565439	-1.56221	0.0131178	138.088	130.106	125.055	156.91	107.501	98.5588	103.309	98.2663
CKI1	-1.14968	1	-1.37911	0.0673608	-1.56117	0.000789296	27.1134	23.0203	21.4691	27.2731	18.9851	23.9448	20.5515	17.0992
CIC1	-1.09939	1	-1.19743	0.680837	-1.55965	0.0218832	163.189	174.341	161.15	180.524	169.629	161.304	122.795	131.419
LEU1	-1.12134	1	1.03602	1	-1.55963	0.0644979	309.513	339.681	293.322	352.547	349.234	443.416	266.98	222.152
NSR1	-1.28237	1	-1.17557	0.823076	-1.55807	0.0736716	591.898	600.956	527.998	502.083	686.65	500.755	382.746	516.201
YIR014W	1.00619	1	-1.10787	0.961095	-1.55644	0.160816	9.53886	6.21793	9.86681	7.92655	7.85778	9.09463	5.5771	6.51456
GON7	-1.25566	1	-1.22362	0.494989	-1.55375	0.00179517	91.3884	97.4811	95.3679	70.3576	107.008	73.0724	68.3082	74.5284
NIP7	-1.1503	1	-1.10214	0.865206	-1.55365	0.00129185	244.636	253.698	223.508	258.978	278.645	251.761	188.359	188.3
IMD4	-1.11486	1	-1.39862	0.380279	-1.55278	0.0583031	439.06	467.931	448.642	454.147	391.443	369.946	337.929	348.227
SPT6	-1.00548	1	-1.19113	0.701173	-1.55226	0.025994	49.2217	47.8066	48.9781	58.6023	45.4247	50.3794	35.9555	37.4514
NUP2	-1.15594	1	-1.43028	0.234652	-1.55193	0.0299363	108.726	101.639	98.0719	104.084	90.6714	81.8404	82.1924	76.9652
LOT5	-1.25857	0.957825	-1.62968	0.00657402	-1.55147	1.30637e-05	49.3916	50.3749	44.7414	43.1806	41.9565	29.5146	37.3221	38.1858
NAF1	-1.28433	0.652654	-1.11486	0.844482	-1.55013	9.06753e-05	76.2069	75.3586	64.5425	66.4957	87.8998	71.3504	57.5406	57.2778
MCD4	-1.02996	1	-1.3613	0.0708508	-1.54983	2.08442e-06	26.8047	27.3885	25.9287	32.7594	21.7398	25.1027	19.5518	21.5784
SCW11	1.10162	1	-1.19418	0.706941	-1.54861	0.0372875	122.253	135.202	150.802	164.634	134.52	118.368	109.306	85.9636
BMS1	-1.06681	1	-1.04224	1	-1.54745	0.027735	61.7226	59.1907	62.3983	63.3502	70.795	65.3293	44.9265	46.832
SCD6	-1.19173	1	-1.29275	0.311261	-1.54634	0.00170492	119.025	129.892	108.909	123.554	117.618	108.29	95.4825	93.5153
TOM70	-1.13568	1	-1.44807	0.185859	-1.54609	0.0279522	113.095	110.165	101.923	116.97	89.0256	92.1428	81.3879	88.2004
PMI40	-1.09749	1	-1.18932	0.689638	-1.54603	0.023497	141.203	129.393	123.52	151.51	135.701	131.401	99.5654	105.967
DAD1	-1.01859	1	-1.48367	0.117062	-1.54597	0.0287386	65.404	78.5885	74.4314	82.2938	61.3201	51.9543	51.2266	58.0972
RRP12	-1.03859	1	-1.08957	0.937977	-1.54525	0.0350034	75.2844	80.8163	83.6565	83.0336	87.5313	80.6196	56.8399	61.8273
AIM9	-1.03846	1	-1.17844	0.680667	-1.54456	0.00245751	78.6899	77.133	79.0109	87.9241	73.5907	81.9364	62.2882	56.138
PHB2	-1.10724	1	-1.38502	0.180429	-1.54428	0.00585619	164.591	162.47	165.426	162	139.236	138.095	123.401	125.328
REI1	-1.04999	1	-1.19047	0.727794	-1.54413	0.0083413	128.693	137.042	142.954	137.459	151.057	110.126	93.4968	108.699
THS1	-1.0852	1	-1.15007	0.849317	-1.54403	0.0631895	333.588	342.822	348.656	342.273	351.858	338.766	265.683	248.909
MED2	-1.04529	1	-1.17531	0.517208	-1.54278	0.000588948	40.093	41.7653	44.871	41.8767	44.2	37.3448	28.3054	34.1684
YNL108C	-1.05672	1	-1.07899	0.873146	-1.54126	0.000263137	70.6835	61.6583	65.2305	74.4205	73.4446	70.6764	50.9179	50.0472
HCA4	-1.13319	1	-1.10025	0.901178	-1.54101	0.00739086	71.277	64.6137	64.4619	68.7754	79.7962	64.8762	49.4171	54.1608
CPA2	-1.74051	0.000768462	-1.31722	0.357351	-1.54073	0.00481796	41.0836	32.486	19.9739	27.3048	27.9962	37.8537	28.5437	27.5291
MSI1	1.08914	1	-1.27931	0.225398	-1.53801	1.04895e-06	50.764	47.5917	57.5463	61.6069	47.5122	42.6674	38.3736	36.716
ATP3	-1.01817	1	-1.07701	0.95233	-1.53724	0.0333962	242.381	246.129	295.536	232.901	274.674	257.715	185.496	187.732
SUB1	-1.36218	1	-1.46775	0.185859	-1.53681	0.000128348	95.3723	87.9698	90.4296	57.1027	93.5557	52.0443	63.5989	76.9542
MRPL13	-1.05611	1	-1.39713	0.0475817	-1.53584	2.03448e-06	81.6383	80.8304	78.0554	93.3503	69.4897	66.9948	61.4854	62.8048
DSK2	-1.05126	1	-1.22562	0.607199	-1.5355	0.0283835	150.639	146.034	147.557	166.521	153.423	130.295	107.72	119.203
RNQ1	-1.23298	1	-1.25572	0.541644	-1.53539	0.0291871	131.471	137.808	114.407	128.652	137.186	114.129	97.7887	108.227
CDC3	-1.16235	1	-1.30991	0.433322	-1.53374	0.0337949	139.156	145.091	139.62	131.136	132.622	122.023	110.67	107.003
ECM1	-1.03755	1	-1.04533	0.958825	-1.53183	4.75067e-06	110.637	111.621	116.953	120.928	127.934	121.567	81.1232	89.5869
GGA2	-1.08618	1	-1.21653	0.65674	-1.53142	0.0368708	137.015	130.514	133.356	140.179	128.404	129.922	105.543	99.5878
CDC12	-1.11797	1	-1.19607	0.680837	-1.53094	0.00719992	124.908	119.596	121.316	121.264	129.295	110.319	95.875	91.6517
IES3	-1.05436	1	-1.20416	0.431518	-1.53059	1.42659e-06	84.7809	83.3913	86.7804	90.4318	87.8067	75.8677	63.0741	66.1375
COQ5	-1.15999	1	-1.29962	0.449161	-1.53044	0.0313606	231.418	214.12	232.216	191.291	212.148	189.907	172.904	168.917
URA6	-1.1805	1	-1.51975	0.0601343	-1.52986	0.00282608	226.298	215.046	200.018	215.552	182.498	157.934	173.837	164.878
PRO1	-1.02562	1	-1.14485	0.748906	-1.52931	0.00277213	111.965	107.422	112.536	125.452	111.952	113.161	84.0022	84.4725
TOM22	-1.15719	1	-1.42752	0.0892175	-1.52881	0.00231607	296.687	293.943	292.964	272.026	243.043	242.907	216.21	237.693
KRE33	-1.02695	1	1.02813	1	-1.52824	0.00289468	44.5594	44.4399	44.9054	51.5956	54.8065	52.619	33.5108	34.8917
SPP41	-1.0276	1	-1.14274	0.597006	-1.52718	2.59152e-05	22.262	21.1368	22.7244	24.2229	22.4921	22.1102	16.5586	16.8338
UTP13	1.05762	1	-1.02506	1	-1.52714	0.00288208	56.8309	56.7179	64.6828	68.7483	64.9642	65.1562	43.4901	43.8309
SBH1	-1.19256	1	-1.39701	0.0380445	-1.52571	3.73765e-05	386.324	382.29	363.782	350.83	331.043	314.636	283.516	308.772
SPA2	-1.06402	1	-1.18019	0.705083	-1.52552	0.00789359	35.683	33.2012	35.9563	35.8368	35.2093	33.2931	26.6016	26.4233
YNL277W-A	-1.07131	1	-2.05576	0.868139	-1.52431	0.723964	0	3.52698	2.58018	0.599487	0.513705	1.16931	1.4667	0.679124
KIP1	1.01309	1	-1.25638	0.234444	-1.52289	0.00277622	11.8121	12.5886	12.6811	14.8082	10.3318	12.5207	8.33727	10.5423
RRP9	-1.02748	1	-1.2058	0.657207	-1.52289	0.0303273	99.4975	93.4477	104.922	103.236	99.9657	87.6555	72.9775	75.8051
YLF2	-1.27856	1	-1.48087	0.0371098	-1.52235	0.00692043	25.6915	26.4888	20.419	25.0234	17.6962	23.86	21.1661	18.9686
CBF5	-1.19146	1	-1.22267	0.708711	-1.52203	0.0682256	448.45	448.623	436.941	395.546	460.443	399.915	341.609	350.588
PEA2	-1.08892	1	-1.22916	0.455068	-1.52165	0.00196024	31.0466	29.0285	29.0546	32.3851	33.7471	23.3598	21.363	25.2034
CUP1-1	-1.478	0.457426	-1.71111	0.0533349	-1.52039	0.0378211	544.177	837.908	542.712	492.198	381.575	572.698	615.519	452.001
SMT3	-1.23743	1	-1.45781	0.123496	-1.52015	0.0023905	428.933	416.951	366.538	393.228	376.939	302.611	336.997	316.272
SOF1	1.00907	1	-1.01256	1	-1.51954	0.00224949	89.6166	86.8846	92.0572	106.289	106.931	97.5706	69.5847	66.7967
BCS1	1.03083	1	-1.30081	0.113369	-1.51883	0.000214898	36.35	34.4239	38.5037	42.7262	33.2132	30.6272	27.1613	27.6182
RRT14	-1.23759	1	-1.20213	0.604696	-1.51867	4.90245e-05	127.219	124.732	137.619	85.3878	148.997	95.7309	92.8488	102.311
UBP13	1.00632	1	-1.14401	0.632646	-1.51843	2.80064e-06	32.8823	33.8052	34.0098	40.7467	31.1087	37.5227	25.6948	25.8539
ERS1	-1.02011	1	-1.37877	0.163034	-1.51773	0.0338337	30.0968	26.5618	30.8287	30.9666	23.6836	24.6966	23.6021	20.1629
RSC8	-1.09811	1	-1.33632	0.474745	-1.51726	0.0478339	196.451	186.759	209.307	175.64	193.02	142.514	148.208	148.367
RRG8	1.08625	1	-1.20367	0.848936	-1.51676	0.244744	4.16896	3.67668	5.70099	3.80394	3.8417	3.84232	2.76986	3.38585
ENP2	-1.1388	1	-1.16702	0.768537	-1.5166	0.0311463	83.2579	85.051	85.6954	77.7758	93.6162	75.3313	62.4282	67.9239
ALG5	-1.0417	1	-1.34528	0.0894047	-1.51651	4.67704e-06	74.574	69.512	67.4467	87.0348	63.6641	62.1218	54.7059	57.089
NOP16	-1.17696	1	-1.26694	0.523712	-1.51547	0.0379246	237.428	236.374	229.113	216.676	243.981	194.01	168.077	199.171
RPL30	-1.24069	1	-1.38089	0.455722	-1.51546	0.100546	6526.5	6386.35	6081.49	5418.95	5741.15	5229.98	5066.73	4940.03
COX14	-1.18125	1	-1.53977	0.0355089	-1.51543	0.019626	133.309	114.542	121.341	111.707	100.737	88.1923	95.4391	97.019
YNL247W	-1.22676	1	-1.2894	0.530545	-1.51541	0.05323	147.932	157.044	142.285	132.925	144.371	133.233	121.198	115.207
DSN1	-1.04017	1	-1.05581	0.945501	-1.51479	0.000528515	32.5842	28.7281	32.3272	33.2513	35.5605	32.6201	23.1139	24.5438
YLH47	-1.06848	1	-1.30072	0.133369	-1.51452	5.32906e-05	69.4109	69.6388	71.2726	73.2112	63.8733	61.6047	51.786	56.1374
YNL010W	-1.12722	1	-1.29115	0.491602	-1.51341	0.0476037	317.68	346.338	354.154	295.899	314.54	289.035	255.698	259.714
ARF1	-1.22858	1	-1.45881	0.28144	-1.51308	0.0667025	953.604	966.69	956.106	765.937	830.602	712.784	728.896	761.663
SLF1	-1.19594	1	-1.64043	0.00661192	-1.51221	0.00812539	23.5704	25.1958	25.4894	19.474	19.4325	15.2924	17.9442	19.9599
KAR1	-1.01634	1	-1.32951	0.157331	-1.5122	0.000810623	39.3148	33.074	36.1433	43.4241	35.8682	27.922	27.6072	28.7861
CUP1-2	-1.41951	0.4396	-1.68297	0.0312025	-1.512	0.0299887	556.119	774.832	533.536	504.991	380.009	553.687	602.603	430.608
ADH3	-1.24459	1	-1.44057	0.296527	-1.51131	0.0692606	520.578	506.804	454.69	461.047	421.499	416.04	399.018	399.287
SSF1	-1.10315	1	-1.33941	0.344655	-1.51097	0.0101723	107.998	110.61	116.006	103.071	110.92	79.9947	82.0224	87.9256
PUS4	-1.09042	1	-1.22548	0.296475	-1.51069	4.73342e-05	78.2529	82.6099	78.3586	85.6317	75.7015	78.4986	62.8977	62.0591
RPL40A	-1.17488	1	-1.8301	0.0548649	-1.51055	0.097792	3607.44	3842.5	3688.28	3323.56	2519.58	2256.82	2942.79	2851.32
UTP23	-1.14349	1	-1.18768	0.5449	-1.51019	9.79337e-05	104.913	118.506	112.67	103.528	127.169	92.7332	85.0344	88.5897
UTP22	1.03837	1	-1.25263	0.538795	-1.51011	0.0338663	49.5387	51.7628	50.5511	67.0849	45.2251	49.8945	40.3545	38.4303
MIF2	1.05028	1	-1.18732	0.531823	-1.51004	0.00777023	19.3747	18.6648	21.9444	22.4546	20.948	16.5415	14.9524	14.6246
PAC11	-1.11288	1	-1.22799	0.30986	-1.5089	0.00288208	23.3916	21.3045	19.9384	24.8956	22.0605	20.6928	17.0731	17.7869
EAF7	-1.26328	1	-1.30932	0.431324	-1.5076	0.00152345	44.2096	38.911	45.5983	26.4197	47.7854	26.1983	29.5717	35.4531
ZUO1	-1.17904	1	-1.3381	0.49524	-1.50756	0.0899132	744.237	731.416	714.065	671.203	660.393	634.313	559.24	590.213
TUB1	-1.12783	1	-1.32354	0.489328	-1.50689	0.0588067	288.234	265.945	283.467	259.906	271.621	218.78	213.956	217.84
SEN34	1.00052	1	-1.22458	0.304308	-1.50661	0.00125839	46.3075	51.5245	46.8219	62.262	46.669	46.9758	37.8314	38.2893
RPS30B	-1.82768	0.0141959	1.01275	1	-1.5057	0.0652076	2203.25	2346.29	1473.76	1275.84	2992.6	2406.25	1810.03	1739.47
RSM22	1.0001	1	-1.33226	0.0689315	-1.50495	0.000410956	28.2526	25.2933	28.5563	31.1028	23.8223	23.4234	20.2727	21.6305
MRPL17	-1.02591	1	-1.39521	0.0479562	-1.50347	5.59489e-06	73.7486	74.0665	77.2408	82.9014	60.1363	64.3929	60.0725	55.074
RKI1	-1.13963	1	-1.34654	0.243281	-1.50315	0.012612	187.32	202.811	182.164	198.463	167.94	172.505	160.188	144.543
RPL21B	-1.57113	0.413027	-1.1126	0.923963	-1.50268	0.100839	2800.65	2917.85	2119.73	1904.34	3162.97	2868.19	2181.88	2288.06
OTU2	-1.08704	1	-1.25623	0.253867	-1.5024	1.20015e-05	68.4638	67.9585	69.533	69.7721	65.2522	62.186	51.4013	55.4258
SNU13	-1.12397	1	-1.10526	0.906063	-1.50214	0.0491454	768.085	736.933	676.764	816.317	815.456	783.069	583.275	593.26
RNH203	-1.09308	1	-1.26937	0.245869	-1.50092	0.0116345	93.3906	86.878	101.045	81.3196	79.3049	87.9353	73.8109	67.0681
ACC1	-1.15297	1	-1.44033	0.324998	-1.50084	0.094629	127.348	110.384	111.636	117.225	91.8895	102.157	87.6596	98.248
TSR2	1.0132	1	1.0273	1	-1.49979	0.000126211	134.401	151.225	148.742	173.255	176.899	167.359	109.298	114.231
TIF35	-1.15826	1	-1.24627	0.629021	-1.49967	0.062805	446.263	435.834	432.83	410.363	428.609	402.085	328.841	361.882
IMP2	-1.03646	1	-1.17821	0.623938	-1.49938	0.0317799	43.2263	45.4386	46.5737	48.3766	47.0906	40.9718	37.2032	31.9684
RPS17A	-1.14337	1	-1.50234	0.273517	-1.49921	0.101667	3070.15	3260.98	3316.88	2793.71	2589.07	2356.52	2516.45	2444.67
DUS3	-1.08956	1	-1.01959	1	-1.49785	0.00388249	64.1467	61.3125	58.9219	69.3819	73.9666	70.4732	47.5594	50.8429
KTR3	-1.14449	1	-1.25855	0.378078	-1.49778	0.00354647	108.028	110.277	106.662	104.817	104.202	99.4043	84.0367	87.1542
UBP16	-1.08884	1	-1.52366	0.00811605	-1.49704	0.0129854	21.9561	20.8868	18.9372	25.0022	16.0523	17.017	15.3388	18.3975
COX10	-1.20106	1	-1.52128	0.007525	-1.49638	0.00492935	24.406	25.6273	21.6794	24.6346	17.6146	21.0817	20.8221	18.2967
MAK21	-1.0925	1	-1.11061	0.893222	-1.496	0.0571601	86.4773	95.0737	94.3068	89.7811	98.6989	93.232	67.2154	75.3529
TRF5	1.02648	1	-1.03779	0.979165	-1.49595	5.2387e-05	39.6538	38.0815	44.5563	43.9938	45.349	42.5616	30.7529	30.2754
CAF20	-1.09809	1	-1.09942	0.910663	-1.49586	0.0449791	446.141	425.197	435.477	445.053	489.646	439.953	338.048	345.976
HIF1	-1.18225	1	-1.26037	0.298105	-1.49563	1.17348e-05	63.3865	58.4857	55.377	59.2933	61.96	51.3376	49.2334	46.4426
KRR1	-1.16686	1	-1.13624	0.795759	-1.49467	0.00615431	146.242	150.843	148.578	132.961	170.291	135.946	110.961	122.551
NOP58	-1.1224	1	-1.17001	0.80226	-1.49287	0.0808417	383.997	381.645	367.884	389.922	388.551	379.915	297.721	304.591
AAH1	-1.14902	1	-1.22535	0.67864	-1.49273	0.062532	295.386	305.205	281.779	298.994	312.567	261.961	221.27	251.299
MRPL49	-1.23013	1	-1.48787	0.0214764	-1.49248	0.000143786	95.1899	85.8623	80.5232	83.2288	79.5101	62.9803	70.7278	72.1003
GPM1	-1.31318	1	-1.79446	0.0605443	-1.49178	0.125941	10873.9	10668.4	9616.26	8506.56	7161.06	6934.46	8548.84	8410.32
YCR051W	-1.08913	1	-1.12615	0.820568	-1.49154	0.00543242	209.475	195.894	217.586	193.919	231.914	189.782	160.496	158.668
JJJ3	-1.21814	1	-1.02947	1	-1.49094	0.0688957	37.2181	45.4674	35.9398	39.2959	47.5162	46.4142	36.4981	28.1934
SAM4	-1.17355	1	-1.19515	0.727794	-1.49019	0.0588033	307.42	318.032	304.036	286.038	316.486	297.83	247.162	245.816
TOM5	-1.00837	1	-1.72276	0.000229028	-1.48981	0.00547144	241.768	230.042	270.122	248.822	170.067	150.944	172.726	200.501
SUP35	-1.05388	1	-1.2676	0.604696	-1.48881	0.0746743	227.092	224.078	242.82	231.231	224.374	192.918	179.013	176.877
SLK19	-1.13177	1	-1.24443	0.353303	-1.48858	0.00266683	20.5225	24.9231	19.5774	25.1325	22.1268	20.6571	16.5995	19.2584
NIT3	-1.08688	1	-1.2177	0.520577	-1.48785	0.00424485	141.233	139.712	149.33	136.714	135.993	134.971	110.545	111.211
PMT4	-1.07865	1	-1.283	0.520314	-1.48749	0.0588483	124.766	130.582	130.648	132.014	114.735	119.189	103.786	97.8499
CCT2	-1.02772	1	-1.15546	0.813767	-1.4873	0.0642333	216.088	213.699	232.128	231.613	225.992	210.536	169.929	169.438
ACP1	-1.17029	1	-1.47436	0.148229	-1.4867	0.041226	490.57	476.495	462.175	453.812	400.947	368.625	369.365	394.571
MDM38	-1.1386	1	-1.39485	0.252732	-1.48626	0.0403156	100.956	97.1639	104.073	87.9711	88.4637	78.0942	77.7532	78.7866
SWC7	-1.11565	1	-1.46551	0.556057	-1.48613	0.408078	7.74584	5.68029	7.33315	6.24729	5.59668	5.2619	3.93694	7.07718
YGR109W-A	-2.54611	1	-3.0345	0.320868	-1.48575	0.846027	0.663787	0.610858	0.418947	0.129786	0.333643	0.126575	0.105845	1.02919
SUB2	-1.16779	1	-1.22129	0.714035	-1.48468	0.0901111	506.528	494.506	509.564	436.567	515.787	445.213	394.76	397.028
SVF1	-1.14398	1	-1.27269	0.541644	-1.48453	0.0557808	189.088	186.426	177.559	187.036	178.2	168.119	145.186	151.877
RRB1	-1.15676	1	-1.09062	0.943236	-1.48441	0.0671036	222.84	220.203	210.412	214.582	262.637	213.302	168.923	181.585
HOM2	-1.37942	1	-1.40954	0.327541	-1.4843	0.0801212	461.267	437.843	371.959	349.403	373.063	376.182	356.145	355.137
MRP2	-1.15933	1	-1.5704	0.00873268	-1.48317	0.0130877	91.0303	84.2826	81.9764	86.2796	66.9588	64.1407	71.957	66.759
MRPL38	-1.07047	1	-1.5914	0.00796262	-1.48296	0.00796944	77.589	79.2885	78.3521	84.5018	63.097	52.2025	62.2664	61.8687
YLR126C	-1.26632	1	-1.7229	0.00108473	-1.48283	0.0038861	47.524	47.0852	34.3487	49.1579	26.7127	38.1487	37.401	37.5216
CIS3	-1.27981	1	-1.6947	0.0728811	-1.48258	0.0901011	829.693	796.8	709.38	699.199	583.109	543.129	600.751	687.371
COX4	1.10486	1	-1.176	0.442304	-1.48237	0.000119152	175.414	189.439	244.088	200.701	164.307	200.93	143.737	145.084
MNP1	-1.09838	1	-1.47766	0.0467531	-1.48236	0.00683582	200.756	190.978	204.023	190.969	152.689	158.855	148.792	161.705
YGR017W	-1.21088	1	-1.28284	0.387949	-1.48225	0.00666274	156.755	152.259	146.051	136.496	150.088	132.377	118.552	126.344
STT3	-1.13427	1	-1.21384	0.692135	-1.48186	0.0677209	164.461	158.414	158.086	157.532	162.897	149.177	130.186	125.677
YLR108C	-1.09627	1	-1.82078	0.00502741	-1.48057	0.0139765	20.535	20.1168	13.7132	28.1315	10.1219	16.2946	15.9708	16.2864
FPR3	-1.16631	1	-1.11844	0.881566	-1.47954	0.0591485	234.576	221.121	218.182	214.872	255.53	222.162	179.721	181.939
VPS1	-1.06576	1	-1.22367	0.639456	-1.47872	0.0620876	116.445	110.186	114.42	121.821	105.766	111.91	91.1791	88.786
FRE7	1.24887	1	1.02195	1	-1.47818	0.0507396	102.802	95.4635	130.224	145.232	117.467	120.583	73.2573	84.2606
SIL1	1.0025	1	-1.49154	0.00690136	-1.47809	2.84487e-05	46.1544	49.1788	49.3047	57.0095	37.9618	37.0078	36.3479	39.4391
MAK5	-1.1067	1	-1.14812	0.74484	-1.47806	0.00638606	58.1482	56.8992	56.809	58.6034	60.5037	57.1058	42.8187	48.6442
SPC42	1.14969	1	-1.18033	0.483711	-1.47779	0.014111	29.8057	27.836	36.0605	37.6639	29.5183	27.8273	21.8313	24.0958
SFM1	-1.2343	1	-1.23699	0.573923	-1.47773	0.0159025	232.426	240.059	210.405	214.429	236.828	211.189	181.638	193.931
MRC1	-1.01939	1	-1.3086	0.116525	-1.47702	0.00170734	16.6397	14.3812	16.8553	17.0075	14.5149	13.3298	11.5117	13.2606
ERG2	-1.22706	1	-1.34672	0.375445	-1.47644	0.0600273	389.067	395.974	365.923	342.28	344.242	340.419	298.34	326.162
CWC2	-1.00398	1	-1.07038	0.895204	-1.47564	0.0182853	28.8796	27.0561	29.2832	32.769	30.3645	31.0916	21.9229	22.6508
ATP16	-1.04636	1	-1.14931	0.700602	-1.47542	0.00553699	249.751	258.635	295.823	239.977	263.129	256.231	203.17	201.434
RPL42B	-1.19721	1	-1.69525	0.100181	-1.47414	0.112135	2765.04	2916.01	2778.19	2466.55	2097.27	1833.4	2331.36	2196.02
CIT1	1.00117	1	-1.43952	0.229544	-1.474	0.0608246	161.17	146.744	172.457	169.168	110.777	141.194	126.091	119.173
UTP5	-1.09058	1	-1.181	0.765136	-1.47393	0.0708988	126.325	132.147	138.131	123.918	142.57	113.817	97.4243	108.556
YPT1	-1.21675	1	-1.26856	0.604151	-1.47342	0.0715249	546.981	527.697	562.059	408.146	560.809	430.967	442.52	414
SBP1	-1.14083	1	-1.263	0.604696	-1.47066	0.0842865	502.876	499.987	520.853	449.756	490.827	440.626	394.459	406.383
GAR1	-1.21204	1	-1.25577	0.634976	-1.46885	0.0855254	681.224	684.504	669.736	574.216	697.541	576.995	520.175	571.779
POL30	-1.12028	1	-1.32647	0.30799	-1.46826	0.01819	198.258	196.291	199.267	190.88	189.307	159.279	150.793	164.862
MEH1	-1.13546	1	-1.23363	0.389375	-1.46799	0.000225885	82.4854	75.668	91.1606	62.0615	86.0692	63.9107	64.5984	61.9801
EMW1	1.00235	1	-1.08463	0.929056	-1.46748	0.00846611	55.0316	50.2834	55.1418	62.348	58.2184	55.7586	42.0661	42.2175
SAS4	-1.0509	1	-1.21877	0.333835	-1.46746	0.00182751	27.6518	27.8441	26.9795	31.8126	28.0662	25.2942	22.6852	21.6587
RIB4	-1.51314	0.205232	-1.65104	0.0123261	-1.46666	0.0126467	305.461	254.353	224.942	183.062	209.981	187.633	235.173	212.917
MLP2	-1.02518	1	-1.04524	0.990545	-1.46637	0.00601504	26.2532	26.1878	28.1079	28.663	30.8801	27.9757	21.4872	20.501
SAS10	-1.14876	1	-1.1691	0.76674	-1.46583	0.0691596	121.293	120.591	121.381	111.572	126.54	116.227	89.6802	104.126
ERP2	-1.22237	1	-1.3396	0.217531	-1.46565	0.00115882	163.204	177.965	170.077	137.782	157.472	141.194	134.468	138.853
LEO1	-1.12966	1	-1.25186	0.575505	-1.46534	0.0418944	115.759	108.376	116.146	103.15	119.014	90.5385	84.0564	95.5987
SUI1	-1.08609	1	-1.34404	0.393475	-1.46466	0.0719717	939.819	905.922	919.012	968.447	795.427	818.104	766.629	713.211
ESF2	-1.0855	1	-1.03343	0.999153	-1.46402	9.15447e-05	61.239	60.1411	56.7904	67.7912	74.5277	63.0929	48.776	48.5884
HYR1	-1.13164	1	-1.2096	0.405655	-1.46374	0.000335531	181.187	160.688	164.534	171.336	177.801	153.622	144.238	129.92
BUG1	-1.17922	1	-1.60248	0.0485215	-1.4632	0.00881114	114.655	120.196	122.745	96.7383	101.916	69.3585	92.3123	96.2032
RPS20	-1.54411	0.723509	-1.42342	0.403941	-1.4631	0.142134	6208.89	6277.69	5035.76	3860.97	5578.44	4705	4984.43	5039.14
PMT1	-1.16257	1	-1.39169	0.33467	-1.46293	0.0799048	144.832	141.415	140.245	132.325	124.548	116.849	117.329	112.454
ASP1	-1.08428	1	-1.07698	0.945549	-1.46276	0.0539917	156.923	165.196	157.232	173.217	177.236	174.042	126.832	131.826
TSC10	1.0558	1	-1.11983	0.762367	-1.4623	0.000257584	106.209	94.9713	114.065	122.127	106.366	104.648	81.1759	80.5047
DID2	-1.13247	1	-1.21529	0.405821	-1.4621	0.000206684	126.576	128.767	127.266	122.699	134.505	111.578	99.6143	105.605
YLR040C	1.78639	1	-1.29117	0.982867	-1.46191	0.827947	30.6197	591.94	592.229	655.311	42.2882	540.058	473.922	31.1854
MRPL11	-1.11883	1	-1.44152	0.0217879	-1.46174	0.000998452	75.8483	73.5925	77.0494	71.0033	63.9501	57.6072	57.1663	63.1504
SPT5	-1.03787	1	-1.15983	0.788051	-1.46144	0.075588	80.5447	79.8164	80.7792	91.1891	80.2394	82.2171	65.9728	62.8904
NOP14	-1.18871	1	-1.16743	0.769821	-1.46082	0.0666843	79.0352	86.962	77.4675	77.4447	89.7077	77.0274	62.8549	70.6398
SEE1	-1.13353	1	-1.08205	0.840975	-1.46067	0.000386448	106.564	110.928	110.415	102.031	115.781	120.351	81.8967	93.1979
ECM33	-1.15278	1	-1.449	0.319235	-1.46054	0.128605	794.959	779.972	722.409	797.074	648.548	627.622	599.255	666.945
ATP11	-1.12523	1	-1.4798	0.0154408	-1.46031	3.27159e-05	72.1582	71.6054	72.6131	69.0237	59.6542	54.2685	57.0635	58.6111
DAP1	-1.13175	1	-1.42968	0.0243111	-1.45988	0.000844613	102.683	87.718	95.8841	91.0868	78.899	77.7591	73.6803	80.2564
ZIM17	-1.09198	1	-1.18612	0.516254	-1.45945	0.0242423	63.0996	56.1213	60.3762	61.0758	63.6172	54.3028	52.4494	43.2738
EGD2	-1.16887	1	-1.39132	0.428809	-1.45914	0.123717	1853.07	1769.22	1873.29	1542.65	1702.13	1346.83	1455.21	1459.82
MTM1	-1.12524	1	-1.29216	0.164484	-1.45792	4.24963e-05	58.51	57.7598	47.3924	68.2288	52.0284	53.6943	45.7396	48.0309
RSA4	-1.06058	1	-1.03693	0.996736	-1.45745	0.000300707	59.2713	59.4255	58.5154	66.0203	72.8177	61.3174	45.9027	49.8327
HRI1	-1.18244	1	-1.37225	0.292501	-1.45644	0.0583031	259.389	251.403	249.964	227.839	227.601	209.123	213.091	198.731
YGL015C	1.0937	1	1.30822	1	-1.45375	0.919713	0.983012	0.678472	0.620425	1.44151	0.741147	1.96819	1.1756	0
COA3	-1.09736	1	-1.74613	9.08897e-05	-1.45342	0.00541177	150.112	132.803	146.013	140.531	90.6928	100.221	116.398	112.434
MRPL24	-1.19453	1	-1.47199	0.0328773	-1.45308	0.00781863	44.0021	43.9252	40.481	41.2674	38.986	30.8603	35.6766	35.3511
YHR214C-E	1.0917	1	2.06568	0.629195	-1.45296	0.759387	0.96581	1.3332	1.21914	1.51071	1.29454	4.41999	1.23203	0.427848
TIF4631	-1.03274	1	-1.13371	0.865206	-1.45243	0.0994216	164.583	163.77	169.673	183.766	165.077	175.393	132.705	132.799
NEW1	-1.00111	1	-1.18098	0.769115	-1.45178	0.0983212	121.863	117.021	127.312	137.914	116.692	120.993	92.0936	101.118
TRP3	-1.14907	1	-1.22842	0.583606	-1.45129	0.0581332	119.88	111.421	113.032	110.032	112.371	108.677	94.6886	92.4504
SET2	1.03644	1	-1.18274	0.475175	-1.4509	0.000307339	38.4219	36.1453	40.6932	45.3315	39.0213	34.9264	29.2062	31.2434
EMP70	-1.05307	1	-1.16724	0.769115	-1.45076	0.0795401	112.099	121.678	116.986	130.038	115.646	119.763	92.7713	96.522
YLR346C	1.27936	1	-1.48563	0.362867	-1.44986	0.0884086	56.4967	74.9379	77.69	109.6	32.998	71.861	58.2799	47.3988
IMG1	-1.16492	1	-1.36605	0.0871784	-1.44962	0.000310388	154.719	142.208	149.165	133.076	135.926	118.95	119.036	121.811
MSW1	-1.06291	1	-1.51433	0.0235122	-1.44961	0.0324971	28.0424	24.325	23.4202	31.705	20.7807	19.8706	19.5342	23.0813
ELF1	-1.2342	1	-1.42872	0.0876078	-1.44959	0.0107347	273.867	258.421	255.517	221.174	226.987	210.151	210.121	221.25
ASP3-4	1.03071	1	-1.06907	0.945501	-1.44948	0.0179223	103.853	69.292	97.7324	100.506	97.7143	92.4383	63.4683	77.0833
RRP5	1.03707	1	1.03618	1	-1.4491	0.0774358	54.5803	51.8637	58.7722	63.9431	63.885	65.7037	41.7146	44.5407
FPR4	-1.20761	1	-1.27426	0.524912	-1.44861	0.0819452	205.204	190.311	173.512	190.664	190.969	173.107	151.418	169.18
CWH41	1.00215	1	-1.18798	0.513913	-1.44729	0.001258	38.6787	40.6034	42.8793	45.3756	38.0678	40.3664	33.2752	30.9856
FET4	1.06955	1	-1.23735	0.560599	-1.44702	0.0668385	101.18	91.9336	96.2669	135.021	90.8868	92.4495	74.6348	82.088
RPS13	-1.30283	1	-1.70089	0.119875	-1.44493	0.156358	4628.9	4644.56	4111.91	3760.37	3354.94	3041.89	3832.67	3705.39
MRS1	-1.03261	1	-1.26067	0.187312	-1.44322	0.0049914	35.0239	32.3532	31.5948	41.2954	31.6521	31.1666	27.9238	26.9168
ALG9	-1.03396	1	-1.1147	0.832041	-1.44295	0.0130877	66.9929	67.3792	64.0266	81.0375	63.7955	78.1713	58.1116	51.1725
AIR1	-1.0198	1	-1.09481	0.840889	-1.44232	8.11893e-05	60.6418	57.735	61.5759	67.5843	70.1058	56.5253	46.9264	49.6588
PRP43	-1.12209	1	-1.15815	0.803823	-1.44158	0.0868048	119.008	127.881	125.776	117.827	131.434	118.701	96.6134	104.566
DGR1	-1.27465	1	-1.26836	0.996382	-1.44075	0.938096	1.31403	3.62775	0.829344	3.08308	2.64191	1.5034	0.628588	3.49264
PAM18	-1.15143	1	-1.41716	0.0339244	-1.44021	0.000302109	144.586	146.731	140.189	140.567	123.709	117.474	119.194	118.228
HOT13	-1.26504	1	-1.50171	0.0611183	-1.43995	0.0380763	76.7695	74.0665	63.5618	69.0794	65.5566	51.9444	59.2323	63.9943
GAL83	-1.07793	1	-1.35447	0.0708508	-1.4393	0.000523097	61.8457	59.3241	58.2346	66.9518	51.5647	53.5757	47.1591	51.8945
ALG7	-1.02431	1	-1.26804	0.210892	-1.43863	0.000624793	57.6474	63.0473	60.0065	71.1614	55.9332	55.7831	47.8133	50.6938
BFR2	-1.12137	1	-1.14433	0.812034	-1.438	0.0305495	95.919	94.7775	97.0751	91.2072	108.765	86.4033	71.9069	83.8902
MIM1	-1.18104	1	-1.4237	0.0396675	-1.43783	0.00406314	124.821	146.964	140.807	112.972	119.801	103.392	111.045	110.34
CDC9	-1.0956	1	-1.26786	0.190945	-1.4375	0.000367943	38.3684	37.0333	36.7676	39.766	35.0604	34.787	32.1045	29.4287
TIM54	-1.13999	1	-1.32034	0.229158	-1.43725	0.00214835	78.0982	72.1801	74.4038	71.7507	67.1591	66.5152	59.2224	63.6859
MCD1	1.0214	1	-1.37421	0.117937	-1.43706	0.00284196	62.1162	62.3099	67.8731	73.4039	56.3363	49.8256	47.3148	54.4808
CYC3	-1.14973	1	-1.45959	0.0119201	-1.4369	0.00129491	68.4413	68.1412	65.4721	66.4432	54.8979	54.9771	55.0992	56.571
SHE1	-1.03186	1	-1.27259	0.301544	-1.43677	0.0315496	29.6296	27.1359	26.4925	34.9825	27.8764	24.4469	22.1693	24.3583
LSM1	-1.1358	1	-1.3245	0.300619	-1.4364	0.0106166	232.799	240.181	242.888	217.655	227.292	191.192	196.911	189.687
CDC11	-1.06981	1	-1.27736	0.471806	-1.43517	0.0668385	140.151	130.435	147.019	132.641	130.698	117.76	108.987	112.413
ARH1	-1.04408	1	-1.17157	0.433241	-1.43474	0.00207845	31.1509	30.4962	30.355	35.3977	29.7429	32.1359	25.8128	24.5969
YKL044W	-1.01901	1	-1.00044	1	-1.43444	0.199571	17.1499	23.6736	17.4705	26.8256	22.0797	25.4735	16.9836	15.9943
MSS51	-1.09374	1	-1.46132	0.0141526	-1.4338	0.000366941	64.0926	61.321	62.0262	65.4237	48.6562	52.2577	52.3684	50.3235
ATP23	-1.01525	1	-1.25897	0.43592	-1.43341	0.0368708	34.0944	32.469	42.8872	29.2665	35.7072	26.0959	28.414	26.0498
NBA1	-1.01403	1	-1.21708	0.486119	-1.43284	0.00242799	74.2635	69.4927	81.9233	75.0087	71.625	66.9896	56.325	61.6203
RNR1	-1.02381	1	-1.51621	0.22699	-1.43245	0.150122	309.407	278.637	287.071	353.631	224.36	231.233	221.877	259.981
GPI13	-1.01815	1	-1.21708	0.49358	-1.43159	0.0111397	40.922	40.9476	41.077	48.5267	36.7188	42.4415	32.9187	34.2531
TRI1	1.08995	1	1.04233	0.995069	-1.43119	0.0621976	33.4701	37.0006	40.8169	44.4228	45.0521	40.8898	27.1373	30.7221
YJR015W	-1.05256	1	-1.35577	0.219105	-1.43116	0.0160574	74.7195	81.6616	78.3332	86.9174	64.9168	70.7112	62.4455	65.8936
TOM7	-1.21008	1	-1.33534	0.230657	-1.4307	0.0549211	132.469	166.103	117.916	156.643	119.904	142.502	126.233	117.834
TYS1	-1.11228	1	-1.12791	0.872175	-1.43044	0.107421	339.704	334.143	348.148	322.125	364.6	336.442	276.583	276.639
TEF4	-1.20569	1	-1.17774	0.797995	-1.43031	0.145142	657.982	633.565	582.804	606.386	657.69	629.644	514.664	545.636
NOP56	-1.18723	1	-1.17934	0.800853	-1.43021	0.135403	448.99	465.695	467.697	381.641	497.115	411.949	370.037	381.166
YKL023C-A	-1.23747	1	-1.60951	0.000724788	-1.43013	0.00738866	171.135	170.743	144.371	162.997	124.769	124.555	152.383	127.228
TIF1	-1.20972	1	-1.21814	0.737216	-1.42952	0.155297	1015.48	1040.86	1006.92	870.087	1020.75	960.92	847.333	842.299
JJJ1	-1.16897	1	-1.26773	0.401409	-1.42939	0.000528147	45.4851	46.019	47.1014	39.3653	50.6534	33.6548	36.4294	38.8031
CHS5	-1.06225	1	-1.3112	0.436718	-1.42937	0.0908595	116.462	114.274	123.002	117.574	108.167	98.2769	93.1816	96.3931
NPA3	-1.23881	1	-1.32855	0.476534	-1.42922	0.0841907	179.317	181.904	181.081	139.917	190.491	127.294	142.115	154.735
SPC97	1.04526	1	-1.18248	0.466994	-1.42845	0.00789359	17.4252	15.1009	15.9296	22.1381	14.8856	17.5673	14.3538	12.3577
CYT2	-1.07913	1	-1.32942	0.0735195	-1.4279	0.000608997	63.815	65.3761	71.1614	61.2676	55.2336	58.9332	54.6201	51.3418
RLF2	-1.01565	1	-1.29058	0.383002	-1.42698	8.8661e-05	34.3682	32.2135	39.4328	33.039	36.5755	23.6655	26.7414	28.1943
BIK1	-1.11263	1	-1.26326	0.367444	-1.42664	0.00175025	39.7858	36.7813	38.6106	37.8533	41.5367	29.3163	31.9183	31.1427
TUB3	-1.05747	1	-1.18651	0.702113	-1.42586	0.0787723	149.708	139.099	143.235	160.64	142.37	143.534	118.024	119.817
YAR009C	-1.08687	1	-1.70644	0.0226699	-1.42529	0.0981043	9.87057	6.27431	8.11399	8.45592	5.40742	5.75424	6.56157	6.79124
RFC3	-1.12311	1	-1.29658	0.28724	-1.42503	0.00111237	88.9338	98.7843	97.9599	86.8325	98.6087	70.6421	74.8794	79.798
LCL2	-1.19469	1	-1.25969	0.202439	-1.42468	0.00601504	96.8249	91.5732	85.2779	90.1274	90.7156	84.8281	79.1021	76.1699
DED81	-1.18203	1	-1.2356	0.685178	-1.42464	0.145887	466.779	431.267	420.51	421.841	428.83	424.611	376.658	363.478
MRH4	-1.08612	1	-1.20895	0.401409	-1.4245	0.0312547	17.3571	19.6896	17.2819	20.6311	18.4851	17.368	14.6879	15.8349
PUB1	-1.06204	1	-1.19488	0.726472	-1.42403	0.0984676	224.788	213.096	228.879	228.27	222.195	207.856	181.548	179.527
RAX1	1.05382	1	-1.33111	0.0994997	-1.42315	0.00665776	32.7105	30.476	33.6474	40.6263	29.1716	26.5267	24.3722	27.9671
TOM40	1.00308	1	-1.2951	0.457106	-1.42148	0.0927275	196.315	190.473	197.743	234.685	168.406	182.742	160.196	159.34
COQ1	-1.03851	1	-1.25882	0.237727	-1.42133	0.000113483	50.5318	49.5027	52.7263	54.2612	43.6292	49.8881	42.5623	39.9866
NOP12	-1.0422	1	-1.13938	0.823341	-1.4213	0.0829133	141.022	142.304	153.187	148.033	154.57	137.084	114.699	119.425
YDL144C	1.01157	1	-1.07088	0.889288	-1.42096	0.000174132	60.5096	56.5146	66.25	65.1678	67.6277	60.5634	47.9699	48.8969
FYV7	-1.12131	1	-1.03433	0.997553	-1.42095	0.00773833	82.814	82.7401	92.772	70.069	106.459	80.6939	65.0464	72.0586
ACB1	-1.27798	1	-1.72186	0.00791627	-1.42051	0.0794539	594.851	606.504	543.531	496.559	429.183	389.261	494.913	498.346
RPS25B	-1.41045	0.97887	-1.21686	0.718021	-1.42042	0.139713	1903.86	1915.81	1611.35	1378	1966.15	1714.94	1562.65	1595.6
TIF34	-1.16316	1	-1.25805	0.609977	-1.42026	0.124661	434.152	429.969	412.568	411.212	410.401	396.063	368.105	346.458
YGR018C	-1.33644	1	-1.69649	0.487563	-1.41973	0.425867	9.36543	22.22	14.408	11.3303	15.2991	6.02726	15.4004	10.1128
ZDS2	-1.06538	1	-1.1056	0.735512	-1.41898	0.00122942	16.7284	15.1746	15.2985	18.1029	16.0273	17.9674	13.8163	12.5677
STH1	1.04545	1	-1.10831	0.87421	-1.41845	0.0315496	35.9575	34.9638	40.6379	41.6555	39.2168	35.8583	29.3966	29.3202
SDH1	1.05434	1	-1.06649	0.900156	-1.41792	0.000605482	42.5398	40.2109	50.6547	45.9576	40.6436	50.7966	34.4527	34.1077
YDR114C	-1.10286	1	-1.67287	0.221837	-1.4175	0.289606	14.025	15.4	11.2659	18.3229	8.6516	12.0346	11.2835	13.132
YKL183C-A	-1.23429	1	-2.8085	0.630545	-1.41726	0.787715	1.3603	2.50366	1.71709	1.59582	0.455823	1.03756	1.73526	1.20521
PGA3	-1.09379	1	-1.17048	0.77395	-1.41688	0.106662	273.8	262.948	276.805	266.787	288.376	249.242	221.904	222.946
SPT15	-1.07233	1	-1.16812	0.749152	-1.41657	0.0829093	257.683	265.902	261.701	280.985	259.713	267.003	215.222	218.895
RAD9	-1.09233	1	1.0233	1	-1.41639	0.000167355	16.2934	16.1137	15.5417	17.4712	18.084	20.9472	13.2373	13.6519
RFA1	1.03574	1	-1.30398	0.326237	-1.41619	0.0231171	66.7164	57.3004	69.7116	72.9852	57.4945	54.1248	48.9743	53.9281
DRS1	-1.0932	1	-1.08453	0.946029	-1.41588	0.10424	124.157	118.92	125.691	120.576	143.852	118.766	94.3249	107.274
MAP2	-1.13818	1	-1.26823	0.558133	-1.41567	0.102591	229.933	219.04	226.879	209.512	216.267	199.092	186.775	185.637
COX11	-1.02791	1	-1.5785	0.00364979	-1.41536	0.0402004	35.9371	36.7626	36.9926	41.6574	26.8799	27.1661	26.2984	34.2563
TIF2	-1.13006	1	-1.1501	0.859302	-1.41509	0.167807	985.484	982.841	988.547	940.091	1041.84	966.687	827.11	806.537
YDL157C	-1.27046	0.94386	-1.424	0.0410606	-1.41508	0.000279761	162.05	181.868	158.453	140.915	138.972	144.547	143.651	140.938
PEX14	-1.03914	1	-1.20074	0.445129	-1.41443	0.0139617	35.6766	35.6039	38.2614	37.8781	38.1358	31.3406	27.1083	32.2762
TMA7	-1.22405	1	-1.25163	0.431996	-1.41424	0.0206387	615.642	675.487	636.451	527.586	654.239	554.766	577.633	493.671
HXT1	-1.21442	1	1.09317	0.945501	-1.41386	0.208071	444.509	405.329	387.661	388.128	546.607	544.307	282.709	422.678
RNR4	-1.23744	1	-1.55831	0.180538	-1.41382	0.150865	665.46	678.544	673.461	521.98	530.068	481.92	570.527	546.063
YBR220C	-1.03422	1	-1.22269	0.338657	-1.41337	0.000263191	44.876	39.687	41.652	49.5491	39.3438	42.0201	35.5774	34.7769
YIA6	1.03799	1	-1.05186	1	-1.41337	0.128258	10.4156	8.43646	9.99648	11.916	11.3358	9.74998	8.15315	7.55026
LSG1	-1.08709	1	-1.11597	0.859302	-1.41308	0.0343118	80.007	75.3607	76.2673	82.6058	82.297	81.1941	63.7158	65.412
ATP19	1.0072	1	-1.34562	0.0866498	-1.41298	0.000963728	213.225	202.234	263.852	197.596	193.242	168.686	173.199	172.379
RPC10	-1.07885	1	-1.14537	0.640387	-1.4129	0.000312412	283.848	310.454	294.195	317.568	318.62	289.478	249.877	242.849
YNL208W	-1.26874	1	-1.45727	0.195995	-1.41253	0.0915663	313.888	321.078	315.147	235.293	281.562	228.919	248.408	279.599
SSA2	-1.03895	1	-1.25822	0.669217	-1.41247	0.207439	1931.37	1779.68	1937.6	2027.48	1515.62	1959.01	1683.89	1401.54
RPT2	-1.06449	1	-1.36793	0.369968	-1.41241	0.119637	270.265	263.697	269.898	287.397	226.766	231.848	229.951	214.022
POL32	-1.00347	1	-1.2243	0.301544	-1.4113	0.00329455	51.4548	51.0236	54.8785	58.6421	50.0665	48.1666	44.7533	40.3469
MPD1	-1.02315	1	-1.27568	0.212208	-1.41126	0.00965742	37.4415	39.4248	43.1857	40.0172	31.2474	39.7199	33.3112	30.4456
PSD1	1.01467	1	-1.09549	0.783493	-1.4112	0.00337598	54.2987	53.0441	52.3993	69.2785	55.1664	60.0654	49.7977	39.2834
YLR285C-A	-1.45929	1	-1.17671	0.844482	-1.41117	0.296421	27.6753	39.762	14.9718	36.4425	33.499	32.9561	23.7761	32.2762
CCT3	-1.03173	1	-1.08189	0.951617	-1.41104	0.119777	209.229	213.229	215.571	240.019	235.86	222.514	183.711	167.94
PHO3	-1.00144	1	-1.11928	0.888906	-1.41082	0.13968	356.194	341.751	359.489	416.736	368.583	363.689	278.194	302.693
AHC2	-1.18772	1	-1.401	0.0522301	-1.41023	0.000210261	174.445	181.205	165.387	166.88	157.05	140.48	151.616	143.943
CEF1	-1.02987	1	-1.18876	0.389527	-1.40957	0.00628527	26.0927	25.1149	26.2668	29.0766	26.1755	24.3685	19.8564	22.9489
YFL040W	1.34072	1	1.22237	0.682939	-1.40926	0.148661	5.35569	5.01079	6.53511	9.0056	6.34107	8.64663	4.09918	4.58691
EMG1	-1.01077	1	-1.129	0.767852	-1.40912	0.0166387	169.876	161.775	173.313	191.675	176.528	168.297	132.943	143.574
CDC33	-1.1252	1	-1.17558	0.791836	-1.40889	0.144488	824.398	842.905	829.088	813.417	879.105	784.686	718.493	671.561
ELM1	-1.01216	1	-1.08456	0.819665	-1.40876	0.00667364	20.4412	21.492	19.9702	26.2194	22.0132	23.3871	18.1633	16.6867
SNG1	1.05561	1	-1.08416	0.87288	-1.40698	0.00242511	37.3634	31.2215	34.2604	46.7961	32.8359	41.8071	29.9577	27.3261
RAX2	-1.00759	1	-1.24732	0.27875	-1.40627	0.00271023	22.7017	26.3873	23.5307	30.839	21.9997	24.2538	19.878	21.0946
TOM71	-1.09664	1	-1.23285	0.323368	-1.40571	0.0027636	52.7171	49.7172	48.7019	55.2943	48.09	49.5523	42.8805	42.7179
NNT1	-1.07681	1	-1.10015	0.774475	-1.40544	0.00124095	104.445	112.287	114.003	108.979	110.925	120.622	87.7	93.408
GCD10	-1.07434	1	-1.13122	0.760404	-1.40532	0.00427978	74.0656	70.8812	69.3983	80.897	78.5775	71.7441	58.0007	63.2393
VFA1	-1.04978	1	-1.27123	0.52129	-1.40522	0.0568202	30.4577	30.2801	30.4784	33.8798	32.8393	22.9305	25.3654	25.3773
TOS4	-1.17559	1	-1.5218	0.00981045	-1.40492	0.00144178	54.7292	53.6907	52.1657	50.1	44.7804	38.7125	42.9325	47.8491
YGR038C-B	-1.24438	1	-1.87249	0.291754	-1.40451	0.497276	0.348337	0.379612	0.323992	0.322617	0.221162	0.230732	0.368347	0.219284
NDC1	-1.11307	1	-1.22881	0.509932	-1.40401	0.0211984	71.8959	70.86	64.6117	78.414	69.5123	66.8726	58.8314	60.5901
PIR1	-1.11758	1	-1.04733	1	-1.40274	0.183131	812.749	725.072	685.021	850.215	876.367	847.057	592.33	694.44
YIM1	-1.01391	1	-1.2259	0.333835	-1.4018	0.000273321	66.6743	61.3174	71.0607	69.0344	57.2107	65.7162	54.4484	52.8381
SKP1	-1.25234	1	-1.29154	0.474334	-1.4017	0.0968173	333.493	329.995	314.475	270.572	327.783	274.266	283.367	272.506
RME1	-1.0232	1	-1.38582	0.0445197	-1.40076	0.00131132	109.523	102.463	116.243	113.554	91.6067	87.9838	86.2627	91.6817
FCF2	-1.21309	1	-1.08679	0.846245	-1.4004	0.00115882	119.914	118.031	108.119	109.665	138.955	117.596	103.705	95.5789
HXT6	-1.53598	0.4396	-1.52998	0.0985785	-1.39976	0.153939	11.4454	14.3982	8.61153	10.0537	8.33174	11.5467	9.278	12.4383
IRC22	-1.10039	1	-1.0604	0.97284	-1.39864	0.0510397	204.985	241.273	236.455	212.067	256.186	237.786	192.028	182.687
SLA2	1.02998	1	-1.08229	0.944827	-1.39864	0.124588	86.2484	85.2568	92.3473	104.261	90.4439	95.8273	74.7293	69.2769
TOD6	-1.16524	1	-1.04301	0.99681	-1.39833	0.0311463	81.647	78.2345	81.4302	70.1503	97.644	81.9995	59.7278	74.67
INO2	1.00166	1	-1.18275	0.516884	-1.39811	0.0427487	38.3157	31.4722	37.5734	40.3681	36.0772	33.3311	31.0028	27.6348
SNP1	-1.04383	1	-1.14894	0.707817	-1.39795	0.0810025	30.2685	24.9513	25.1118	34.1289	29.1378	27.4108	22.9215	23.5956
MRS4	1.00912	1	-1.47978	0.0501713	-1.39779	0.0507475	35.9936	29.8695	29.9787	44.5783	23.1319	29.4666	27.1653	28.3362
GSF2	1.0138	1	-1.14242	0.825238	-1.39774	0.124991	210.374	206.36	222.301	247.734	206.677	222.185	178.782	171.351
RSM7	-1.01064	1	-1.42152	0.109903	-1.39713	0.00616684	73.4742	64.868	82.7505	68.6824	68.3808	45.299	57.9999	58.4841
SGD1	-1.01736	1	-1.01983	1	-1.39709	0.00468084	36.0927	36.4901	36.845	42.5936	40.5262	43.1358	28.8843	32.1837
BUD3	1.03251	1	-1.12885	0.676403	-1.39682	0.000408038	13.3534	13.3021	13.6039	17.0958	13.1272	14.6478	10.8377	11.6044
CTR9	1.05325	1	1.01005	1	-1.39647	0.0763266	47.1258	48.3562	51.834	60.1901	54.4294	58.9742	39.2296	41.0782
POL5	-1.02862	1	-1.1416	0.796439	-1.39606	0.0940744	54.2226	54.1707	51.9195	65.752	54.7299	56.8521	44.6807	46.507
TUB2	-1.13666	1	-1.29792	0.536198	-1.39604	0.14761	325.17	298.368	296.089	313.109	298.125	265.232	270.146	254.28
YPT11	1.06561	1	-1.13993	0.685178	-1.39549	0.0547429	27.8806	21.901	26.6382	32.7079	23.8467	27.7571	21.8848	20.0618
YTM1	-1.07249	1	-1.06231	0.968967	-1.39463	0.101998	118.579	117.318	123.5	120.267	138.791	121.606	94.0727	104.595
RRP8	-1.0977	1	-1.15669	0.676403	-1.39339	0.0020498	80.8528	83.339	90.1685	74.9588	91.7375	74.51	65.3635	73.1587
CCT7	-1.03069	1	-1.15469	0.811748	-1.3931	0.131797	198.128	193.971	202.378	220.574	194.298	204.822	166.693	163.84
CDA1	2.26824	0.258164	2.33813	0.0501713	-1.39165	0.563357	1.59902	1.32437	3.49862	4.00187	3.10774	5.12251	1.32586	1.13337
MRPL19	-1.15275	1	-1.13225	0.709678	-1.39097	0.0537874	59.9328	55.3403	46.5163	65.3215	58.417	61.3888	49.2038	48.1665
AIP1	-1.04153	1	-1.11417	0.865206	-1.3909	0.103524	97.6785	87.5091	98.3621	98.8336	94.8311	100.514	82.2021	74.1094
HSL1	-1.10032	1	-1.46391	0.0984653	-1.38979	0.0490693	33.2746	31.0992	33.0667	31.7507	26.3978	25.2183	26.0154	28.3918
HTS1	-1.13617	1	-1.19023	0.746443	-1.38962	0.14761	225.826	221.468	228.003	207.343	221.396	219.99	199.614	178.413
YJL118W	-1.00563	1	-1.27819	0.344655	-1.38954	0.0937813	35.9984	31.7139	31.5867	43.7762	31.1866	31.1409	29.2608	28.0046
PPT1	1.01788	1	-1.11405	0.774475	-1.38931	0.00177959	61.882	62.9421	68.6258	72.5228	67.4343	64.0641	55.2497	50.1098
URA8	-1.19904	1	-1.25991	0.21405	-1.38926	0.00185037	51.8768	54.4178	48.9198	49.4437	49.0202	50.0653	46.4938	43.2282
FUN30	-1.07798	1	-1.01602	1	-1.38911	0.00547144	30.9423	31.1315	31.4118	32.5296	36.7662	34.9461	27.2636	25.172
MNN11	-1.1629	1	-1.32832	0.243318	-1.38872	0.026224	104.648	105.794	99.8173	100.982	98.6969	87.0763	87.1597	90.8292
YML6	-1.01794	1	-1.41156	0.0343833	-1.38854	0.000369493	82.1107	78.0408	83.8244	91.1952	66.3055	66.9929	67.7188	67.8296
YDR161W	-1.06442	1	-1.00771	1	-1.38852	0.0481329	122.718	124.615	129.559	128.099	152.225	135.657	101.055	108.175
CCM1	-1.10561	1	-1.3307	0.117072	-1.38841	0.000488247	23.8568	23.1704	21.235	26.1972	19.5677	22.0148	21.1155	18.5483
AVT2	1.09352	1	-1.17395	0.671508	-1.3882	0.0711301	11.6459	12.288	12.6729	16.489	11.1018	12.8648	10.6298	9.51762
YRB1	-1.17906	1	-1.20654	0.729621	-1.38819	0.160365	738.86	786.279	778.155	648.969	788.257	694.544	656.27	634.359
EMC1	-1.04159	1	-1.09034	0.928618	-1.38803	0.125941	101.954	98.6321	102.262	111.864	107.127	108.999	87.2217	82.4774
RPB3	-1.09138	1	-1.23981	0.505475	-1.38801	0.0468768	157.234	149.062	160.258	150.479	156.542	133.015	128.127	131.037
RPL15A	-1.45147	1	-1.54911	0.259889	-1.38772	0.223474	5094.92	5215.08	4474.33	3334.24	4283.18	3516.59	4349.67	4376.78
OAC1	1.0643	1	1.15581	0.809682	-1.38751	0.143952	230.507	243.531	259.957	302.142	284.201	361.419	221.197	180.091
PRR1	1.06766	1	-1.14225	0.645394	-1.38729	0.000617451	39.5752	36.2198	42.2039	47.9555	36.5413	41.5882	33.8275	30.2544
SWC5	-1.01399	1	-1.34082	0.219523	-1.38707	0.0414522	37.171	33.0376	41.9746	34.6618	35.5572	25.6864	31.9153	27.4442
YNL024C	-1.13762	1	-1.2486	0.544492	-1.38666	0.116592	16.0317	18.3517	15.6299	17.89	16.2472	15.9561	13.8417	15.2432
TOP2	-1.01149	1	-1.19151	0.599615	-1.38621	0.0276252	26.1334	24.6923	28.7223	26.9316	27.4942	22.4763	21.0368	22.0361
RAD6	-1.10529	1	-1.25881	0.378571	-1.38613	0.0011376	122.075	136.402	144.464	113.303	138.246	101.771	106.289	112.526
DEP1	1.16833	1	-1.04972	0.953291	-1.3854	0.0348218	25.5329	29.882	34.1318	37.6747	32.762	28.9404	24.7317	22.0247
YDR042C	1.00004	1	1.04053	1	-1.38535	0.396315	4.96519	5.96954	5.661	6.38856	5.47441	7.87975	3.98418	5.32149
MDN1	-1.09117	1	-1.04767	1	-1.38444	0.14848	19.8564	21.5096	20.3727	21.7639	23.4208	22.958	16.3945	18.7047
ASP3-3	1.02281	1	-1.08901	0.889288	-1.38361	0.0354964	103.676	72.2302	98.628	101.234	97.8035	91.8295	66.5229	83.0944
CIN8	-1.13299	1	-1.37178	0.0985785	-1.38285	0.0241104	15.1802	19.6672	14.7774	19.4687	14.5167	15.2705	14.1234	15.4299
MGS1	1.10069	1	-1.04012	0.974866	-1.38191	0.053224	16.6443	16.5516	18.6602	22.0312	19.2089	18.2287	15.0337	13.0974
VID27	1.05325	1	-1.06581	0.887159	-1.38174	0.00144116	38.0321	36.5508	39.029	48.6205	39.2659	43.0427	31.5089	31.911
MAK11	-1.07129	1	-1.0085	1	-1.38089	0.0265591	88.0692	94.3756	90.1138	99.2912	103.853	108.772	75.7214	79.4575
RPO26	-1.06872	1	-1.08509	0.939431	-1.3808	0.137522	513.241	483.142	511.36	523.179	552.667	525.11	436.74	410.569
CSM1	-1.08153	1	-1.39053	0.0871784	-1.38064	0.050157	49.7232	54.2121	54.2547	52.2025	44.7327	42.8114	44.3467	43.9048
ASP3-2	1.0304	1	-1.09604	0.879784	-1.38013	0.0502925	104.119	69.0472	97.5085	100.714	91.8301	93.8589	65.5896	82.0337
SPT21	1.05881	1	-1.17437	0.453491	-1.38003	0.008268	21.5049	19.029	22.1126	25.7756	20.7655	19.7997	17.0439	17.5311
IMG2	-1.06509	1	-1.22201	0.466695	-1.37989	0.0899132	58.9122	53.207	57.7776	59.3492	56.3608	51.3661	50.4965	44.8222
YMR034C	-1.04563	1	-1.21522	0.644345	-1.37984	0.145378	8.21493	8.99015	8.78151	9.46363	7.88626	8.72144	6.79742	7.86847
NAB2	-1.09336	1	-1.24748	0.555045	-1.37912	0.113146	118.737	112.536	120.137	114.093	113.58	103.917	97.204	99.7227
ASN1	-1.31209	1	-1.49058	0.266269	-1.37813	0.209212	547.348	486.9	438.009	435.548	409.033	405.616	456.045	425.011
MYO2	-1.03267	1	-1.22464	0.663898	-1.37778	0.147749	67.0446	66.7022	73.1997	70.2599	63.7816	64.5225	57.6122	56.3944
MAM1	1.09009	1	-1.03882	1	-1.37771	0.794276	1.275	0.439999	1.4753	0.747875	0.961289	1.09406	0.609917	0.988428
RRF1	-1.06646	1	-1.31442	0.296475	-1.37738	0.102978	26.3403	29.819	29.3789	28.9389	23.9573	26.15	23.8673	23.8928
SLU7	1.02754	1	-1.28339	0.251125	-1.37641	0.0271796	30.1763	28.7757	37.773	29.09	29.9129	23.8503	24.3672	26.0283
KEL1	1.00918	1	-1.11314	0.735512	-1.37627	0.00275479	19.9241	21.6287	21.4177	25.2541	21.696	22.1316	17.3701	18.0688
HLR1	1.18125	1	1.02883	0.996729	-1.37586	0.0121195	32.5733	30.6049	35.1748	48.2785	36.7141	39.7869	28.0404	25.8323
MRPS18	-1.15915	1	-1.45332	0.0291785	-1.37546	0.00214835	113.564	107.43	104.577	107.239	95.4572	82.7904	93.1088	95.7751
SSE1	-1.10473	1	-1.25376	0.663057	-1.3753	0.214282	491.487	463.482	478.929	479.497	429.725	465.723	417.231	398.133
ADO1	-1.22443	1	-1.20215	0.732166	-1.37513	0.170291	432.207	434.755	423.182	358.184	442.743	403.438	365.545	374.9
YDR210W	-1.13322	1	-1.52318	0.00504037	-1.37497	0.00248994	440.545	451.416	419.746	455.2	357.275	329.561	372.447	389.567
KGD2	1.01058	1	-1.15599	0.712715	-1.37477	0.0316556	98.94	98.7447	115.17	105.896	96.602	104.467	84.7686	84.0942
NMT1	-1.15184	1	-1.30351	0.307476	-1.37471	0.0320784	82.7434	88.0027	81.3648	83.1552	74.8049	79.1592	73.2194	72.6216
DAT1	-1.08841	1	-1.10704	0.844183	-1.37451	0.00166129	77.4458	72.9957	79.9701	73.2602	93.191	65.6786	64.694	63.9195
YDR034C-C	-7.95703	0.723565	-2.7811	0.407863	-1.37409	0.833906	0.146668	0.708609	0	0.0860312	0.0737207	0.251708	0.210484	0.487298
CNM67	1.0715	1	-1.05934	0.915799	-1.37398	0.0144854	21.739	22.0672	24.0196	28.2284	25.2457	23.2265	19.6871	17.6432
HAM1	-1.01035	1	-1.12026	0.694894	-1.37388	0.00219448	153.164	142.522	163.783	160.99	157.24	152.728	130.981	121.656
PHB1	-1.12269	1	-1.28179	0.446814	-1.37379	0.113183	208.7	194.425	193.876	204.968	180.808	188.77	173.575	170.991
KAP95	1.09469	1	-1.1472	0.748906	-1.37301	0.0363663	55.3492	50.3687	57.3267	71.855	50.6101	57.8137	47.166	43.2315
SAS3	1.03066	1	-1.18993	0.419492	-1.37297	0.00338659	33.2384	32.7958	36.7304	38.9025	33.2192	31.9192	30.2455	26.1234
MRPL25	-1.06712	1	-1.36313	0.175819	-1.37267	0.0719833	58.4784	54.2842	55.5556	62.1494	52.6417	44.2932	50.1	46.3051
YJL068C	-1.12452	1	-1.30038	0.181586	-1.37168	0.0022073	95.4005	89.1761	96.3117	85.355	89.7545	76.6132	78.4394	79.7223
BCY1	-1.03019	1	-1.19373	0.671688	-1.37138	0.122346	138.271	128.737	144.425	142.919	128.755	134.084	121.578	107.013
RSN1	-1.10839	1	-1.1144	0.832336	-1.37129	0.0579078	49.9778	49.1448	47.1127	52.3759	49.1218	55.5202	41.4874	43.4127
YMR244W	-1.01753	1	-1.17723	0.945501	-1.36988	0.586186	2.35122	1.12348	1.59812	2.33396	2.27271	1.24157	1.21127	1.92291
CLU1	-1.0097	1	-1.27732	0.537981	-1.36966	0.155291	79.6277	79.1086	87.8261	86.4401	71.1083	74.9635	70.3261	65.7841
BNA3	-1.04218	1	-1.14184	0.592415	-1.3693	0.00893863	36.6791	32.9554	35.3412	39.1256	33.2361	38.6542	30.1779	29.6128
SUN4	-1.0992	1	-1.37453	0.34872	-1.36919	0.155291	246.996	232.544	235.429	249.123	210.247	199.215	200.681	210.57
OST1	-1.09938	1	-1.21216	0.678576	-1.36902	0.145253	183.443	190.523	189.047	188.205	178.847	183.703	160.203	160.645
TNA1	-1.02521	1	-1.12864	0.868139	-1.36754	0.175633	250.99	222.366	249.6	263.033	241.244	251.499	196.492	209.845
RSR1	-1.11437	1	-1.28711	0.186251	-1.36728	0.000783382	85.0243	80.5779	77.1077	88.4013	78.0041	72.9919	71.1916	71.1513
IMP2'	-1.07673	1	-1.3842	0.170739	-1.36712	0.0166521	36.7397	37.6523	43.2143	32.9787	38.0527	24.6263	33.73	29.9617
ASP3-1	1.04451	1	-1.10276	0.851141	-1.3669	0.0456741	101.104	72.1078	97.8443	103.315	90.3144	94.3662	64.9956	84.1552
TSR4	-1.11538	1	-1.17326	0.65674	-1.36687	0.0337949	96.581	98.2242	89.8206	104.715	96.3781	98.7023	79.6754	87.7664
NCL1	1.00687	1	-1.05312	0.990541	-1.36651	0.143703	108.095	97.4435	113.311	116.336	112.114	117.221	88.2207	88.3803
PUT2	1.03237	1	-1.20594	0.532185	-1.36637	0.0333888	74.7273	68.8973	78.0303	86.9444	64.8392	75.3291	64.8635	58.532
OCA1	-1.06773	1	-1.219	0.367444	-1.36619	0.000940146	89.4418	93.3424	95.2184	94.6563	91.8092	83.9922	78.8707	78.0509
YKT6	-1.17217	1	-1.27698	0.475018	-1.3661	0.129022	253.385	260.007	238.166	248.215	248.925	222.649	230.163	211.157
PET112	1.07477	1	-1.37426	0.130228	-1.36589	0.0845708	15.3247	16.0705	18.2945	19.1626	12.8976	13.9314	13.4682	13.4985
MRP10	-1.03229	1	-1.43542	0.0340234	-1.36489	0.0447189	108.318	114.803	113.871	126.286	92.0334	90.1648	93.0441	98.9398
AGA2	-62.0386	0.00276724	1.69975	0.924316	-1.36477	0.905821	285.719	2.525	3.23256	1.71671	552.385	5.85984	12.2503	233.372
ERV46	-1.1389	1	-1.18752	0.755772	-1.36459	0.168087	280.843	262.26	270.007	258.019	286.758	249.421	230.043	237.27
ALA1	-1.06723	1	-1.09778	0.929457	-1.36429	0.187039	163.99	152.829	156.661	173.479	165.057	174.103	138.202	134.466
TAL1	-1.2121	1	-1.6508	0.0994997	-1.36407	0.197505	565.401	549.68	543.41	472.433	416.583	375.787	467.145	492.789
SGM1	-1.11296	1	-1.2777	0.183504	-1.36395	0.00266683	36.7408	36.2173	33.6927	39.3147	32.8205	34.2841	32.0189	30.7591
SIM1	-1.0261	1	-1.3349	0.386673	-1.36337	0.157557	170.147	160.897	180.442	177.12	147.094	144.09	140.444	144.679
NOC2	1.02157	1	-1.00558	1	-1.36336	0.156172	107.901	109.006	118.313	128.017	133.96	119.048	90.7562	96.1003
VAS1	-1.12663	1	-1.16818	0.817608	-1.36334	0.221089	255.539	245.123	248.976	243.422	252.727	250.6	220.539	210.71
SMI1	-1.13845	1	-1.34353	0.393889	-1.36317	0.163054	157.469	153.695	162.471	139.278	148.577	122.802	126.186	141.883
YPK1	-1.00159	1	-1.13099	0.793219	-1.36255	0.0377487	55.4998	55.5988	57.7046	65.7746	50.2797	65.4994	49.4803	46.2402
HAS1	-1.10105	1	-1.01235	1	-1.3625	0.153004	163.195	174.861	162.23	179.359	203.071	188.898	140.186	151.269
PWP2	-1.02344	1	-1.04259	1	-1.36201	0.154173	84.5258	75.7499	85.8057	87.9611	91.8364	88.6151	67.7351	70.4282
COX5A	1.10111	1	-1.03749	0.997285	-1.36067	0.011816	224.31	219.602	294.756	244.754	258.907	243.243	203.805	178.918
LHS1	1.01704	1	-1.10226	0.765945	-1.36046	0.00266683	33.0332	32.1459	35.6618	38.0246	33.134	36.4157	28.915	27.3105
MET22	-1.22044	1	-1.47077	0.00896223	-1.36029	0.00337181	92.8041	94.7141	79.573	91.4653	74.0381	75.7243	82.0781	79.7136
MRI1	-1.11362	1	-1.13707	0.807434	-1.35962	0.0650275	119.163	121.67	112.839	127.878	121.206	127.754	104.588	103.431
FMP41	-1.0708	1	-1.33858	0.08834	-1.35897	0.00364573	107.477	100.503	108.784	106.766	88.6259	94.0665	93.7055	85.8987
MRPS8	-1.19383	1	-1.30903	0.113369	-1.35827	0.0202564	77.1822	77.2001	71.8977	71.6618	66.179	72.486	66.5376	66.9198
CTF13	-1.06137	1	-1.08017	0.929725	-1.35795	0.162369	9.9471	9.92708	7.89002	13.0886	10.4725	11.1499	7.39476	9.91464
TIF4632	-1.005	1	-1.07902	0.851842	-1.35789	0.00656912	30.8918	27.441	30.2452	34.4243	30.5949	33.009	23.8327	26.7463
RPO31	1.03242	1	-1.01217	1	-1.35671	0.0686091	35.6312	32.6379	36.7994	41.6453	38.9646	40.2872	29.5148	29.5774
TRM3	1.05236	1	-1.01354	1	-1.35467	0.0412592	26.6152	27.2763	28.7604	34.4561	29.7734	32.7578	23.899	22.8066
ARO4	-1.34106	1	-1.15672	0.823842	-1.35406	0.206842	477.612	468.476	403.75	376.964	471.319	489.853	404.894	415.624
EFB1	-1.16514	1	-1.17425	0.817643	-1.35363	0.248985	2208.14	2092.97	2016.19	2080.51	2199.93	2099.5	1891.79	1839.33
TGS1	-1.02217	1	1.04136	0.968967	-1.35324	0.0196216	53.1807	45.7056	48.2253	59.8785	62.064	58.9799	40.5479	45.6281
POB3	-1.09766	1	-1.17859	0.704578	-1.35273	0.141721	96.8138	91.8532	85.9053	105.859	91.8816	96.2461	83.1566	80.618
ARX1	-1.09279	1	-1.07688	0.952701	-1.35264	0.169549	125.848	130.552	129.644	130.661	146.888	132.451	107.544	115.101
PCL7	-1.06367	1	-1.28317	0.186251	-1.35239	0.0217719	46.4894	41.9538	40.3537	52.5578	37.1161	44.1742	38.3395	38.5961
CBF2	1.07873	1	1.02837	1	-1.35152	0.0116671	17.8629	17.6924	18.9389	23.8367	20.0876	22.939	15.3843	15.5134
YLR046C	1.03328	1	-1.55829	0.0085506	-1.35149	0.0279754	50.7258	43.128	40.6379	68.4278	30.8109	40.3671	40.5752	41.206
CSM2	-1.01989	1	-1.6571	0.0441083	-1.35139	0.170152	19.8578	20.7663	15.7614	28.9435	13.0059	15.8349	15.6883	19.793
RPN10	-1.17321	1	-1.42401	0.234591	-1.35088	0.155291	255.515	245.659	239.144	234.328	222.092	190.465	225.224	210.425
DBP3	-1.12689	1	-1.0925	0.929635	-1.35062	0.167544	167.972	167.159	163.249	166.783	189.795	170.038	140.602	150.808
AMA1	-1.11922	1	-1.2504	0.745264	-1.35051	0.510279	2.27632	2.16963	2.32607	2.09821	2.07039	2.1083	1.29633	2.66505
MRPL44	-1.2876	1	-1.27624	0.237627	-1.3499	0.0652497	98.2069	108.631	87.0225	91.1765	96.7633	93.0133	90.5357	89.0269
WRS1	-1.13118	1	-1.23958	0.646023	-1.34985	0.192905	282.531	282.342	288.876	263.414	279.162	255.536	237.515	253.942
NMA111	1.05898	1	-1.0795	0.942563	-1.34954	0.141566	59.9679	58.6447	65.1916	74.665	59.214	70.1235	51.9416	51.2732
MSY1	-1.06743	1	-1.27151	0.203471	-1.3493	0.0372981	23.1167	22.4453	22.6682	24.821	19.6281	22.5632	19.5551	20.134
MRPS28	-1.12636	1	-1.50658	0.00542999	-1.34929	0.0130376	51.2631	52.0272	53.523	48.0321	41.6101	38.7584	44.4304	45.4682
MNN9	-1.01848	1	-1.15523	0.779283	-1.34915	0.150234	163.976	153.183	164.809	181.495	164.432	157.844	134.948	141.103
NOP1	-1.15796	1	1.02291	1	-1.34858	0.246461	961	930.393	920.918	888.232	1230.7	1036.95	804.765	842.13
NUP42	1.00685	1	-1.01657	1	-1.34789	0.0108663	36.526	36.0881	36.2064	45.3037	42.6506	41.1917	31.8728	31.3689
OLA1	-1.13875	1	-1.42922	0.343038	-1.34771	0.24707	777.456	782.143	766.77	751.147	642.024	639.78	697.736	661.485
SSC1	-1.07741	1	-1.42614	0.354506	-1.34739	0.231076	357.423	332.858	328.391	385.346	240.082	330.6	308.854	292.7
PLB2	-1.16576	1	-1.68123	0.0287791	-1.34718	0.152917	86.9274	85.9884	74.7231	90.7066	62.3007	58.4018	71.5345	79.2154
DIM1	-1.1333	1	-1.03264	1	-1.34684	0.0424491	133.114	132.345	141.277	117.21	159.585	141.906	110.844	120.709
YPL199C	-1.64695	0.000743449	-1.00773	1	-1.34617	0.0101575	139.996	119.859	90.2127	84.7814	160.34	142.137	107.867	119.3
NMD3	-1.07138	1	-1.06526	0.971223	-1.34606	0.184893	149.245	160.463	164.039	156.165	175.473	165.856	132.936	137.34
MGM101	-1.12037	1	-1.19892	0.489685	-1.34493	0.00396614	110.889	104.352	117.097	94.9787	117.827	92.356	93.7713	94.285
RPC82	1.04352	1	-1.03443	1	-1.34462	0.0119727	48.1676	50.3426	50.4406	64.2916	54.4002	57.5274	44.3437	41.609
GCD11	-1.01661	1	-1.06379	0.979165	-1.3443	0.201977	249.318	245.85	263.838	277.106	274.231	272.482	220.856	211.736
ATG7	1.23708	1	-1.10466	0.920571	-1.34425	0.171673	10.153	7.39492	9.53154	14.9036	7.69336	11.1492	7.81003	7.59413
YLR363W-A	-1.14495	1	-1.23235	0.358884	-1.3438	0.109978	114.175	143.138	119.551	129.552	123.809	120.351	97.7746	127.359
ELP3	-1.08547	1	-1.08997	0.886545	-1.34336	0.0813568	80.9457	85.5349	81.7127	88.8015	89.2024	90.2349	71.2613	74.2983
AHP1	-1.39363	1	-2.12634	0.00502741	-1.34307	0.300631	1362.14	1100.45	971.176	987.721	648.731	712.318	867.469	1283.3
UBC6	-1.1268	1	-1.2505	0.439616	-1.34176	0.0614099	154.17	146.245	148.466	147.309	146.989	134.86	121.485	141.65
YIL096C	-1.09821	1	-1.04189	0.965185	-1.34107	0.0478339	31.716	38.1102	34.3673	36.0866	38.7016	39.7843	30.2524	30.7238
SPF1	1.01008	1	-1.14961	0.820808	-1.34078	0.191948	84.4554	78.2084	83.2475	99.9167	78.2471	88.1757	73.7345	68.716
RFS1	-1.08709	1	-1.26012	0.224451	-1.3407	0.00500144	128.927	132.477	142.329	123.506	124.699	118.704	117.948	110.713
RIX7	1.04459	1	1.03863	1	-1.33972	0.0442983	49.0588	51.3339	54.992	61.6992	63.3365	59.0299	43.3343	44.6739
YMR31	-1.1447	1	-1.12173	0.722063	-1.33967	0.0520268	95.0232	83.8624	91.4352	81.9315	96.8292	90.598	80.9763	75.9085
NAN1	-1.11302	1	-1.11263	0.881566	-1.33967	0.19286	90.2284	91.0102	87.0293	93.9771	96.3326	94.9781	77.0878	81.8015
FKS1	-1.0456	1	-1.29208	0.57102	-1.33902	0.249888	135.532	132.302	137.372	147.268	117.85	125.826	113.866	121.015
SCP160	-1.01051	1	-1.25709	0.583606	-1.33863	0.195855	86.2358	80.2317	88.021	95.0523	75.8675	79.7502	72.3051	73.7102
YFH1	1.06469	1	-1.0768	0.872175	-1.33754	0.0134598	100.628	100.815	116.34	121.936	110.405	109.237	87.6503	89.2369
IPP1	-1.24248	1	-1.24914	0.681341	-1.33752	0.269008	1266.17	1227.96	1216.6	995.861	1265.54	1074.94	1131.5	1058.48
PBY1	1.01618	1	-1.00611	1	-1.33687	0.00225393	27.6251	25.2848	26.5709	33.46	29.3159	32.5833	22.6717	23.9459
MCX1	-1.0862	1	-1.01472	1	-1.33634	0.00969581	48.0124	48.8754	52.0258	46.6841	55.6576	56.4871	39.7868	45.4948
RHR2	-1.19522	1	-1.2259	0.71731	-1.33605	0.281389	1497.07	1352.67	1254.59	1396.95	1401.43	1326.44	1149.81	1353.77
SWC3	-1.10781	1	1.04118	0.968829	-1.33588	0.0292649	19.9539	18.8124	16.4888	22.6244	24.6086	22.7707	17.0241	17.0866
TMA16	-1.14531	1	1.00682	1	-1.33561	0.00786334	135.969	148.712	144.389	130.604	180.801	154.947	123.891	126.203
RPS12	-1.31651	1	-1.26887	0.644606	-1.33476	0.296421	7622.07	7776.68	6863.56	6059.88	7554.38	6680.89	6866.01	6685.12
TEF2	-1.21651	1	-1.19039	0.78855	-1.3345	0.302421	10985.5	10843.2	10777.2	9012.74	11354.3	10156	9561.33	9648.39
IDP1	-1.08924	1	-1.31375	0.269673	-1.33323	0.17016	126.148	112.602	119.072	124.308	105.011	108.525	108.126	102.125
KAR2	1.08434	1	-1.30995	0.575502	-1.33294	0.238513	271.596	257.791	270.84	371.705	184.088	293.264	239.732	226.64
MRPL9	1.00805	1	-1.26202	0.229291	-1.33158	0.00332139	80.8419	79.0043	88.1992	90.7823	74.7954	73.9394	74.2641	66.3957
GNA1	-1.07455	1	-1.25498	0.201511	-1.33155	0.0203291	103.422	94.9903	106.928	97.9599	96.0789	89.5509	83.5472	91.9873
TIF5	-1.02243	1	-1.09367	0.935255	-1.33104	0.226606	346.439	349.39	370.946	384.654	374.65	372.687	301.939	312.034
SEN2	-1.03554	1	-1.08653	0.807284	-1.33097	0.00809517	36.9631	38.5616	38.4877	42.5636	38.3566	43.3619	34.3861	32.032
SPC29	-1.12682	1	-1.39099	0.179089	-1.33086	0.121305	23.8284	23.4447	21.4389	25.2776	19.6219	20.3018	20.9785	20.7186
MSP1	-1.1483	1	-1.24662	0.208022	-1.33079	0.0205341	43.5457	40.8896	35.6001	46.5073	38.8718	40.7906	35.807	38.8953
ARB1	-1.06802	1	-1.16577	0.811909	-1.33028	0.244914	311.873	308.025	330.557	311.97	323.581	300.453	268.688	278.556
RPL26A	-1.21384	1	-1.28788	0.583606	-1.33018	0.25894	1758.33	1866.82	1717.58	1587.42	1734.73	1568.29	1595.39	1606.1
RPS2	-1.21326	1	-1.32471	0.541117	-1.32998	0.305614	5597.4	5829.3	5705.24	4678.6	5391.24	4726.5	5124.53	4968.24
HAT2	1.06016	1	-1.17745	0.494295	-1.32965	0.00313125	49.2515	51.9571	53.6784	65.8586	47.8206	53.2341	45.7415	43.4234
RCK2	-1.01867	1	-1.20631	0.523467	-1.32946	0.0538178	71.1317	66.5508	72.6294	77.5752	63.1378	71.1346	63.6684	57.91
PET122	1.05248	1	-1.41023	0.259597	-1.32944	0.207679	14.5187	17.2531	15.299	21.9201	13.453	12.8555	12.8035	15.2683
RSM24	-1.02731	1	-1.5643	0.000773376	-1.3294	0.0198492	54.6286	50.5504	50.6703	63.615	37.9259	41.2072	46.1049	46.9296
LSM2	-1.07852	1	-1.08617	0.817843	-1.3292	0.0172946	177.065	181.463	177.791	191.592	190.472	197.211	157.533	159.106
BAP3	-1.07145	1	-1.22339	0.630107	-1.32863	0.194292	119.941	111.063	111.032	129.097	104.472	117.623	97.7989	106.361
PUS7	-1.04197	1	1.00006	1	-1.3285	0.170053	78.796	77.2611	81.4558	84.8518	94.1742	89.0092	68.5625	69.391
ELP4	-1.044	1	1.04596	0.956411	-1.32825	0.00851584	66.712	58.8318	64.4693	69.3372	79.2443	74.9561	55.6032	55.5172
CGR1	-1.2144	1	-1.01246	1	-1.32809	0.0172377	142.61	137.36	173.299	77.096	204.077	118.414	124.221	123.404
MTR4	-1.05652	1	1.00101	1	-1.32798	0.189122	63.7878	64.6324	64.0217	71.21	77.8349	73.0492	55.6938	57.883
RPL36B	-1.21379	1	-1.29145	0.642833	-1.3275	0.290984	4971.21	5004.55	5308.27	3709.09	5208.91	3831.02	4454.53	4371.67
RAD23	-1.12517	1	-1.37893	0.320099	-1.32722	0.20141	193.404	179.987	178.338	190.353	170.983	146.41	171.527	158.808
YFL012W	1.61348	1	1.63701	0.505475	-1.32718	0.768905	3.24097	1.78953	3.54558	5.82991	3.47527	6.67448	2.06717	2.58432
ARP4	1.01612	1	-1.12795	0.80237	-1.32702	0.0638586	70.6289	76.0013	84.4272	80.6225	82.1634	70.2087	66.0646	63.6533
TOM20	-1.07347	1	-1.47336	0.0727726	-1.32681	0.0619669	236.203	228.962	232.784	248.774	182.22	188.77	203.888	207.878
RPC40	-1.14543	1	-1.16686	0.784323	-1.32678	0.212865	277.479	300.234	280.232	279.211	297.435	283.923	248.423	263.076
FAT1	1.05265	1	-1.1425	0.67864	-1.32678	0.0167478	48.1463	47.1594	54.7095	56.7079	46.0816	52.0613	43.8107	40.4859
CBP4	1.03802	1	-1.17451	0.67569	-1.32666	0.150834	44.6193	42.101	51.332	48.59	47.6934	38.7719	39.4466	37.2803
RPL18A	-1.23028	1	-1.45858	0.34872	-1.32616	0.305242	4603	4641.71	4386.93	3917.94	3884.47	3552.93	4096.01	4091.55
FCY22	1.08878	1	-1.01788	1	-1.3259	0.209282	8.73048	6.77897	8.26533	10.6688	8.71557	9.29502	6.96063	6.84879
YFL002W-A	1.14102	1	-1.27244	0.709407	-1.32572	0.431311	0.636238	0.702607	0.963744	0.725071	0.548223	0.686334	0.678278	0.483171
RPN1	-1.00368	1	-1.18423	0.765136	-1.32501	0.235877	140.175	129.967	141.619	157.758	130.984	137.069	124.598	114.796
EXG2	-1.01106	1	-1.10553	0.753497	-1.32473	0.00649507	51.8644	50.5968	52.8364	59.9721	51.2756	57.7687	44.9703	45.9006
HSP60	-1.02281	1	-1.24437	0.686273	-1.32463	0.261782	365.03	320.852	334.748	413.269	264.273	385.946	309.997	297.851
NSA1	-1.04014	1	-1.01277	1	-1.32423	0.0736716	93.1118	102.193	104.31	103.943	117.317	108.992	82.9763	90.2722
YKL033W-A	-1.00872	1	-1.07145	0.871857	-1.32328	0.00760143	113.017	109.131	120.199	124.458	119.212	124.487	100.33	96.7622
URM1	-1.12762	1	-1.04105	0.965185	-1.32319	0.0281427	154.208	144.43	138.981	155.981	176.057	160.593	124.743	141.19
CCT8	-1.03489	1	-1.1545	0.80724	-1.32288	0.212157	172.68	162.764	172.836	187.445	172.396	168.76	148.266	149.484
CPR4	-1.077	1	-1.2182	0.522373	-1.32227	0.0668385	122.215	128.026	123.06	135.324	113.931	127.704	118.955	103.14
YDR261W-B	-1.70982	0.434589	-1.44833	0.213928	-1.3217	0.249277	1.98143	2.00745	0.940797	1.6634	1.60812	1.62224	2.03484	1.47367
NOT5	-1.04322	1	-1.1562	0.709678	-1.32129	0.0602614	72.3066	69.3136	64.7598	87.0475	65.246	78.9847	65.2801	60.5546
YDL121C	-1.19851	1	-1.16564	0.561755	-1.3211	0.00411454	147.018	159.391	140.607	143.014	162.68	145.369	135.113	136.911
CYB5	-1.00908	1	-1.39058	0.0348548	-1.32107	0.00789923	153.785	152.051	151.804	186.029	124.907	133.635	130.585	141.791
CYK3	1.09298	1	-1.0999	0.779386	-1.32078	0.00863522	29.0324	29.5932	31.4645	40.0269	28.9298	33.7985	25.76	26.3662
ENT1	-1.01277	1	-1.20707	0.558133	-1.32067	0.0279754	75.4251	77.7454	83.7765	84.002	82.0821	66.5427	63.6324	72.6871
UGP1	1.01616	1	-1.15754	0.800839	-1.32022	0.206683	176.872	167.716	181.001	208.931	156.121	194.48	152.464	154.025
POL3	1.04492	1	-1.04964	0.955941	-1.32	0.0125633	16.3021	16.7965	17.6542	20.8445	16.8596	20.2617	13.8015	15.7033
PMT2	-1.10949	1	-1.25195	0.621296	-1.3199	0.239857	179.437	172.322	167.631	184.962	169.269	160.516	153.234	159.711
ALG13	-1.06096	1	-1.3262	0.403439	-1.3198	0.1504	25.3743	23.6429	26.2244	25.1164	24.711	18.5074	21.3937	22.3408
MRPL35	-1.00452	1	-1.27626	0.217531	-1.31972	0.00293044	52.9271	50.3572	52.785	61.783	46.9621	48.1435	46.7871	45.1101
VPS70	-1.00395	1	-1.11713	0.765136	-1.31969	0.0196633	39.1716	39.569	41.839	45.3491	41.4108	41.3694	36.4906	33.5112
ALG12	-1.05536	1	-1.13923	0.735512	-1.31965	0.0708635	75.5851	81.3927	78.1837	87.3036	76.9804	85.0768	70.92	68.7502
SLY1	-1.02208	1	-1.26406	0.355824	-1.31956	0.0583635	63.6633	62.3625	65.7395	71.3453	56.5753	60.6341	55.7832	56.3836
YPR137C-B	-1.27212	1	-1.23689	0.825238	-1.31952	0.498059	0.495005	0.455535	0.532273	0.301109	0.405464	0.503416	0.491129	0.341109
DBP5	-1.07607	1	-1.1273	0.858035	-1.31946	0.221578	154.969	169.387	164.907	169.759	168.987	169.067	142.972	145.805
TRP2	-1.20192	1	-1.13777	0.820568	-1.31945	0.194183	130.929	124.834	115.754	120.515	128.753	135.442	116.109	111.51
SUC2	-1.15586	1	-1.06074	0.933233	-1.3194	0.0140646	59.4344	57.0298	49.8633	62.5682	62.6624	66.4104	55.8228	47.6814
RPS21B	-1.25426	1	-1.47857	0.286221	-1.31929	0.277766	2464.64	2736.59	2588.35	1975.51	2264.7	1858.82	2323.71	2308.43
RPT5	1.01534	1	-1.08897	0.929635	-1.3187	0.219567	186.279	176.227	196.089	213.062	191.279	199.916	163.067	159.73
COX13	-1.00893	1	-1.08128	0.848156	-1.31869	0.0107906	181.523	194.168	234.449	175.475	200.653	207.4	172.011	161.924
SHS1	-1.07706	1	-1.19207	0.505475	-1.31859	0.00981471	60.9463	59.8973	62.7237	61.7146	60.6814	58.3193	52.7296	54.9537
YNL144C	-1.18604	1	-1.30378	0.254363	-1.31832	0.137321	10.905	11.9946	11.0781	10.2956	9.78327	10.8362	10.3085	10.0466
HEM13	-1.07302	1	-1.0217	1	-1.31803	0.0257836	93.5475	103.603	96.098	108.252	109.485	117.329	84.2575	91.4216
CHO1	-1.12821	1	-1.28112	0.370812	-1.31796	0.103807	178.402	168.936	167.246	174.659	154.223	164.486	152.892	156.62
FCJ1	-1.03856	1	-1.27871	0.1942	-1.31774	0.0137826	46.7135	41.9756	51.079	43.3526	40.0206	41.531	37.5758	41.6776
UNG1	1.01151	1	-1.22349	0.304308	-1.31692	0.029047	39.2584	36.7864	45.8305	39.3413	37.6674	35.2985	35.8487	31.8509
OPI1	-1.01691	1	-1.07652	0.929457	-1.31676	0.0241023	46.2635	41.0383	50.9729	44.1089	56.4961	38.2884	40.0791	37.8196
FYV4	-1.18962	1	-1.3867	0.142007	-1.31672	0.154173	68.0736	58.3486	54.5974	64.0033	53.8567	53.4223	55.2533	57.8085
YOR114W	-1.13419	1	-1.16339	0.753288	-1.31636	0.210654	18.4431	14.7631	14.4643	18.3077	16.456	17.2305	16.3923	13.198
MVD1	1.02772	1	-1.03403	1	-1.31605	0.110133	120.422	113.954	119.15	149.739	127.008	139.54	109.936	99.1486
RPB8	-1.16842	1	-1.27475	0.523772	-1.31604	0.204412	475.021	440.771	455.033	411.591	463.215	378.355	404.391	412.713
LSB3	-1.1246	1	-1.40472	0.244516	-1.31587	0.211129	153.69	145.299	148.328	146.391	123.544	126.514	127.957	138.865
YIL002W-A	-1.11314	1	-1.27173	0.275717	-1.31514	0.0205319	210.179	185.378	199.706	195.313	204.352	159.962	187.885	165.027
NTF2	-1.17373	1	-1.1443	0.833333	-1.31464	0.227851	772.903	795.686	761.799	717.886	808.315	801.854	711.107	690.329
RIB1	-1.00063	1	-1.22654	0.319235	-1.31425	0.00956073	75.2736	74.88	84.3294	82.0847	73.5192	70.1535	67.833	66.2793
UTP4	-1.00565	1	1.00736	1	-1.31421	0.202955	78.1846	80.3007	80.6481	94.9782	92.4252	95.1882	66.5963	75.0523
YPR010C-A	1.00131	1	-1.12429	0.794245	-1.31375	0.197478	92.6119	116.274	120.8	110.199	105.514	112.013	92.4024	93.7749
VMA8	-1.11446	1	-1.11143	0.88323	-1.31365	0.214253	281.099	266.467	286.521	256.585	308.901	268.725	251.56	237.897
ZRC1	-1.08224	1	-1.1271	0.865206	-1.31335	0.228269	219.106	221.899	212.913	240.673	227.128	232.64	198.224	196.153
MRPL15	-1.03531	1	-1.2912	0.172107	-1.31309	0.0160356	54.5011	58.2618	63.8366	56.6515	54.9159	47.2742	53.3557	46.9959
VTC2	1.03256	1	-1.13542	0.735512	-1.31296	0.0725858	44.2711	42.3493	47.6968	51.754	42.0841	47.6744	38.2688	39.2237
RPS11B	-1.16552	1	-1.18375	0.790239	-1.31273	0.298475	1953.56	1904.97	1855.11	1813.33	1983.03	1842.13	1749.76	1702.13
DAD3	-1.1139	1	-1.11814	0.83425	-1.3124	0.213829	66.0817	80.4597	73.5759	71.9574	82.4415	70.5648	67.1133	63.5016
CCT5	-1.04708	1	-1.06935	0.968454	-1.3123	0.23813	192.876	192.599	198.786	210.171	219.818	203.204	173.918	171.063
HOM6	-1.16696	1	-1.23502	0.659894	-1.31223	0.247841	359.675	348.607	358.178	312.108	351.772	321.063	318.788	315.062
STE3	1.94964	1	-1.20882	1	-1.31216	0.95995	3.00748	322.968	346.241	366.29	8.38288	318.283	289.436	5.54113
EXG1	1.00085	1	-1.09277	0.946029	-1.31212	0.305242	697.936	713.513	791.94	773.691	778.308	738.06	604.148	659.21
RPT4	-1.10036	1	-1.23821	0.639456	-1.312	0.236867	243.363	227.577	237.333	237.212	232.529	213.683	213.707	207.77
MRP1	-1.12064	1	-1.23713	0.334642	-1.31167	0.0130768	77.3848	62.7955	62.9761	76.7083	64.8273	68.519	62.3668	63.5128
GLO3	-1.0525	1	-1.16285	0.784323	-1.31115	0.221398	181.04	179.019	180.814	199.695	178.588	185.285	158.556	163.951
MRPL28	-1.11753	1	-1.42145	0.0449945	-1.311	0.0490172	78.7439	79.2712	79.0791	77.8321	70.8496	59.2319	73.0478	68.2244
BRN1	-1.06892	1	-1.25066	0.566404	-1.31051	0.200248	8.01643	8.18165	10.0114	6.65312	8.91601	6.19579	6.7313	7.82027
VMA7	-1.09263	1	-1.18548	0.701331	-1.3103	0.190733	479.658	476.889	526.926	438.93	500.953	445.404	436.647	420.657
KTR1	-1.10458	1	-1.29011	0.475245	-1.31006	0.227874	189.812	192.31	195.969	187.209	177.506	170.237	167.528	175.048
ARP7	1.04404	1	-1.20838	0.567644	-1.31002	0.0753304	83.2455	79.025	89.1822	99.318	83.2105	74.283	73.5868	71.8749
TOA1	-1.12576	1	-1.18456	0.52608	-1.30976	0.0196633	98.1514	94.1445	101.382	87.5105	105.886	84.1903	79.2021	93.6197
MPE1	1.09536	1	-1.05057	0.965037	-1.30969	0.0218832	39.9871	39.2117	49.3722	46.8251	49.6434	38.5833	35.0516	36.0089
PPA2	-1.08157	1	-1.26255	0.217531	-1.30958	0.0477491	38.5082	43.4397	37.7632	46.5113	37.2543	38.8467	36.8421	36.4565
PPM2	1.08174	1	1.15708	0.715527	-1.30942	0.167201	7.4471	6.76815	9.28365	7.75974	9.67182	9.68461	6.32833	6.4546
YBR230W-A	-1.70099	1	-1.81926	0.202439	-1.30937	0.189116	66.7898	59.6954	58.8339	21.9842	57.4813	23.0895	57.4642	56.195
BUD21	-1.11597	1	-1.10175	0.884293	-1.30925	0.0147131	147.342	159.157	163.875	139.477	193.729	131.401	134.95	139.896
UTP21	-1.00157	1	1.0102	1	-1.30923	0.192904	58.976	60.0884	63.5939	68.5443	72.1291	69.082	53.5082	53.2989
GUA1	-1.11589	1	-1.03325	1	-1.30917	0.301523	544.538	544.769	550.543	530.83	632.44	605.298	490.822	486.413
ORC1	1.01332	1	1.0775	0.855696	-1.30878	0.00582881	26.1771	24.527	26.6478	30.5856	31.6914	32.526	21.9477	23.6602
NAS6	-1.12446	1	-1.22451	0.311261	-1.30877	0.026659	77.7428	73.7431	76.4844	73.0615	74.7609	70.4497	66.4436	69.6888
TED1	-1.07672	1	-1.12063	0.813767	-1.30805	0.080189	92.7096	94.0364	97.5652	94.6583	93.4033	102.574	86.2942	81.3272
RNR3	1.06873	1	-1.45441	0.223752	-1.3073	0.262661	3.84844	4.49507	4.06379	5.8605	3.12474	3.59865	3.50492	3.98341
LEM3	-1.05617	1	-1.13101	0.694732	-1.30689	0.00836029	48.4069	41.977	47.3945	47.7784	47.3364	46.5963	40.5235	40.9291
BGL2	-1.0999	1	-1.23567	0.693027	-1.30607	0.316572	1111.3	1111.14	1122.07	1118.48	1024.39	1089.98	972.481	1025.88
NOC3	1.01188	1	-1.01772	1	-1.30577	0.0879647	55.1753	56.2192	57.4071	68.198	65.1655	63.3488	47.2681	52.9655
SEC2	1.03882	1	-1.07941	0.851118	-1.30577	0.0187838	32.8291	32.2774	35.5047	39.7555	33.7687	37.1725	31.5708	26.8531
LOA1	-1.10446	1	-1.05215	0.94498	-1.3056	0.0132946	79.682	83.5648	87.4862	75.9118	95.0474	86.8825	72.4484	74.3404
RCL1	-1.02537	1	-1.00261	1	-1.30552	0.0864125	126.238	118.949	123.46	142.86	154.254	132.42	105.878	114.752
SEC66	-1.09317	1	-1.10325	0.753867	-1.30544	0.012122	147.127	147.918	141.545	158.734	152.749	161.568	133.47	131.868
MRPL33	-1.14847	1	-1.22878	0.317467	-1.30536	0.0800216	124.704	119.528	126.117	109.396	119.038	114.31	108.334	111.634
GRH1	-1.01919	1	-1.25503	0.433275	-1.30536	0.0808417	112.894	97.9346	115.595	113.809	100.908	96.28	94.9622	94.746
AIM11	-1.13908	1	-1.45113	0.190945	-1.30528	0.184668	32.1937	32.5249	27.9753	35.3046	28.1421	24.0217	30.1312	27.9031
YMR050C	-1.55113	0.843801	-1.50935	0.21663	-1.30461	0.319878	1.30168	1.54376	0.971976	1.05388	1.06895	1.13269	1.29798	1.24261
SPE4	-1.08582	1	-1.10574	0.794665	-1.30429	0.0312609	55.0822	64.8144	58.1891	64.3682	58.8132	68.6494	53.8247	53.8719
GLC8	-1.04732	1	-1.24663	0.423551	-1.30425	0.0127515	117.857	115.737	138.169	107.72	129.313	89.681	109.276	100.823
GTT1	-1.27563	1	-1.36676	0.0713974	-1.30393	0.0180506	63.4284	55.7863	58.1035	45.1605	54.2604	48.1184	54.2618	53.3444
DUG1	-1.07014	1	-1.08441	0.934089	-1.30373	0.219414	136.99	135.164	141.642	140.336	148.254	146.492	123.011	122.141
SLC1	-1.09761	1	-1.31392	0.383002	-1.30372	0.20916	175.794	168.258	168.3	180.018	157.133	150.241	151.167	158.754
APM4	1.03343	1	-1.08957	0.872175	-1.30353	0.0791223	85.588	81.6538	88.2139	104.398	89.6572	90.6607	80.0696	70.5253
GIR2	-1.04165	1	-1.04438	0.99351	-1.30319	0.0868619	171.498	156.208	170.037	179.468	193.45	174.612	147.52	147.817
MRF1	-1.04917	1	-1.37209	0.0718855	-1.30316	0.105773	28.6943	25.1182	26.9937	30.1959	23.7644	22.3313	22.1706	26.5596
SEC13	-1.15992	1	-1.21436	0.663057	-1.30314	0.233314	227.948	242.481	234.963	213.679	241.531	212.842	219.43	204.592
MXR2	-1.15191	1	-1.04351	0.970043	-1.30284	0.0360402	101.153	93.6131	100.993	86.2623	118.538	100.256	92.5847	82.7848
DSF1	1.2012	1	1.89858	0.383002	-1.30264	0.690211	0.960049	0.971847	1.53503	1.05119	0.965112	3.44168	1.22468	0.425296
SDA1	-1.1548	1	-1.07765	0.952701	-1.30232	0.26586	95.6588	103.346	99.3723	91.3211	115.084	101.531	80.7318	98.7727
RGL1	1.0244	1	-1.26292	0.219105	-1.30202	0.0123337	57.0767	58.8829	57.401	75.2207	50.0284	58.0124	52.8105	51.6983
ERG10	-1.03962	1	-1.22823	0.657478	-1.30153	0.255693	269.652	244.03	258.493	291.256	245.848	245.278	236.911	226.47
TFC7	1.08552	1	-1.05806	0.914105	-1.30129	0.0435826	36.5501	33.6357	42.502	42.1855	40.38	37.5091	29.5292	34.0512
RPL41A	-1.30746	1	-1.31781	0.516884	-1.30117	0.309281	7607.61	8906.79	7174.14	6821.43	7081.36	7661.32	7482.22	7433.04
BCD1	-1.06085	1	1.03306	1	-1.30082	0.00628527	58.3346	55.9434	63.4482	55.7768	77.778	60.4186	52.118	51.062
UFO1	1.06032	1	-1.01249	1	-1.29996	0.0160574	41.1925	37.1329	44.2218	48.2117	46.5859	44.266	35.2206	35.622
ATG33	-1.18381	1	-1.16509	0.588339	-1.29988	0.133168	47.1523	47.5821	44.7427	44.0623	43.6416	52.0874	45.579	39.7596
MPS3	-1.05472	1	-1.12801	0.669936	-1.29981	0.0212088	21.9652	19.1944	19.6347	23.9435	19.9487	23.0815	19.0758	18.1663
TCB2	-1.09933	1	-1.21422	0.635182	-1.29917	0.219567	53.738	50.9231	46.0838	60.3194	47.9549	53.4223	48.1475	46.45
SGS1	1.00717	1	-1.08368	0.823953	-1.2989	0.0209897	9.42687	9.91305	10.2717	11.372	10.5047	10.4293	8.31707	9.18928
MRPL20	-1.19598	1	-1.19853	0.426287	-1.29874	0.0431597	87.8755	82.0778	82.3124	75.3427	88.6691	77.613	82.6593	70.7259
SSO1	1.05237	1	-1.11406	0.809682	-1.29855	0.0815311	140.944	133.167	160.317	159.637	147.582	141.257	129.025	118.798
NDI1	1.19191	1	-1.06577	0.899551	-1.29815	0.015823	52.1111	48.3306	64.0402	69.1428	50.9377	60.0511	46.5008	44.3663
RPS26B	-1.28437	1	-1.31989	0.547401	-1.29808	0.327885	2977.38	3072.28	2809.09	2389.75	2867.13	2508.65	2744.61	2729.67
MRPS35	-1.02087	1	-1.36642	0.0652734	-1.29793	0.0382024	55.2689	47.394	51.4433	60.7994	43.6812	44.7109	48.0706	44.8869
SRS2	1.11104	1	-1.00048	1	-1.29777	0.0301433	16.1927	14.1451	16.6702	20.9892	18.2888	17.3351	13.3689	14.1645
ENT3	1.01459	1	-1.08408	0.8874	-1.29736	0.0431004	91.3859	77.1451	87.2373	103.423	91.3139	91.3177	77.4162	75.2134
ERB1	-1.06631	1	1.02561	1	-1.29701	0.229229	80.0857	75.4049	74.9386	87.5014	97.6109	89.4848	67.8151	72.9671
RVB2	1.02025	1	-1.02268	1	-1.29687	0.218082	114.656	109.311	117.264	137.308	126.917	130.399	102.452	100.345
RSM27	-1.08108	1	-1.28679	0.290874	-1.29682	0.128527	91.6504	82.4741	102.51	75.1951	86.3024	72.3392	78.5282	79.4024
RRT5	1.4225	1	-1.36537	0.924563	-1.29638	0.732294	1.11013	1.22593	2.52235	1.1721	1.78557	0.127011	1.16831	0.885203
MRPL16	-1.05717	1	-1.39378	0.048609	-1.29627	0.0180414	62.1766	61.6056	64.7066	65.3235	56.254	47.741	58.429	53.4351
IOC4	1.09134	1	-1.07983	0.872175	-1.29571	0.00611985	39.9715	39.2117	48.5776	47.289	46.1655	39.7737	35.9127	35.8637
PIF1	1.00113	1	-1.16275	0.541273	-1.29492	0.0167591	26.3164	24.442	26.5564	30.0385	24.9123	26.4257	21.2382	24.9744
FMP52	-1.09296	1	-1.31289	0.318359	-1.29389	0.19217	219.389	208.216	216.502	217.49	200.876	181.15	198.479	189.581
RPL13A	-1.2045	1	-1.20713	0.755772	-1.29368	0.339844	1690.33	1763.82	1616.17	1561.32	1744.87	1613.67	1529.41	1606.78
SLD3	-1.00813	1	-1.07071	0.894917	-1.29366	0.0835746	21.5587	17.1383	21.139	21.6219	21.5272	21.0319	17.1729	18.0988
REX2	-1.15771	1	-1.27329	0.203471	-1.29328	0.0182853	91.4538	96.7803	85.6405	95.1186	86.7819	86.7628	88.0675	82.5588
SFH5	-1.05122	1	-1.07807	0.880039	-1.29303	0.0159025	106.185	104.848	109.516	113.431	114.095	115.869	94.6994	97.0272
VPS64	-1.0263	1	1.00001	1	-1.29266	0.0328232	22.8282	22.8443	23.1737	26.3437	25.4093	28.3099	19.0914	22.5593
YMC2	-1.15798	1	-1.10896	0.739289	-1.29254	0.0211625	90.2398	86.3212	76.8425	93.1603	94.4423	92.5296	84.6555	75.5865
RNT1	-1.23081	1	-1.30641	0.264382	-1.29228	0.0161276	41.197	47.9236	38.8298	41.5285	45.1854	34.5702	40.5239	40.2467
RHO4	1.02606	1	1.05742	0.945501	-1.29223	0.178252	27.8938	28.0032	32.566	31.0419	34.5801	34.815	26.7925	23.8833
MKC7	-1.03508	1	-1.01744	1	-1.29197	0.231692	106.665	99.3757	98.9739	123.172	117.311	120.618	93.3827	93.8829
CSE4	-1.10701	1	-1.40428	0.0468427	-1.29074	0.0899132	50.3901	45.406	47.3519	48.9338	41.2282	38.9151	43.9246	43.3429
PRE10	-1.10049	1	-1.23773	0.639456	-1.29061	0.271541	283.282	286.937	288.824	285.675	299.558	240.117	267.828	251.083
RSC9	1.12882	1	-1.02207	1	-1.29053	0.0371856	59.7961	56.5807	67.5203	78.8449	67.396	66.3252	52.2873	53.6648
AGP2	1.01135	1	-1.37617	0.21405	-1.29047	0.217223	10.4077	10.6447	11.5038	12.1464	8.02309	9.99496	10.2669	8.81496
MCK1	1.07441	1	-1.01912	1	-1.29034	0.248016	166.791	152.349	172.387	210.033	176.363	191.807	158.264	132.109
YDL119C	1.07836	1	-1.30236	0.356648	-1.29024	0.252184	20.3823	23.9514	23.4855	29.6746	21.2254	18.5362	19.2005	21.1146
SPT8	-1.01935	1	-1.07528	0.876252	-1.29024	0.0174122	46.9291	45.7665	47.3097	53.927	54.3147	46.7288	43.9793	40.3014
MRPL50	-1.18554	1	-1.593	0.00112616	-1.29005	0.0271724	100.26	95.8633	103.046	79.5819	73.7423	70.7725	95.4825	82.5135
BDF2	-1.06531	1	-1.19103	0.709678	-1.29001	0.276316	107.766	121.149	116.126	122.642	114.766	110.961	96.2585	112.218
NNF1	-1.05965	1	-1.18562	0.499903	-1.28959	0.0662711	57.3748	57.8599	57.5368	63.3824	62.4838	51.2384	52.7578	52.1043
SMC1	-1.0146	1	-1.11232	0.729784	-1.28907	0.0171184	20.7184	20.8063	22.7386	22.6729	22.3059	21.5111	18.8423	18.9844
RPA49	-1.04276	1	-1.08074	0.945501	-1.28904	0.272609	187.048	191.647	199.575	203.455	209.895	201.52	165.48	179.573
NIS1	1.13338	1	-1.03584	0.999153	-1.28884	0.0962378	69.0428	87.4639	94.3237	102.75	85.9058	91.6318	79.1913	63.1285
RPA34	-1.15089	1	-1.11884	0.864801	-1.2886	0.23786	263.603	264.171	246.779	262.76	289.473	263.972	244.037	236.962
TRP5	-1.14597	1	-1.07048	0.959902	-1.28852	0.269951	111.677	107.02	103.144	108.822	118.849	121.165	103.887	95.4198
POP2	-1.12627	1	-1.17791	0.680837	-1.28817	0.0986704	86.4185	84.5792	85.8639	82.4101	94.4803	75.5337	77.1439	78.7674
MRP13	1.06718	1	-1.32351	0.180429	-1.2879	0.0415285	58.422	47.1847	59.403	66.3156	51.02	42.5749	46.02	50.7126
YKR023W	-1.10391	1	-1.18391	0.431121	-1.28773	0.0460094	29.2835	26.3627	27.7042	28.3791	28.8284	26.359	26.3344	24.4139
GUF1	-1.16293	1	-1.21682	0.44882	-1.2874	0.179115	13.5552	12.7266	12.3298	12.8036	11.8733	13.5702	11.6337	12.3851
LRG1	1.15981	1	1.10495	0.749475	-1.28604	0.0340393	13.0609	14.5805	15.6484	20.0339	16.4996	19.3935	13.3732	11.7259
VTC4	1.04448	1	1.00553	1	-1.28576	0.102978	59.75	57.735	65.0656	71.4029	65.3095	73.6665	54.264	53.0366
NAT1	-1.01715	1	-1.08232	0.938981	-1.28547	0.251823	73.876	76.4055	76.903	87.5945	76.196	87.1936	71.4002	65.9036
SLD2	-1.00055	1	-1.12094	0.729621	-1.28545	0.0652741	29.3572	27.7994	29.5385	34.1074	32.7911	26.9353	24.7628	27.6122
GPI17	-1.06294	1	-1.06333	0.899576	-1.2854	0.017043	53.0744	51.7497	52.1076	57.6046	55.29	60.6544	47.9571	47.823
OCT1	1.11577	1	1.02184	1	-1.28534	0.0868912	14.4101	14.775	15.0355	21.3512	15.9933	19.1076	13.3085	13.3391
ALK2	-1.07146	1	-1.18354	0.489685	-1.28531	0.0133222	33.2398	29.6704	28.8727	36.7077	32.2678	30.1413	29.7544	27.7438
LEU9	-1.03138	1	-1.07393	0.957406	-1.28478	0.269951	150.751	147.937	153.282	168.8	163.689	162.98	139.647	133.375
RPL15B	1.18266	1	-1.73801	0.00285607	-1.28458	0.0698681	57.6345	62.2159	86.2316	70.1926	47.3611	33.0601	57.3947	51.7592
MRPS9	-1.06799	1	-1.35923	0.0673608	-1.28435	0.0187929	94.9655	92.2248	92.7825	102.203	77.7186	84.228	85.337	85.8763
KAP123	-1.02273	1	1.04697	1	-1.28404	0.309384	139.352	139.184	146.245	156.393	166.378	176.429	127.793	126.972
CCT4	-1.08902	1	-1.15991	0.811748	-1.28374	0.299344	251.768	248.746	261.649	247.168	262.027	244.395	231.268	226.622
MRPL51	-1.33362	0.217913	-1.36719	0.1026	-1.28327	0.00997143	138.593	138.678	110.385	120.803	127.388	110.239	121.893	132.299
FAP1	-1.05847	1	1.08658	0.878875	-1.28321	0.0209378	31.3938	32.9849	31.8456	35.8128	41.3421	40.7988	29.8124	29.0547
ARG7	-1.40941	0.047349	-1.2391	0.326011	-1.28308	0.051757	77.9349	65.2523	52.9579	60.2403	60.5533	75.6665	65.9221	65.242
PTC6	1.15613	1	-1.01146	1	-1.2827	0.0745906	29.5048	25.6809	34.0331	37.0857	32.5826	31.5951	25.8643	24.7244
MRPL23	-1.11919	1	-1.19682	0.344464	-1.28258	0.0357958	98.7403	96.1962	95.8954	97.6433	96.8929	94.3291	91.4633	86.874
SEC4	-1.07819	1	-1.18427	0.639887	-1.28232	0.152859	205.682	216.027	217.488	216.29	208.714	209.574	190.936	195.305
NUP157	1.07364	1	1.02949	1	-1.28181	0.108134	27.4294	25.7956	28.0553	35.7599	30.4802	33.9755	24.9371	23.8206
DNF1	-1.04499	1	-1.1921	0.567596	-1.2818	0.10827	27.5858	27.365	28.1518	30.2958	27.546	26.5706	25.1971	25.1483
NOB1	-1.10502	1	-1.1884	0.729198	-1.28084	0.261042	112.608	108.202	114.228	106.981	125.303	92.0832	93.4737	109.008
CAF120	-1.08348	1	-1.17723	0.580641	-1.28078	0.179975	9.28488	7.91625	8.08161	9.6466	8.75429	8.43589	7.751	8.06499
SPS19	-1.06062	1	-1.22284	0.693027	-1.2807	0.283069	11.9765	11.5271	12.76	11.8588	9.27825	13.4511	11.143	10.3676
YNR066C	1.16408	1	-1.0387	1	-1.28039	0.380485	4.56752	4.77958	5.02161	7.08684	4.14726	6.49007	4.58135	3.91623
UME6	-1.01469	1	-1.0932	0.822594	-1.27989	0.0121348	22.6163	23.1491	25.5382	24.4565	25.6742	23.4113	19.9819	22.0825
SEC1	-1.03233	1	-1.09214	0.816169	-1.27959	0.0123366	30.5063	33.1001	31.6695	36.8821	31.9617	36.5284	29.1864	29.0937
PRP31	-1.03729	1	-1.05399	0.934418	-1.27934	0.0647701	24.6493	25.5866	26.5172	27.2385	28.5713	27.3087	22.8361	23.2507
DIG2	-1.04285	1	-1.24936	0.263931	-1.27905	0.0989869	33.5847	35.7988	34.1157	39.8659	33.6619	31.3765	32.8922	30.636
YGL117W	-1.47081	0.652654	-1.56164	0.092622	-1.27884	0.271278	27.1104	22.8882	16.9579	21.0136	15.2084	22.7092	22.1164	23.9659
MHR1	-1.11198	1	-1.40189	0.0501181	-1.27881	0.0414574	77.0095	77.1336	85.0352	68.0484	72.1405	56.4669	73.8134	67.4756
SED4	1.03282	1	-1.09492	0.865206	-1.27855	0.0993555	39.6834	38.6035	40.7141	49.4594	38.1317	46.0589	36.5796	35.3195
COP1	1.00829	1	-1.14696	0.82134	-1.27815	0.283168	77.0827	77.1598	82.9661	89.9261	75.4428	82.7063	71.7489	69.9791
RTC6	-1.18723	1	-1.29611	0.180538	-1.27807	0.123752	106.856	114.409	101.162	105.669	99.8446	100.312	103.215	99.6795
URK1	-1.02116	1	1.01174	1	-1.27787	0.0318247	56.1786	62.5877	61.1187	68.1624	68.2081	73.0062	56.4477	52.5009
SEC9	1.00266	1	-1.10733	0.795759	-1.27782	0.0271724	49.1299	50.9151	58.2144	52.7705	54.5016	51.5214	44.595	47.3783
YOL098C	1.05741	1	-1.00376	1	-1.27761	0.219129	47.8563	47.865	51.4825	61.3452	51.5694	60.6791	45.0736	42.9084
RPC53	-1.09101	1	-1.17959	0.639409	-1.27744	0.112135	100.082	97.4947	103.564	96.9639	106.271	90.0369	85.3393	96.3922
AGP1	-1.11249	1	-1.44091	0.117358	-1.27742	0.119982	72.0549	60.2112	58.2647	74.5227	51.9142	56.0052	59.9498	61.6803
ATG13	-1.03449	1	-1.13283	0.677506	-1.27719	0.0115512	26.5739	24.5352	26.8903	28.0575	26.4075	26.6156	24.1322	22.8687
OMS1	1.01021	1	-1.28318	0.156903	-1.27712	0.07449	26.2597	25.8919	28.326	30.2462	24.1354	23.567	22.7743	25.2902
ATP4	-1.03272	1	-1.11103	0.882215	-1.27665	0.29022	314.315	319.242	365.409	311.853	332.617	337.363	298.202	284.65
SEC27	1.0574	1	-1.01631	1	-1.27655	0.277553	96.5086	89.8785	105.795	113.176	106.327	109.134	84.7195	86.7233
SMC2	1.04508	1	-1.05456	0.940444	-1.27635	0.0247085	19.3272	17.9505	20.3016	23.0928	19.2909	22.3327	15.8344	18.5973
UTR5	-2.47	1	-2.34325	0.386673	-1.2763	0.83494	2.69887	1.33054	0	1.80923	1.16276	0.882234	2.0288	1.79337
RPG1	-1.01814	1	-1.07219	0.969768	-1.27618	0.336719	196.231	186.049	193.251	224.962	203.034	216.038	180.081	171.671
ASH1	-1.03226	1	-1.26032	0.499903	-1.27587	0.256537	88.9835	84.202	87.4852	99.2604	79.1777	82.2964	80.218	79.1773
NET1	1.02858	1	1.05158	0.992668	-1.27575	0.268758	55.9737	50.7511	60.2055	61.6026	66.1138	65.6808	49.9025	48.3216
DHH1	-1.00427	1	-1.1242	0.693027	-1.2753	0.0584588	50.6717	45.6671	46.97	60.1899	48.577	52.2349	49.6336	38.9029
SEC28	-1.19649	1	-1.41094	0.214596	-1.27497	0.253829	189.26	195.266	177.739	178.793	157.785	162.463	174.019	180.215
YPK3	1.14887	1	-1.00084	1	-1.27492	0.03532	48.9025	43.3416	53.6945	64.5497	50.8216	57.7008	44.913	40.0192
OLE1	-1.30786	1	-1.64112	0.117242	-1.27421	0.418146	383.552	322.733	321.365	274.278	220.591	286.305	256.352	393.938
SHM1	-1.14084	1	-1.251	0.600304	-1.27418	0.304017	202.997	210.433	204.927	196.53	197.806	190.243	183.299	197.803
TIS11	-1.30141	1	-2.90339	0.00110853	-1.274	0.452614	24.6518	16.9369	11.9356	24.166	5.2053	11.8485	14.8619	23.786
SYH1	1.0786	1	-1.07545	0.951938	-1.2737	0.27274	78.6283	77.2209	86.726	100.506	87.9523	82.1165	72.2188	71.4758
NUP60	1.06618	1	-1.06907	0.929128	-1.27357	0.10615	73.7473	72.5029	76.3089	97.8463	78.3914	82.3974	67.5906	67.2672
SEN1	-1.01235	1	-1.02368	1	-1.27357	0.257118	25.7174	26.0029	27.3286	29.4595	27.999	31.437	23.6388	24.0569
IGO2	-1.06705	1	-1.16641	0.503606	-1.27267	0.0858755	86.5814	86.5232	92.3588	87.5524	85.0765	89.2928	78.1687	81.6801
CHZ1	-1.22884	1	-1.06116	0.944498	-1.27239	0.025994	191.699	195.363	194.745	152.542	246.718	179.861	181.405	175.584
MET8	-1.11891	1	-1.05489	0.979085	-1.27219	0.265097	14.9847	17.9376	13.8908	18.8152	17.7705	18.7515	16.1284	14.0023
ERG13	-1.03385	1	-1.17042	0.770166	-1.27203	0.291719	186.488	174.689	180.805	208.183	169.645	193.375	166.525	166.878
YEL076C	-1.00782	1	-1.10047	0.999153	-1.27199	0.671703	3.11552	3.48147	3.9327	3.30685	3.43022	3.56451	2.27103	3.9433
SEC17	1.07582	1	-1.02715	1	-1.2719	0.0501063	115.26	114.512	133.148	141.532	124.704	138.408	107.12	104.991
ACO1	-1.0766	1	1.012	1	-1.27167	0.337033	192.79	171.599	175.489	201.25	169.544	265.871	176.976	159.441
TAF12	1.08062	1	-1.03087	1	-1.27151	0.122094	70.7068	70.857	93.4671	75.1857	92.6552	68.0051	67.2484	63.4641
PDI1	-1.18623	1	-1.48663	0.247092	-1.27145	0.349022	377.46	372.344	370.014	328.427	313.238	278.327	348.173	344.405
MPP10	-1.07605	1	-1.03134	1	-1.27123	0.272481	101.242	105.638	103.852	109.742	125.313	109.942	93.3358	97.8144
COF1	-1.17121	1	-1.16125	0.814738	-1.27105	0.324336	879.066	909.784	908.143	778.172	976.521	829.516	853.011	800.135
FPR2	-1.17334	1	-1.3178	0.130634	-1.27064	0.0157099	178.959	160.441	159.563	161.901	152.298	150.312	158.081	156.039
FKH2	-1.01553	1	-1.23175	0.310275	-1.27045	0.0505048	39.1323	35.1194	38.8956	42.4504	36.976	33.7603	34.3698	34.3072
GDA1	-1.00993	1	-1.06581	0.943236	-1.27023	0.129535	80.5152	68.7577	73.7589	91.181	84.6188	79.7699	67.4175	70.6485
RAD59	-1.1271	1	-1.30422	0.455722	-1.26988	0.290075	15.356	14.8753	16.1531	13.59	14.0828	13.0997	13.5317	14.5003
CDC37	-1.06043	1	-1.08587	0.881188	-1.26967	0.113146	80.7064	83.0948	82.7986	88.8695	85.7918	91.5383	74.7238	76.7932
ILV1	-1.19667	1	-1.07285	0.961629	-1.26966	0.314863	194.334	186.232	174.454	178.431	207.361	209.318	172.527	179.444
RTF1	-1.08377	1	-1.04688	0.996648	-1.26946	0.174415	87.0784	79.976	86.2918	84.5888	97.7271	89.4805	76.4785	78.0689
NOP8	-1.0565	1	1.01629	1	-1.26932	0.0299363	52.8374	51.3121	53.1225	56.4569	67.6629	56.3511	46.5505	49.9303
NST1	-1.15063	1	-1.17574	0.726159	-1.26923	0.262473	45.9168	44.7622	43.4868	43.9456	47.7497	42.71	43.1112	40.7852
CLB4	1.14501	1	-1.06853	0.88416	-1.26914	0.065643	29.1908	28.3413	33.5857	39.8158	29.0639	34.3564	27.1261	26.0792
PIM1	1.05563	1	-1.21278	0.639409	-1.26909	0.277688	56.1544	50.279	58.1258	66.976	49.9435	53.2036	51.4161	47.0482
KRE2	-1.01671	1	-1.10108	0.911569	-1.26905	0.295867	200.356	199.829	219.334	217.058	210.326	216.759	184.527	185.819
SWP1	-1.03899	1	-1.12969	0.825283	-1.26903	0.267711	182.73	179.773	194.694	192.128	188.993	187.888	165.38	170.096
YPL168W	1.07462	1	1.00654	1	-1.26901	0.257648	21.2882	16.8067	22.3461	23.3091	22.0011	23.2451	16.9369	18.464
LSM5	-1.217	1	-1.24774	0.371101	-1.26899	0.0176074	207.889	225.036	214.862	177.99	227.577	178.289	205.12	194.352
HRP1	-1.00767	1	-1.10015	0.913488	-1.26898	0.304017	172.101	168.706	187.694	187.356	171.496	192.91	166.094	149.307
BRX1	-1.10056	1	-1.00982	1	-1.26896	0.292254	239.578	247.768	239.791	252.086	296.812	269.438	227.631	223.448
TES1	-1.00864	1	1.02999	1	-1.26887	0.136571	30.9979	28.4416	33.2069	32.2644	36.8943	35.0442	27.4567	27.6268
AVT7	-1.19988	1	-1.17581	0.489685	-1.26877	0.0287744	57.6994	52.7668	51.2318	50.9979	51.2805	59.3383	52.2547	50.0173
LSC2	-1.22477	1	-1.45445	0.0491476	-1.26802	0.145681	93.2713	79.7427	88.3968	67.1524	72.0615	67.5563	84.1265	76.073
GPM3	-1.05005	1	-1.18238	0.463987	-1.26772	0.0150834	68.1997	69.4374	69.1111	76.6535	65.2591	71.6068	63.9319	63.4735
LPP1	-1.07212	1	-1.233	0.44815	-1.26764	0.206842	30.4376	35.2287	35.318	32.4115	27.4206	35.226	31.8088	28.7825
BRE2	-1.12144	1	1.00226	1	-1.2676	0.0910651	32.9571	26.8747	31.161	28.0645	35.6893	34.8679	26.4181	29.256
ABZ1	-1.06628	1	-1.18161	0.436718	-1.26669	0.0399129	38.853	37.5596	35.2229	44.7653	36.6347	39.4041	33.2242	37.7353
RLI1	1.06857	1	1.07877	0.952701	-1.26626	0.301632	141.568	145.871	160.95	180.9	173.243	191.485	138.123	128.495
CPS1	-1.31922	1	-1.81005	0.000130005	-1.2661	0.0315496	49.2669	47.3666	49.6528	30.5676	34.607	27.8963	47.1887	42.3399
COX15	-1.01525	1	-1.29563	0.13227	-1.26577	0.0574766	69.8741	66.7968	72.1802	77.4742	60.6066	63.3804	62.8033	64.0454
NAM8	1.09874	1	1.02457	1	-1.26537	0.0174858	39.9349	37.0615	42.8869	51.4621	44.6541	48.1504	35.562	36.0078
HTB1	-1.04989	1	-1.20441	0.767721	-1.26537	0.380485	1965.76	1813.96	2075.3	1905.55	2061.7	1612.57	1700.81	1806.04
SUV3	-1.16699	1	-1.23006	0.31203	-1.26521	0.0588067	23.0329	23.6049	20.374	24.1038	23.3736	21.0618	20.993	22.32
PDH1	-1.6157	0.505388	-1.21405	0.699985	-1.26521	0.309521	10.5859	7.90807	6.20965	6.57465	7.38662	10.6866	8.28107	9.02039
SWI6	1.07568	1	-1.02058	1	-1.26506	0.0303273	34.8364	32.0034	35.9372	44.2972	36.751	40.315	31.3754	30.705
SQT1	-1.14885	1	-1.02108	1	-1.26497	0.3026	186.604	195.968	196.228	171.703	237.781	201.475	170.83	184.41
GVP36	-1.09833	1	-1.07111	0.937603	-1.26472	0.149537	120.702	102.878	112.469	113.534	121.14	124.129	101.068	106.635
RVB1	-1.00599	1	-1.04629	1	-1.26464	0.314695	174.22	163.106	185.41	186.478	194.459	183.928	155.531	157.677
ABP140	-1.15369	1	-1.27967	0.389527	-1.26445	0.190429	75.6074	76.1222	71.353	74.7152	73.1776	65.9019	66.3163	74.6468
LAP3	-1.1434	1	-1.10465	0.707495	-1.26442	0.0301933	61.2741	61.6299	57.2503	62.2544	63.8733	66.8665	59.3677	54.6329
YEL020C	1.05918	1	-1.16228	0.505475	-1.26406	0.0817369	27.6601	24.7153	29.6997	32.1126	26.5368	26.4595	26.2438	22.3457
MRP7	-1.03059	1	-1.15571	0.558133	-1.26395	0.0338663	77.1955	69.0491	71.3347	87.0078	72.3827	76.4389	67.3974	68.6627
YDR341C	-1.13582	1	-1.12109	0.884293	-1.26337	0.352161	253.207	259.623	258.197	241.577	271.416	265.83	241.898	234.894
WBP1	-1.07244	1	-1.09113	0.923963	-1.26335	0.298424	160.296	157.035	163.494	164.741	161.592	180.492	148.358	146.62
OPY1	1.07614	1	-1.00288	1	-1.26128	0.162104	31.8022	32.9585	36.0676	41.4411	32.265	43.8864	33.2349	26.7893
NAR1	-1.14903	1	-1.0287	1	-1.26123	0.0248595	40.0458	41.4592	40.8031	37.7677	51.7025	41.0257	35.9969	40.002
SRV2	-1.11527	1	-1.21261	0.549676	-1.26042	0.250687	93.4044	93.1805	93.1509	92.3768	89.1683	91.6289	88.8372	85.0013
OST4	1.03669	1	-1.19544	0.666981	-1.2603	0.262546	171.409	164.548	170.24	218.44	186.308	142.356	162.329	150.325
TOP1	1.07398	1	-1.01761	1	-1.26026	0.15678	52.0116	46.4022	57.6846	59.6926	63.7601	49.4618	43.2011	48.5635
NUP116	1.0459	1	-1.06938	0.956041	-1.25995	0.281823	50.9492	50.703	54.0987	64.4153	53.8325	57.9281	45.98	48.7762
MSH2	1.11692	1	-1.10561	0.75807	-1.25977	0.0338212	27.7232	28.1376	30.531	39.0984	27.3664	32.1003	25.279	26.8236
ANP1	-1.06663	1	-1.12961	0.850432	-1.25962	0.300645	133.915	130.038	140.732	133.28	148.381	125.498	123.449	122.633
UBC9	1.06379	1	1.01283	1	-1.25911	0.064489	108.806	105.756	105.453	149.876	122.694	132.88	97.4709	102.9
SPC110	1.14376	1	-1.08777	0.788051	-1.25898	0.0624441	15.5688	15.5187	17.0292	22.6606	16.5755	16.994	14.5041	14.488
NUM1	-1.03098	1	-1.08222	0.929725	-1.25889	0.264827	18.7728	17.1681	19.0993	19.5914	19.0131	20.0178	15.8654	17.6649
INP1	1.14065	1	1.01447	1	-1.25888	0.269915	16.288	14.4614	16.8922	22.3377	18.9107	17.7605	14.7785	13.9228
FMP25	-1.01593	1	-1.17424	0.492483	-1.25813	0.0208902	37.7614	36.6782	37.2282	44.4288	37.1293	37.3378	33.7016	35.8982
SCO2	-1.12589	1	-1.25633	0.364542	-1.25799	0.239177	26.1174	27.5174	30.0074	22.5105	23.4688	26.7102	24.6814	25.3592
CDC26	-1.01723	1	1.00066	1	-1.25717	0.337033	58.2061	58.3052	61.4444	65.8669	74.3064	62.1746	46.3244	62.9792
DUO1	-1.18604	1	-1.08814	0.873084	-1.25682	0.284305	32.3235	46.0527	34.4111	38.8337	42.2812	41.883	38.3768	34.5039
AUR1	-1.08374	1	-1.10506	0.879595	-1.25677	0.194064	119.885	118.728	109.985	135.663	127.602	125.984	109.642	113.348
RAD5	1.04744	1	-1.07253	0.897795	-1.25675	0.0321317	15.8492	15.3451	15.3521	21.1757	14.9923	19.2981	14.1368	15.0661
OST3	-1.03106	1	-1.10848	0.872175	-1.25665	0.299424	152.438	142.309	155.952	161.4	156.654	155.623	146.545	128.842
CNE1	1.01154	1	1.00727	1	-1.25658	0.0730338	32.5777	31.5409	34.8209	37.3172	37.3176	38.5907	28.1065	31.9823
RBA50	-1.14055	1	-1.26167	0.27799	-1.25616	0.0686404	71.4846	69.3869	65.8518	71.5011	72.0086	58.7658	62.5116	69.3308
ISM1	-1.03748	1	-1.11375	0.706941	-1.25589	0.0683168	15.503	14.7099	15.4367	16.9823	14.4232	17.5536	14.7402	13.4796
GDI1	-1.00864	1	-1.08234	0.937603	-1.25588	0.301304	138.034	135.09	139.895	161.682	137.33	159.638	131.857	123.527
YOX1	1.0826	1	-1.01358	1	-1.25564	0.0311463	57.7151	50.4266	58.4301	72.3065	62.4631	62.9792	49.4728	51.9846
PDX3	-1.23291	1	-1.17057	0.663057	-1.25541	0.154665	165.045	146.71	151.372	127.981	169.307	142.829	146.875	144.796
HEM15	-1.06968	1	-1.29785	0.127714	-1.25523	0.0744498	83.4257	82.5635	81.5851	91.0642	73.1052	77.219	73.875	81.5517
RAD53	1.14453	1	-1.14763	0.64013	-1.25486	0.168237	14.6086	11.8939	14.5841	19.3893	12.8745	14.3838	12.6276	12.2317
ARP3	1.00559	1	-1.07661	0.952701	-1.25474	0.336137	172.129	151.688	174.833	186.908	164.118	189.732	159.89	143.091
TPA1	-1.04086	1	-1.01693	1	-1.25458	0.322595	126.279	127.67	137.413	132.919	148.27	144.992	113.891	123.844
GCD14	1.00512	1	-1.07719	0.924316	-1.25442	0.153349	98.1739	89.1113	98.5256	111.041	106.53	97.4547	87.3491	88.0208
GCG1	-1.02527	1	-1.25622	0.27799	-1.25432	0.113454	53.7482	47.8731	54.2419	56.0842	51.2536	43.6308	49.4399	45.7228
POM34	-1.14406	1	-1.18313	0.643703	-1.25425	0.050015	84.7766	77.0292	79.7857	77.172	95.4721	64.3354	72.2792	79.5797
YPR174C	-1.10074	1	-1.37846	0.113255	-1.25418	0.149347	51.3358	46.0414	45.5803	53.0789	45.9211	36.8333	48.1436	42.9775
GSP1	-1.09894	1	-1.08648	0.945599	-1.25406	0.369731	644.312	640.137	612.339	688.402	701.698	686.606	572.895	629.909
TAE2	-1.09343	1	-1.07808	0.943236	-1.25405	0.291918	51.5594	51.2406	52.0196	52.2714	59.4627	52.3607	47.3129	48.9616
SEC24	1.05588	1	-1.07277	0.957367	-1.25398	0.341055	89.3226	84.6132	94.1641	110.451	90.8061	99.8511	80.308	82.5696
MDM36	-1.07093	1	-1.15961	0.556872	-1.2539	0.149537	18.4281	17.8526	17.2361	20.5118	18.6927	18.0356	16.4094	17.6303
VMA5	-1.00891	1	-1.08238	0.950885	-1.25338	0.353433	296.87	292.535	329.446	317.71	312.27	327.75	284.026	268.249
EMP47	1.01676	1	-1.1502	0.685868	-1.2533	0.0679061	78.5352	75.8269	83.7359	90.7779	77.2803	80.4386	72.2369	72.4272
PHO86	-1.16957	1	-1.13299	0.822058	-1.25318	0.265194	157.563	157.391	149.005	149.739	168.974	157.25	150.055	145.084
DUS4	-1.07807	1	-1.22384	0.343681	-1.2526	0.0464111	51.9648	46.4929	47.7053	54.0858	49.8643	44.5402	44.2761	48.3654
EEB1	-1.00074	1	-1.3033	0.181586	-1.25252	0.0819419	44.8034	34.7157	38.6816	50.2467	35.4794	36.3497	38.7537	35.9505
STE20	1.00248	1	-1.10716	0.882215	-1.25229	0.313336	69.8671	67.4636	72.5861	80.5577	72.921	72.7653	64.0591	64.7234
RPB11	-1.18978	1	-1.27228	0.347816	-1.25223	0.0194708	192.896	187.309	197.144	155.441	203.274	146.115	180.732	175.736
PIN4	-1.12994	1	-1.13486	0.817643	-1.2517	0.297467	84.3099	82.3035	76.0517	88.1811	87.8988	84.4577	81.3528	74.9533
SHY1	1.01075	1	-1.11313	0.832041	-1.25094	0.336719	20.0591	17.3202	22.0903	19.8522	20.5798	18.8889	15.6373	19.6371
RPL14B	-1.31896	1	-1.16262	0.822748	-1.25094	0.398194	1540.9	1583.53	1349.53	1273.23	1633.54	1520.76	1484.64	1449.14
CCH1	-1.04799	1	-1.03798	0.981823	-1.25093	0.0837246	8.07998	7.10167	7.80884	8.33111	8.4716	8.73887	6.91508	7.38247
YMR295C	-1.00748	1	-1.01624	1	-1.25077	0.322179	349.74	313.548	374.771	354.024	409.283	355.869	310.186	312.459
HOG1	-1.02075	1	-1.29733	0.489685	-1.2507	0.345986	212.655	224.34	231.897	243.671	197.15	198.612	210.237	200.186
SLM2	1.00617	1	1.04528	0.956411	-1.25024	0.18805	16.7093	14.6104	14.9686	20.2922	18.5215	20.0705	14.3925	15.1082
PUS1	1.02215	1	-1.02377	1	-1.25021	0.304017	108.395	104.617	116.247	125.777	123.931	120.367	98.506	101.584
MRPL10	1.03906	1	-1.13715	0.657556	-1.25007	0.0240888	64.8857	62.1884	70.8332	76.0031	67.6325	63.5174	60.0759	59.3424
YPL245W	1.03254	1	1.09388	0.800839	-1.24991	0.0228696	50.7315	48.8351	55.2854	59.0172	60.2457	67.9189	45.5581	48.1446
NOP9	-1.00498	1	1.02421	1	-1.24983	0.158392	54.0101	57.0323	57.2098	65.7962	66.8132	66.7637	53.0586	51.2519
PFK1	-1.04831	1	-1.17007	0.822238	-1.24966	0.429498	416.237	387.905	411.232	440.98	383.578	424.552	379.274	376.272
RCF2	-1.01268	1	-1.16157	0.709292	-1.24957	0.218789	214.338	206.004	225.766	235.167	224.674	199.718	186.174	208.98
YGR035C	-1.2037	1	-1.46951	0.164651	-1.2495	0.310903	34.3949	33.0451	28.8286	33.5713	26.8312	27.074	32.9068	30.3516
DAD4	-1.0725	1	-1.15094	0.681341	-1.24926	0.272539	103.196	111.404	109.667	112.268	108.617	109.995	103.373	97.8775
SEC21	-1.04927	1	-1.14015	0.822594	-1.24895	0.340484	78.8676	76.4405	76.1526	88.7299	76.1024	84.0948	76.4097	69.6167
CDC42	-1.06044	1	-1.04992	0.991571	-1.2489	0.300645	292.258	289.785	300.762	308.436	326.162	324.977	273.678	273.644
SFB2	-1.06096	1	-1.05027	0.929457	-1.24861	0.0405237	29.881	30.8597	28.0804	35.7867	32.6955	35.2793	28.9745	28.1004
SHE3	1.07588	1	1.01359	1	-1.24841	0.0423464	59.7774	62.1742	64.2002	82.1846	66.702	78.7679	56.8296	57.8499
GAS5	-1.06726	1	-1.13412	0.858688	-1.24825	0.366937	254.695	247.031	259.077	262.427	252.368	267.63	241.516	230.509
MBA1	-1.03476	1	-1.25911	0.232854	-1.24824	0.146362	42.4633	38.0686	41.3661	45.3483	37.1193	38.1535	37.8662	38.0309
DIP5	-1.11401	1	-1.49911	0.150189	-1.24812	0.352161	119.999	93.1852	88.0153	126.326	82.0511	84.9766	99.9382	100.534
RRP6	1.02273	1	1.04517	0.997514	-1.24805	0.278894	67.8962	64.9041	68.6525	82.7905	77.3371	85.9108	60.3847	64.5852
BIM1	1.02024	1	-1.09301	0.793717	-1.24805	0.0445695	82.3038	74.9682	96.7063	80.5711	89.8671	78.8979	74.904	73.1682
SSQ1	1.08677	1	-1.06353	0.899094	-1.24776	0.0904629	25.4418	24.111	26.7419	33.3481	26.9531	27.8209	22.2346	24.5135
RDI1	-1.10571	1	-1.27655	0.219105	-1.24771	0.0499764	116.88	120.185	117.109	120.931	98.0468	120.661	117.286	105.381
RMT2	-1.05332	1	1.08712	0.922097	-1.24757	0.217044	112.405	118.793	121.422	122.082	149.514	145.639	106.199	111.468
RIX1	-1.08612	1	1.03837	0.99335	-1.24755	0.0673815	37.0817	42.6949	38.0847	43.6009	48.2486	49.0307	36.0418	39.0327
USB1	1.04811	1	-1.27105	0.579456	-1.24687	0.375241	13.0545	11.1482	12.4288	15.9637	12.456	9.87283	10.902	12.0562
SUP45	-1.07378	1	-1.09597	0.934335	-1.24673	0.395171	376.842	400.365	390.791	413.461	410.897	422.573	361.593	370.704
SMC5	-1.02978	1	-1.02762	1	-1.24668	0.0830785	13.5661	12.7145	12.6668	15.8113	13.8743	16.2619	12.2753	12.5147
SEC61	-1.04758	1	-1.17958	0.745264	-1.2464	0.340864	175.961	173.787	172.69	199.124	167.805	180.797	168.988	160.554
ROK1	-1.05846	1	-1.02249	1	-1.24628	0.184286	63.2477	73.6995	70.9185	72.661	79.7343	77.5128	61.0019	68.077
IPL1	-1.09078	1	-1.11531	0.87421	-1.24623	0.340078	10.9353	9.66085	9.49689	11.5971	10.4653	11.3102	10.6296	8.71973
YKL151C	1.01413	1	-1.03332	1	-1.24615	0.0473411	57.1485	50.3565	63.3614	57.5454	65.6843	56.3396	50.3019	51.2658
YPT7	-1.07662	1	-1.13212	0.762322	-1.246	0.152917	201.018	190.305	210.772	191.368	209.665	195.974	190.847	177.895
PRE7	-1.10786	1	-1.27219	0.549676	-1.24598	0.355972	389.65	407.305	410.241	386.26	378.331	357.07	381.446	369.859
COQ2	1.0467	1	-1.05963	0.929056	-1.24502	0.0377487	47.9884	48.6099	54.1475	58.221	49.89	57.373	46.1599	44.8495
RPA12	-1.14859	1	1.00244	1	-1.24495	0.0478339	195.461	191.162	187.708	185.841	239.386	215.153	188.472	175.893
MYO1	1.00826	1	-1.0349	0.99335	-1.24494	0.0567209	13.5183	12.3483	13.9252	15.0953	15.5693	13.748	11.72	12.7312
FOL1	-1.02307	1	1.05548	0.961909	-1.24454	0.0790359	41.5981	41.2618	41.7215	48.48	49.8985	52.906	39.6864	38.4804
PAA1	-1.0993	1	-1.14164	0.80226	-1.24448	0.316526	305.672	298.349	296.106	314.337	310.486	310.973	288.757	281.221
CPR3	-1.15583	1	-1.25682	0.378495	-1.24436	0.218082	245.235	243.327	236.277	232.385	230.435	226.031	231.258	229.822
VRG4	-1.18288	1	-1.40527	0.286578	-1.24421	0.361727	261.454	280.839	237.455	273.201	224.533	228.955	243.126	268.861
SEH1	1.02114	1	-1.09884	0.844482	-1.24382	0.0839148	95.2932	94.3396	102.988	112.332	99.9567	102.817	93.1064	85.8141
DIF1	-1.09072	1	-1.36564	0.134015	-1.24356	0.086498	119.405	106.457	110.086	120.631	111.823	81.6379	106.424	107.281
CCT6	-1.04549	1	-1.10618	0.914181	-1.24283	0.392674	269.615	242.673	261.657	282.809	281.213	262.142	241.057	242.864
MDM35	-1.18891	1	-1.22644	0.43248	-1.24261	0.265839	92.5105	93.4771	86.4138	87.2564	86.3024	91.8715	91.3403	84.0942
MAD3	-1.0293	1	-1.22243	0.294884	-1.24223	0.0929525	27.9511	28.6793	29.8483	31.2535	27.973	26.3401	28.1744	25.2065
IMD3	-1.20253	1	-1.20103	0.73457	-1.24206	0.389184	259.392	257.904	258.252	216.299	267.863	237.307	240.411	248.707
SRP54	-1.16136	1	-1.24768	0.587501	-1.24142	0.35024	131.566	127.662	128.812	118.111	132.32	111.179	125.704	119.513
YMR027W	-1.05805	1	-1.10154	0.884293	-1.24121	0.325366	107.244	103.316	110.525	110.176	107.466	117.303	100.381	98.832
ICT1	-1.06002	1	-1.30139	0.199463	-1.24065	0.227712	24.2064	25.4264	22.1193	30.1185	21.2206	23.5919	22.2234	24.8043
NAM2	1.03485	1	-1.25292	0.252732	-1.24031	0.034839	23.3809	23.1386	22.7481	31.0581	20.9006	22.7584	23.1952	20.747
SUM1	-1.02813	1	-1.04142	1	-1.23994	0.182549	41.8851	40.552	45.7606	43.026	51.9398	40.7488	37.61	40.4906
UBA1	1.0235	1	-1.10257	0.913488	-1.23992	0.378691	109.71	102.277	111.566	130.105	108.93	117.076	101.237	99.5112
TRP4	-1.05287	1	-1.09719	0.849317	-1.23987	0.0892141	88.0467	85.264	84.9022	98.4339	89.6152	96.0952	85.1266	78.9441
URA2	-1.16196	1	-1.13539	0.861877	-1.23949	0.400746	67.4831	60.9318	56.6545	66.4473	63.2365	69.7421	61.0593	60.5748
TPI1	-1.26595	1	-1.3676	0.452247	-1.23901	0.479296	6698.61	6351.16	5983.23	5410.49	5744.57	5455.17	6297.59	6070.29
BOR1	1.05093	1	1.12837	0.657207	-1.23858	0.162104	19.584	18.3305	19.7907	24.6766	23.95	26.428	17.8292	18.1669
RHO3	-1.04214	1	-1.12941	0.732166	-1.23818	0.093474	138.488	144.238	152.567	148.141	153.587	140.03	139.002	128.908
HFI1	1.2043	1	1.10424	0.774105	-1.23767	0.0321999	36.5388	39.4416	43.0479	59.1617	47.8502	50.6928	36.7846	35.0853
ATG19	1.03233	1	-1.06896	0.884293	-1.23763	0.10424	41.4029	36.8552	44.2523	45.6662	42.5548	43.5624	37.2423	37.1282
CCR4	1.10146	1	1.03691	1	-1.23747	0.337162	68.229	60.9856	72.4498	86.1716	76.5059	80.9629	64.542	58.0505
IES1	-1.01654	1	-1.03572	0.980857	-1.23731	0.0517319	40.2305	40.3999	43.9804	44.0351	45.7664	45.6562	37.2454	39.3274
ZTA1	-1.12528	1	-1.34335	0.17747	-1.23725	0.221089	29.3106	29.1844	25.5958	32.3562	22.2197	29.1368	26.8473	28.7361
RBG1	-1.21389	1	-1.14335	0.817643	-1.23677	0.351793	179.066	177.399	168.153	156.889	194.968	170.628	168.738	169.752
BUB1	1.11643	1	-1.06668	0.911594	-1.23664	0.241631	9.00918	8.82711	9.18527	13.082	9.53169	10.1273	8.28789	8.6658
YCK1	-1.06075	1	-1.15595	0.767347	-1.23644	0.328952	100.404	101.247	105.025	105.876	104.355	100.454	94.8596	96.6825
SMX3	1.08955	1	-1.13887	0.843388	-1.23572	0.31723	88.8101	84.7934	113.039	96.3727	110.854	66.8926	88.8621	75.734
MAG2	1.15402	1	1.07978	0.848156	-1.23571	0.0620743	40.1101	37.8832	48.2082	51.8954	49.5339	49.4038	35.4829	38.7677
MIH1	1.23852	1	1.11506	0.712715	-1.23567	0.168482	19.4902	19.8578	23.7237	30.6225	24.3163	27.2765	18.1475	19.2724
RET3	-1.07548	1	-1.13298	0.752674	-1.23549	0.17016	216.714	206.295	220.942	215.077	218.368	220.224	207.662	194.333
SIC1	1.04459	1	1.06729	0.933818	-1.23528	0.19273	137.134	125.679	138.169	168.033	167.041	162.325	121.15	128.805
LSM6	-1.08116	1	-1.3133	0.128768	-1.2352	0.10433	166.149	176.227	164.887	187.102	163.305	141.829	170.998	153.435
FLX1	-1.01532	1	-1.18106	0.588853	-1.23503	0.306427	23.9389	25.3535	24.4869	29.5363	24.1688	24.7916	24.7788	21.9409
YER160C	-2.52705	0.0257035	-1.41977	0.457106	-1.23436	0.618084	0.843342	1.3666	0.439703	0.516187	0.95837	0.839027	0.789314	1.31571
MCH5	1.08679	1	-1.42362	0.0258462	-1.23402	0.110207	63.7089	63.5099	70.2988	83.7835	47.9871	57.2256	56.7632	64.4231
ARC1	-1.14982	1	-1.23412	0.648342	-1.23374	0.398257	310.579	312.612	298.155	303.244	299.254	293.787	301.145	292.117
CMR1	1.02167	1	-1.10178	0.822058	-1.23358	0.270923	16.1892	15.9746	15.5403	21.1586	16.7696	17.5363	15.5476	15.0524
BLM10	1.01672	1	-1.02142	1	-1.23341	0.342021	24.7459	23.6294	25.8346	28.8895	26.4915	29.2055	23.2874	22.7693
ATF2	1.01249	1	-1.35995	0.0755675	-1.23335	0.0962378	27.749	27.1117	24.3372	37.9086	20.7102	26.869	26.9507	25.2239
YMR230W-A	-1.89924	1	-1.28889	0.955941	-1.2329	0.967507	1.02202	4.93777	1.29009	1.79846	1.02741	4.09259	2.44451	2.71649
CPR1	-1.18334	1	-1.40197	0.424844	-1.23284	0.479531	3671.85	3527.66	3643.7	3067.06	3252.22	2767.24	3390.92	3466.36
SEC6	1.08986	1	-1.03191	1	-1.23267	0.0406609	26.4419	23.7086	25.6129	35.5654	26.6215	30.6182	24.0751	23.7811
CPR6	-1.01406	1	-1.17618	0.77789	-1.23187	0.406217	333.447	323.981	357.438	361.737	294.577	363.679	325.644	301.104
SSA4	1.09475	1	-1.37321	0.0807023	-1.23179	0.0917167	42.8581	34.9714	47.0211	47.6942	32.2124	34.4846	37.6507	36.6632
SPT20	1.13929	1	1.07039	0.908491	-1.23155	0.0654706	27.8834	32.9076	35.1299	41.8878	39.585	36.6506	30.2408	27.4388
TDA11	-1.10072	1	-1.10587	0.848106	-1.23144	0.327303	13.8337	13.816	13.2777	14.6584	15.5088	13.7851	13.5402	12.7931
PCT1	-1.01295	1	-1.35571	0.12468	-1.23136	0.0558066	63.0238	62.6342	69.0365	68.6039	60.1579	48.3599	59.9347	59.8987
YMR144W	-1.00633	1	-1.19544	0.418013	-1.23097	0.143566	33.2261	33.6862	32.8183	41.2912	34.4392	31.1418	32.3274	31.4337
UTP15	1.06124	1	1.05537	0.979165	-1.23075	0.249812	89.7539	83.7788	95.1116	109.997	109.998	104.982	81.8558	83.7383
RPF1	-1.18314	1	-1.16726	0.684943	-1.23072	0.222125	120.944	126.714	115.049	117.258	130.656	118.215	108.115	128.354
YGR161W-C	-1.04501	1	-1.29065	0.604151	-1.23067	0.515152	22.5009	21.5032	24.9071	21.9296	19.1397	20.991	22.8522	18.8621
IPI1	-1.04947	1	-1.12905	0.678882	-1.23052	0.0446083	62.177	63.1445	62.5944	70.2366	66.2725	63.9909	57.1883	62.5807
NFS1	-1.10397	1	-1.16689	0.678538	-1.23025	0.203834	74.6014	71.4787	73.2787	73.5636	74.0849	72.9269	66.4877	73.0263
GPX2	-1.1082	1	-1.60591	0.0354232	-1.23019	0.327885	44.6366	51.2559	40.3885	56.0723	38.5184	31.184	48.3743	42.7848
RLP7	-1.1699	1	-1.08465	0.942563	-1.22993	0.377428	255.157	256.733	227.471	259.697	284.858	269.122	238.587	250.218
RPS18A	-1.18798	1	-1.16421	0.843792	-1.22896	0.48448	3320.76	3456.34	3437.91	2854.16	3625.36	3203.24	3301.13	3176.84
MAS2	-1.07281	1	-1.29717	0.272477	-1.22893	0.201441	80.7174	74.1585	74.6289	86.1698	66.4019	74.0478	74.228	73.7883
RIM2	1.00572	1	-1.27359	0.189714	-1.22867	0.0478339	50.079	46.4385	47.7334	60.6481	45.8054	43.167	44.2456	48.331
RRT6	1.06649	1	-1.16894	0.868148	-1.22782	0.625437	7.53249	4.84281	7.03348	7.86827	6.43119	6.13888	7.40404	4.38818
NAP1	-1.04853	1	-1.07654	0.956309	-1.22777	0.382106	200.094	199.129	207.175	215.583	233.28	201.526	189.447	192.429
PUF6	-1.05479	1	-1.10978	0.890561	-1.22698	0.387372	125.786	124.121	130.326	132.561	140.143	123.955	113.968	125.229
SKS1	1.06185	1	-1.02784	1	-1.22696	0.275595	69.2516	70.3264	86.3655	77.5627	76.6299	83.0396	57.009	76.7234
YFR039C	-1.00254	1	1.02612	1	-1.2269	0.0399129	40.6358	38.4392	41.1945	46.6368	44.9668	50.5286	38.2147	37.51
TIM17	-1.1421	1	-1.18239	0.648342	-1.2265	0.326198	308.168	301.856	305.167	286.227	312.439	293.045	282.244	301.915
UTP20	-1.03444	1	1.03931	1	-1.22647	0.358734	20.4728	20.8123	21.264	23.1089	25.1225	25.2841	19.6858	19.8484
CHS3	1.0309	1	1.03342	1	-1.22645	0.27271	39.0134	40.2856	40.9864	50.2058	44.1597	52.3121	40.8652	35.0424
SWI3	1.1327	1	1.06416	0.90141	-1.22634	0.0447189	29.1146	26.3627	30.4538	39.7795	34.4792	34.9158	27.4448	25.6916
YDR374C	-2.27478	1	-1.27386	0.961909	-1.22618	0.977981	0.524327	0.868533	0.529483	0.123022	0.63251	0.59989	0.702298	0.557457
SEC63	-1.03747	1	-1.1138	0.874344	-1.22589	0.39205	106.714	110.631	111.509	121.437	110.835	118.599	103.535	104.707
RPT6	-1.02358	1	-1.23002	0.630007	-1.2258	0.3922	212.351	205.234	221.306	231.722	197.449	201.404	209.309	190.74
NUS1	1.00301	1	-1.20907	0.393149	-1.22569	0.0343246	50.8591	51.6496	53.067	61.3725	46.7376	52.9968	49.7236	48.3605
SNF12	1.10327	1	-1.02316	1	-1.22566	0.125725	31.2284	27.0402	33.9007	37.7677	32.3063	34.7545	28.0847	27.8441
PIH1	-1.10439	1	-1.0275	1	-1.22531	0.395	20.0627	22.4132	19.4355	23.3174	26.9226	21.3526	17.8555	22.9426
TIM13	-1.03547	1	-1.07078	0.890117	-1.22502	0.19936	116.93	96.4262	108.112	121.854	111.745	123.357	106.35	98.4858
FSF1	-1.08849	1	-1.02879	1	-1.22491	0.368004	169.998	175.727	174.693	177.784	206.415	187.872	157.385	174.139
DUN1	1.02301	1	-1.31	0.157331	-1.22472	0.180319	32.0058	25.9377	30.0436	36.2247	27.3263	24.6511	25.7073	30.1325
UTP18	-1.00565	1	1.00271	1	-1.22443	0.336012	83.974	79.6931	89.6765	90.8964	99.4291	93.1665	74.8019	82.1899
DJP1	-1.00673	1	-1.17137	0.494813	-1.22387	0.103155	71.748	73.7929	77.0524	83.6471	75.4897	70.2639	68.7149	70.9457
LTE1	1.14408	1	-1.00853	1	-1.22386	0.17016	8.72098	8.47948	9.98967	11.9405	9.28532	10.7986	7.67875	8.87874
MRPL6	-1.10903	1	-1.30484	0.0866498	-1.22366	0.10545	79.3611	78.1316	72.7701	85.3725	69.6942	72.1247	75.3545	75.8186
CCS1	-1.12151	1	-1.46536	0.198987	-1.22346	0.37574	242.74	240.509	255.043	220.865	220.071	165.897	223.614	240.279
HPM1	1.02533	1	1.05098	0.953291	-1.2232	0.0643522	51.9527	59.6059	59.0217	68.1417	69.7782	67.7225	55.0014	51.7266
NOG1	-1.03822	1	1.01044	1	-1.22317	0.445878	244.036	238.453	254.927	260.76	305.155	266.53	223.734	239.476
PZF1	-1.06691	1	-1.09432	0.788051	-1.22303	0.14982	27.8513	28.3175	27.2179	31.356	30.3313	29.8949	26.5746	27.3624
BFA1	-1.08447	1	-1.11982	0.795759	-1.22287	0.361658	11.7017	12.9842	11.0252	14.3189	12.8891	12.9397	11.624	12.0542
EUG1	-1.0088	1	-1.09555	0.806838	-1.22285	0.043634	35.3633	35.775	36.0092	42.5069	37.8614	38.3976	35.7361	32.3777
ABP1	-1.07124	1	-1.11671	0.806838	-1.22281	0.212627	71.1735	68.7957	70.5852	74.58	77.3884	69.6292	67.4709	66.955
PRS5	1.01989	1	1.03942	1	-1.22277	0.397228	148.013	137.612	151.268	173.032	175.427	173.198	139.812	134.466
YPT6	-1.1059	1	-1.12794	0.699583	-1.22267	0.0388039	85.2536	87.2339	84.0978	89.1737	92.895	86.4559	82.5633	82.9946
YLR194C	1.06487	1	-1.18923	0.486119	-1.22204	0.0733069	100.116	102.473	124.623	114.192	108.132	91.4332	101.099	93.2876
VMA9	-1.18366	1	-1.24027	0.40932	-1.22198	0.135403	365.877	353.718	361.897	310.308	391.86	286.702	392.086	297.759
SSO2	-1.05443	1	-1.05542	0.979165	-1.22149	0.366186	180.546	180.762	187.676	192.666	198.663	203.578	178.249	169.116
YJL045W	1.10812	1	1.21834	0.69694	-1.22143	0.458518	4.0052	4.12906	4.60776	5.41238	6.47268	5.10445	3.78341	4.04266
PRI1	1.0801	1	1.07263	0.881566	-1.22142	0.105551	42.794	41.7302	45.6928	56.0988	54.0706	52.3751	39.8157	41.5326
YOL057W	1.05763	1	-1.00862	1	-1.22093	0.202507	55.3442	53.7399	63.0115	65.0856	61.545	65.5963	53.9447	50.9572
YBR056W	1.00798	1	-1.00422	1	-1.22072	0.0453605	46.6231	43.3776	55.1283	45.0654	50.4792	54.9564	43.3788	43.2962
ADE3	-1.14699	1	-1.18299	0.76674	-1.22064	0.440371	142.713	127.032	123.93	137.591	133.657	134.109	130.131	129.303
YHL009W-A	1.61997	1	-1.27591	1	-1.22064	0.957885	0.233287	0.536714	0.687114	0.638584	0.469035	0.177938	0.297592	0.41338
RSM23	-1.04031	1	-1.24308	0.287333	-1.22033	0.115824	37.7615	36.6555	35.8622	43.8809	31.3588	39.2017	35.5131	36.1441
YBL044W	2.27039	1	-1.26476	0.975082	-1.21997	0.899041	0.261737	1.0839	1.98233	1.22822	1.05247	0	0.751239	0.347844
YKL063C	-1.19935	1	-1.33846	0.172011	-1.21946	0.0910772	112.869	131.733	117.076	108.582	116.932	96.9066	110.92	124.534
APE4	-1.10944	1	-1.32747	0.0894047	-1.21945	0.0778651	64.9119	65.8906	66.4607	64.2282	55.0376	60.8387	62.8562	63.088
UPC2	-1.14921	1	-1.14279	0.685178	-1.2187	0.261782	12.8563	11.3774	11.6045	11.8592	13.8093	11.0419	10.5478	12.9197
ATP17	-1.06809	1	-1.11479	0.735512	-1.21836	0.102591	242.084	270.996	278.489	252.895	278.262	261.444	262.109	231.122
YPI1	1.02077	1	-1.05032	0.964358	-1.21826	0.213829	70.372	67.2296	84.9227	70.4513	86.9248	66.3471	69.8941	62.5316
AIM45	-1.08863	1	-1.09248	0.865206	-1.21819	0.226108	120.19	123.917	123.091	125.783	132.549	129.824	114.454	120.914
ADE5,7	-1.14197	1	-1.05567	0.992179	-1.21806	0.435893	140.722	130.11	121.762	142.417	152.709	148.48	126.579	134.482
HBS1	1.0401	1	-1.05248	0.971223	-1.21728	0.228665	59.1269	54.2428	63.6129	67.4511	60.7607	65.9027	56.3675	52.9916
YDL218W	1.05743	1	-1.04462	1	-1.2172	0.469672	10.7312	8.94388	11.3735	11.8766	10.9913	11.2353	9.8795	9.14895
TRP1	-1.47967	1	-2.05761	0.622721	-1.21718	0.97226	1.00158	0.592532	1.08368	0.167856	0.575349	0.327407	0.958247	0.570464
SNU66	1.00708	1	-1.0794	0.872603	-1.21715	0.23786	20.3127	17.0051	19.8351	22.0954	21.4655	19.1683	17.4433	18.7002
SCS3	-1.03039	1	-1.27119	0.278072	-1.21711	0.226332	56.698	72.5502	60.6901	79.2031	59.7152	59.5519	53.8408	70.9711
HDA1	1.04588	1	-1.07664	0.871072	-1.2169	0.0810518	31.6017	33.3771	32.3608	43.537	32.1803	38.8651	31.7592	30.8631
YFR018C	-1.00003	1	1.03981	0.978536	-1.21575	0.0525566	55.8082	53.3523	56.7144	64.8484	69.528	63.6487	52.209	53.3635
MRP21	-1.11469	1	-1.30935	0.113369	-1.21553	0.0910772	80.1224	73.6504	76.938	76.3841	68.1813	69.9418	76.4829	72.1092
PTP1	1.02149	1	-1.04189	0.959902	-1.2155	0.175633	33.6309	36.7687	39.9122	39.791	39.0095	40.2316	34.0092	33.8713
YCL012C	-1.10742	1	-1.07206	0.952701	-1.21546	0.382151	28.8551	34.2352	32.2093	30.7737	35.9593	32.7407	30.8008	29.7909
POL1	1.01482	1	-1.13879	0.634976	-1.21545	0.0498419	15.0558	15.0049	15.8789	18.074	15.2674	15.7463	14.3206	14.7373
PRO2	-1.1175	1	-1.12258	0.860915	-1.21539	0.420982	161.391	154.227	159.617	153.219	164.083	166.193	148.882	156.066
FCF1	-1.02237	1	-1.11852	0.713903	-1.21487	0.0998559	128.944	133.554	137.955	147.294	141.377	133.957	119.799	134.209
EFM2	-1.01588	1	-1.06312	0.910036	-1.21388	0.0542986	46.2975	46.6619	50.9908	50.5368	50.6256	52.0928	45.2478	44.6184
MDJ2	1.06451	1	1.12024	0.942563	-1.21387	0.71931	16.4253	7.2555	12.4402	16.1862	15.191	16.5374	11.1051	12.2242
UPS2	-1.02018	1	1.01704	1	-1.21384	0.161383	62.1575	53.8666	66.4983	59.6762	64.8669	74.3043	62.535	49.4526
FHL1	-1.02028	1	-1.07344	0.891095	-1.21383	0.0616907	23.9477	24.2831	27.9304	24.3454	28.8749	23.7431	22.2542	24.4745
ECL1	-1.1604	1	-1.09885	0.838222	-1.21376	0.162662	65.9059	79.0276	63.0654	75.7135	62.437	93.1256	70.7547	69.0208
IBA57	-1.02643	1	-1.40548	0.0332577	-1.2134	0.0871687	27.7977	28.0204	29.0504	31.3972	21.3157	25.4431	27.7083	26.2035
YBL008W-A	-2.02742	1	-1.08338	1	-1.21339	1	1.60968	1.111	1.01595	0.472096	1.61817	1.38125	1.54004	1.06962
YOL114C	1.09588	1	-1.09589	0.979165	-1.21314	0.582132	6.81935	8.75664	11.811	6.88377	9.88439	6.53201	7.88986	6.95516
PHO4	-1.00231	1	-1.38332	0.0844492	-1.21298	0.0853408	81.9755	78.0893	88.9359	88.3257	74.3428	61.1926	77.1496	77.9148
MIT1	1.13432	1	1.00366	1	-1.21261	0.217758	58.9332	59.2976	67.8719	81.6507	63.6108	76.0963	57.03	57.474
IST2	1.00211	1	-1.13396	0.849317	-1.2122	0.428691	86.9263	94.2765	93.0766	109.315	86.5303	101.593	89.4427	86.1569
YOR008C-A	-1.46339	1	-1.48792	0.757148	-1.21212	0.812341	3.86324	7.70292	5.96022	2.51785	3.4521	5.40221	6.98151	3.42278
YDR261C-D	-1.2385	1	-1.35778	0.300619	-1.21184	0.435893	6.41867	11.2969	7.39331	8.49479	6.79531	8.53706	9.69122	7.4107
CIA2	-1.14462	1	-1.25044	0.240741	-1.21169	0.132218	76.3212	69.5332	64.8104	77.3261	68.0748	69.0624	69.7001	71.9227
PGI1	-1.22642	1	-1.25207	0.67864	-1.21084	0.521727	882.628	881.592	817.224	775.497	825.763	829.512	865.974	845.289
CKA2	-1.04292	1	-1.17329	0.718021	-1.21058	0.398291	151.689	148.09	155.739	163.512	146.873	153.4	145.217	145.594
YKL096C-B	-2.76497	1	1.27823	1	-1.21058	1	0	2.6664	0	0.755354	1.9418	1.47333	0.616016	1.71139
TIM9	-1.10642	1	-1.24666	0.405821	-1.21019	0.113715	264.134	260.58	296.472	226.177	285.754	206.35	276.507	231.427
YPR148C	-1.07143	1	-1.23049	0.580641	-1.21018	0.405499	119.988	116.094	124.71	119.367	115.944	109.233	109.004	120.111
UBP3	-1.06531	1	-1.13318	0.817643	-1.21011	0.399357	55.7483	55.051	55.7713	59.8161	57.2474	57.61	54.011	53.5161
PAU20	1.81644	1	2.25386	0.78855	-1.21003	1	0.266063	0.734544	1.3434	0.624259	1.87226	0.608814	0.509104	0.353593
SPC19	1.06526	1	1.01741	1	-1.21	0.404003	42.0845	38.0149	45.0444	50.0536	48.1552	47.7057	41.5625	36.0836
YOR192C-B	1.37327	1	-1.51986	0.446892	-1.20978	0.681882	2.58131	1.48049	4.42863	1.62075	1.02335	2.16299	2.62616	1.30456
YGL101W	-1.04964	1	-1.20961	0.320099	-1.20938	0.150246	64.9835	68.7173	65.0958	76.5845	62.779	67.0161	62.885	66.9503
NCB2	-1.22254	1	-1.35286	0.122609	-1.20936	0.0999449	178.708	162.644	162.828	146.446	161.597	134.053	171.395	160.079
ARF2	-1.1124	1	-1.21861	0.652208	-1.20929	0.442521	424.532	392.39	430.047	381.412	408.099	378.452	409.549	383.653
CDC21	-1.12858	1	-1.19609	0.455722	-1.20927	0.0849564	64.5984	56.6791	57.2927	62.4096	59.3152	59.8993	56.0474	62.2834
HSP26	-1.44691	0.889817	-2.23005	3.45602e-06	-1.20911	0.425587	64.0878	49.4007	50.6556	35.8354	25.5897	34.6061	42.4048	68.4557
HCM1	1.19772	1	-1.05656	0.936909	-1.2087	0.0624441	33.0484	32.799	34.8838	53.5432	33.8527	39.5061	33.7991	29.9872
YMR185W	-1.07329	1	1.11715	0.75104	-1.20867	0.117547	16.6542	19.5047	16.0565	21.4991	23.1026	24.3055	18.1292	16.8612
YOR293C-A	-1.90688	1	-1.2434	1	-1.2085	1	0	1.7776	0	0.755354	0	1.47333	1.23203	0
SAM35	-1.07557	1	-1.18015	0.505475	-1.20835	0.094629	75.3136	76.3559	75.3648	81.3722	80.4182	70.2064	76.162	71.0487
BUD20	-1.14413	1	-1.3058	0.441999	-1.2083	0.23921	229.789	224.062	246.747	190.195	251.737	153.95	211.732	229.552
SKI6	1.01051	1	-1.23374	0.303674	-1.20814	0.0657677	96.3203	87.4405	93.2861	113.915	85.953	89.1753	91.9036	86.7821
IRC7	1.08184	1	1.04894	0.998484	-1.20805	0.448358	230.548	212.816	252.05	281.541	255.87	291.21	209.734	221.201
DDI1	-1.09841	1	-1.31875	0.111795	-1.20802	0.0871285	64.2372	63.2932	60.72	68.4925	54.3916	59.3282	61.3862	62.6314
URB1	-1.00128	1	1.10401	0.858054	-1.20775	0.264449	18.8784	20.9233	19.939	24.3725	23.8554	27.8597	18.7073	19.9986
CBP1	1.15118	1	-1.07008	0.879595	-1.20772	0.133094	24.3296	23.3394	28.5396	32.5782	25.446	26.9361	22.9478	23.45
RPL1A	-1.13429	1	-1.08958	0.953291	-1.20713	0.522769	1826.47	1819.18	1877.17	1674.77	2012.47	1915.5	1807.07	1740.05
RET2	-1.04792	1	-1.13482	0.774105	-1.20673	0.314822	89.9304	83.8428	84.9903	99.7702	89.5762	90.2987	80.2961	88.8547
PAM16	-1.13788	1	-1.41721	0.0555096	-1.2066	0.0783507	139.935	123.839	132.208	125.137	114.782	103.624	132.033	124.932
INP2	1.01412	1	-1.07021	0.925378	-1.20648	0.320027	12.312	12.2115	11.9726	15.7811	11.6893	15.3385	11.6485	12.2415
INO80	1.03785	1	-1.02752	1	-1.20603	0.251441	24.3721	23.3832	24.41	30.9239	24.6961	30.0352	23.6691	22.8281
EMC6	-1.01059	1	-1.19549	0.449032	-1.20599	0.0967963	170.124	186.729	186.785	205.47	179.038	170.987	186.5	159.364
ORM2	-1.01995	1	-1.22579	0.292836	-1.20578	0.102636	128.33	130.657	139.33	142.543	120.654	127.643	130.3	121.651
CAP1	-1.04745	1	-1.16477	0.65202	-1.20571	0.262752	139.905	123.738	141.553	137.592	131.379	134.599	129.272	127.559
COY1	1.02035	1	-1.07598	0.865206	-1.20539	0.101234	34.8922	32.0882	34.0641	42.2109	36.0757	37.1041	33.0203	32.2774
ARP5	-1.09538	1	-1.00048	1	-1.20531	0.235877	52.9748	51.6114	53.055	52.8548	62.4151	60.3169	52.0273	49.859
ARP10	1.04772	1	-1.00718	1	-1.20466	0.771606	3.16289	2.96266	3.8499	3.31296	2.95245	4.2649	2.48568	3.60293
DIP2	1.04367	1	1.05176	0.986677	-1.20463	0.416214	55.4181	54.1376	60.6554	66.4935	67.538	67.8138	52.4658	54.3421
FAR10	1.02594	1	1.05567	0.940444	-1.20422	0.317555	19.0205	20.6892	20.7007	24.6002	24.5935	24.5299	18.4548	20.2759
IPI3	-1.05135	1	-1.00876	1	-1.20407	0.264227	75.9099	76.8107	78.4983	82.8716	91.5023	86.1872	71.9609	77.028
YMR310C	-1.14852	1	-1.02738	1	-1.20377	0.106662	97.5934	102.575	89.071	104.989	116.122	112.585	99.1824	95.9294
RPA190	1.01004	1	1.11136	0.899094	-1.20373	0.473668	70.304	68.6483	71.1468	85.3346	89.0042	92.4703	67.9282	67.6334
RPL22A	-1.26699	1	-1.64334	0.153122	-1.20366	0.532521	3303.54	3473.23	3255.03	2640.64	2651.41	2181.92	3327.5	3286.36
YDR261W-A	1.6157	1	1.16696	1	-1.2035	1	0.146668	0.20246	0.462846	0.172062	0.368604	0.0839027	0.0701613	0.292379
BCP1	-1.08843	1	-1.1199	0.813767	-1.20347	0.264312	123.56	141.144	134.506	135.246	136.747	140.978	128.843	129.409
YNL046W	-1.0356	1	-1.44257	0.0227988	-1.20338	0.206711	78.7163	67.8158	62.4836	96.2749	55.9344	63.8727	72.9961	70.2363
THR4	-1.09073	1	-1.10338	0.921285	-1.20336	0.494685	317.873	310.734	299.852	341.743	334.191	335.004	316.74	296.752
SES1	-1.1589	1	-1.31084	0.524912	-1.20313	0.511475	469.137	479.721	468.871	437.306	433.166	416.781	451.302	474.976
RSM28	-1.03432	1	-1.14625	0.619946	-1.20297	0.0596416	53.4486	52.0512	55.4561	57.9035	54.2668	53.8254	51.3914	51.649
PRP11	1.17514	1	-1.15145	0.765136	-1.20295	0.498338	33.2788	23.4683	33.0278	41.7283	27.9998	30.2116	24.8021	30.9268
ARO8	-1.13523	1	-1.01185	1	-1.20292	0.472738	216.167	213.773	209.516	210.549	249.088	250.04	217.45	202.31
SEC7	1.02424	1	-1.07528	0.945501	-1.20289	0.417535	28.4938	26.9956	29.9628	33.2581	29.8838	30.7494	27.5828	26.5862
SGT2	-1.0697	1	-1.24062	0.657682	-1.20251	0.499261	503.501	508.434	528.409	520.258	467.917	490.827	506.305	482.1
PRP19	1.09777	1	-1.03854	0.976375	-1.20251	0.108166	51.9953	47.526	56.6834	65.0444	55.1591	57.5154	48.4013	48.8969
VAM3	-1.06583	1	-1.23363	0.472416	-1.20223	0.27271	39.4486	33.9559	41.9257	34.3101	40.5682	29.0516	36.0066	35.8549
SYO1	-1.12291	1	-1.04645	0.986692	-1.20218	0.269008	68.742	66.2663	63.2799	70.4875	78.3288	73.0734	63.7839	68.1387
RPB2	1.01934	1	-1.03814	1	-1.20212	0.458336	73.6643	72.1922	79.7829	85.4321	79.8914	85.2728	73.0922	69.3987
YJR030C	1.05119	1	-1.15555	0.556182	-1.20201	0.18501	21.0165	17.9309	20.21	25.5666	18.5677	21.1816	18.6209	19.5571
TOK1	1.08036	1	-1.01489	1	-1.20161	0.0862853	30.2397	33.5868	34.6479	42.1339	32.5505	41.5173	30.3557	31.9649
PEX30	-1.20614	1	-1.27906	0.166475	-1.20143	0.177276	30.0433	26.0364	23.5762	28.3258	25.2608	26.3597	27.803	27.1079
NOP15	-1.10645	1	-1.04318	0.996736	-1.2011	0.27626	176.847	196.461	205.764	166.28	238.991	179.833	183.55	181.4
RPS22A	-1.27776	1	-1.16203	0.844828	-1.20089	0.543135	3264.58	3465.3	3053.11	2772.32	3640.02	3152.48	3311.91	3271.57
PHO90	-1.15751	1	-1.12594	0.840373	-1.20037	0.423877	63.9858	62.881	59.8049	61.8756	66.1579	66.1913	61.4968	62.6249
UGA1	-1.06156	1	-1.14362	0.589395	-1.20037	0.151645	65.9561	63.647	72.8382	62.0926	63.9726	69.2965	61.7974	65.0836
DID4	-1.11427	1	-1.08636	0.865206	-1.20022	0.110808	134.301	137.516	136.913	133.565	154.178	139.271	132.589	133.312
RHO1	-1.09049	1	-1.17695	0.755772	-1.20006	0.460644	419.131	413.291	415.861	431.631	416.255	414.462	413.464	401.158
SMC6	1.03169	1	-1.04217	0.965149	-1.19978	0.166714	14.581	13.9498	15.5262	17.241	15.2384	16.9796	14.1159	13.8139
VTH2	3.02498	0.318302	1.11294	0.973815	-1.19977	0.817081	0.519253	0.802786	3.27725	1.02338	0.626389	1.09312	0.39743	0.910902
ESC1	1.05676	1	1.00707	1	-1.19943	0.10424	12.6135	10.6881	14.0604	13.2722	14.4748	13.077	11.3809	11.5021
SHO1	-1.04056	1	-1.20342	0.384887	-1.19936	0.103739	69.8112	69.5581	72.5518	76.2538	68.4205	67.561	67.8789	68.5952
QCR10	1.04158	1	1.03777	0.980857	-1.19932	0.312902	130.013	137.308	167.24	140.418	159.328	166.222	146.896	113.544
SEC26	-1.02296	1	-1.0982	0.91292	-1.19929	0.473645	81.046	71.3138	75.2677	90.7743	78.5494	84.5199	77.0652	72.084
ATP18	-1.20804	1	-1.15149	0.560733	-1.19929	0.152264	252.184	257.011	270.242	193.874	277.247	240.644	256.673	241.021
MNN10	1.03904	1	-1.01502	1	-1.19921	0.427274	133.105	131.402	143.78	162.094	151.549	154.625	126.565	132.481
LAT1	-1.17507	1	-1.08556	0.952086	-1.19914	0.497079	298.675	287.157	297.001	253.192	342.596	289.938	282.691	290.99
GTF1	-1.01445	1	-1.03553	0.985984	-1.19841	0.269687	57.0388	61.5879	60.9568	68.9671	69.4758	64.6584	55.5754	60.6893
IOC3	-1.00874	1	1.07864	0.823341	-1.19837	0.110133	32.3979	31.1869	33.6758	36.4257	39.8382	40.7597	31.9343	30.3511
GLE2	-1.00426	1	-1.13716	0.630007	-1.19834	0.152273	85.6738	81.5946	88.3818	96.8958	88.2478	84.4347	83.1453	80.7768
YGR027W-B	-1.14472	1	-1.31955	0.663057	-1.19801	0.700519	0.696674	1.21476	0.856265	0.967851	0.718777	0.964881	0.789314	1.07206
TPM1	-1.31115	1	-1.23495	0.692957	-1.19773	0.492147	625.04	633.269	646.752	402.981	695.975	495.96	624.024	609.897
NUP57	1.02064	1	-1.23139	0.595081	-1.19771	0.436931	92.0667	88.0599	105.493	97.973	100.434	70.6084	90.2429	86.359
APA1	-1.07134	1	-1.22004	0.67864	-1.19744	0.484845	334.734	320.878	329.268	350.583	288.356	344.197	334.696	308.263
NRT1	1.02901	1	-1.07313	0.872175	-1.19703	0.110445	38.4282	38.0596	40.0273	47.6667	41.6024	42.1215	36.8684	38.2135
AGE2	-1.07489	1	-1.05054	0.945599	-1.19682	0.0763266	75.4774	74.7601	78.1497	76.9248	84.6428	83.2752	72.0059	75.5531
UTP6	-1.0345	1	-1.0702	0.873146	-1.19678	0.117884	66.1394	69.9349	67.5455	78.8754	72.7993	76.5898	66.1414	67.3303
UBX5	-1.03826	1	-1.04157	0.976011	-1.19675	0.245264	30.9727	25.3689	27.8219	32.7923	32.6864	30.9517	25.7596	29.8042
SPC25	-1.06025	1	-1.40872	0.0615565	-1.19675	0.19286	59.8918	56.6509	61.689	60.3943	55.1053	41.6448	59.5205	54.7337
RGI2	1.36536	1	-1.23808	1	-1.19622	1	0.195113	0.269333	0.24629	0.45779	0.196142	0.223232	0.186672	0.259302
QRI5	-1.19594	1	-1.55711	0.0114362	-1.19559	0.195649	136.536	118.639	116.471	121.059	108.649	83.2037	123.753	127.59
MDL1	1.01234	1	1.02299	1	-1.19505	0.12929	47.2266	42.8437	45.1921	56.5973	51.1956	57.208	45.1391	43.3995
SKT5	-1.03513	1	-1.06291	0.941841	-1.19474	0.239863	47.2512	49.8594	49.4418	54.8905	53.8616	53.4267	49.5376	45.854
QRI1	1.00472	1	1.01308	1	-1.1941	0.149488	57.7196	48.8095	56.2809	62.9725	59.4458	67.6561	53.6759	51.1985
MRH1	-1.0659	1	-1.48054	0.304058	-1.194	0.577154	1904.44	1895.27	1935.68	2022.75	1491.14	1524.39	1715.54	2021.15
YSY6	-1.11009	1	-1.26989	0.268029	-1.1939	0.111243	264.866	262.6	288.775	236.334	270.676	215.419	266.007	252.171
YLR419W	1.05641	1	1.04827	0.954904	-1.1939	0.133094	15.5812	17.0518	17.5173	20.8564	18.9763	21.2381	16.4514	15.5825
SAC7	1.09629	1	-1.0396	0.976011	-1.1939	0.13077	38.5832	35.0092	40.0795	49.9917	39.8243	43.4689	37.3842	35.0117
APC11	-1.09197	1	-1.05073	0.945599	-1.19348	0.123717	82.4235	80.0454	75.89	89.8689	96.7003	84.539	82.5684	77.0642
YGR204C-A	1.36271	1	1.03512	1	-1.19336	0.790644	13.5552	17.5421	25.666	20.8716	16.1817	21.3245	15.4004	14.6369
PET127	1.04642	1	-1.05749	0.915799	-1.19315	0.18473	18.3275	17.7538	18.7208	23.3867	18.2221	21.9804	17.15	18.4279
VBA1	1.00058	1	-1.1927	0.416348	-1.19309	0.117156	45.9746	44.2821	48.7943	51.5868	43.1704	45.7962	44.9156	43.9247
YHR214C-D	-1.05712	1	1.53381	0.974976	-1.19299	1	0.657013	0.453469	0.414672	0.770769	1.65119	0.37585	0	1.30974
YPR158W-B	-1.32983	1	1.0033	1	-1.19285	0.580623	2.30871	1.54288	1.54965	1.69815	2.57876	1.97059	2.12117	1.68022
GRC3	1.07604	1	1.1065	0.771747	-1.1919	0.177339	26.7518	25.4845	26.4499	36.3954	34.204	33.6911	25.935	25.5492
RPS24A	-1.25097	1	-1.25883	0.681341	-1.19156	0.575178	4271.81	4430.27	4344.07	3308.56	4414.99	3688.47	4371.9	4207.07
RFC1	1.00541	1	-1.0181	1	-1.19155	0.29102	50.1205	50.9358	52.9424	60.1567	55.7912	60.933	50.0602	49.5351
APD1	-1.11198	1	-1.1404	0.809682	-1.19154	0.460512	192.553	188.835	192.677	187.409	185.298	208.102	186.942	188.955
FUM1	-1.13712	1	-1.06421	0.972933	-1.19139	0.479557	173.411	166.4	168.535	162.501	186.768	188.309	170.885	164.052
MDL2	-1.0008	1	1.03374	0.99951	-1.19123	0.132772	39.9717	36.5739	40.4803	44.6479	43.9457	49.1586	37.4464	38.0862
ZRT3	-1.03759	1	1.02185	1	-1.19122	0.299424	85.3387	78.9161	81.6789	94.644	96.0628	101.218	84.6411	77.2503
RPA14	1.1444	1	1.16023	0.669217	-1.19096	0.37574	58.5551	62.4735	63.3126	91.4088	68.7136	96.8875	59.3697	59.8367
CLB6	1.27153	1	1.00861	1	-1.19093	0.447632	12.7592	11.3141	12.266	22.2046	12.7415	15.9514	11.8029	12.0157
CDC10	-1.0127	1	-1.08905	0.88323	-1.1909	0.279936	114.123	116.122	119.523	133.415	120.135	128.403	111.569	115.506
DPB2	1.01921	1	-1.22204	0.309919	-1.19031	0.188324	22.7222	24.4742	24.3827	29.1194	20.2154	25.2495	23.48	23.0046
RPA43	-1.07289	1	-1.02913	1	-1.19023	0.131123	90.0832	90.5107	89.975	97.1334	111.342	94.2796	86.9393	91.3266
RNH70	1.00575	1	-1.02126	1	-1.19023	0.138822	47.3607	46.3651	49.6603	55.2199	54.5037	53.2553	44.0329	48.577
URB2	-1.05785	1	1.0681	0.9216	-1.18989	0.216524	18.0558	22.1632	18.1573	24.2678	22.1173	28.4635	18.4543	21.2285
ITT1	1.08197	1	-1.10137	0.784323	-1.18956	0.286282	22.3625	21.8855	21.1492	32.4883	21.4364	25.9021	22.3885	21.2544
NCP1	-1.18359	1	-1.26758	0.505475	-1.18911	0.479557	97.4649	90.8064	87.9117	88.5248	86.848	87.6121	90.8891	95.0292
TCB1	1.05594	1	1.03091	1	-1.18911	0.379015	42.5542	36.1659	43.7533	48.713	45.6687	49.742	41.2061	36.5131
TAE1	-1.14911	1	-1.21375	0.380338	-1.18891	0.150159	125.182	120.732	123.134	113.951	132.093	105.125	115.272	127.987
YCK2	-1.00319	1	-1.03845	1	-1.18888	0.487072	155.612	144.531	159.951	172.544	170.337	169.083	154.004	142.433
RAT1	1.02379	1	1.03	1	-1.1888	0.357895	48.2425	45.4108	50.8881	55.7327	57.3028	55.9632	45.2377	47.2885
PRD1	1.01289	1	-1.05392	0.982427	-1.18869	0.46953	79.1522	78.1594	83.2706	94.0749	87.5128	87.8213	83.633	71.768
CBP3	1.05578	1	-1.26244	0.251125	-1.18853	0.0948918	60.8422	56.8725	59.1426	79.8067	51.3384	58.429	58.4849	57.9377
IFA38	-1.06856	1	-1.11993	0.858054	-1.18849	0.470802	176.325	175.844	182.87	182.652	176.325	193.48	176.485	171.508
TAZ1	1.04192	1	-1.10394	0.782308	-1.18787	0.116652	46.6892	46.3013	50.2122	57.6402	49.7312	49.1753	45.798	46.1449
MIS1	1.01428	1	1.00469	1	-1.18784	0.504282	105.322	95.7098	114.169	111.755	120.302	116.802	98.4931	100.211
YLR290C	-1.12138	1	-1.12819	0.663057	-1.1877	0.231076	42.9635	46.0385	41.0764	47.1417	43.5393	49.1552	43.4313	44.4777
SLA1	1.0609	1	1.00694	1	-1.18749	0.469262	42.8732	38.229	45.4034	50.2963	45.9586	50.0577	40.2266	39.9668
APC1	1.04139	1	-1.01812	1	-1.18728	0.164465	7.52842	7.52099	7.71399	9.76043	8.67835	8.67656	7.46686	7.41212
UBP14	1.00112	1	-1.04625	0.976375	-1.18667	0.190593	41.7035	41.2575	44.0677	48.2963	44.3652	48.8912	41.1202	40.9793
RCO1	1.05063	1	-1.15041	0.562015	-1.18653	0.18215	18.7992	19.852	21.0012	24.1493	18.5204	20.9708	17.8959	20.4243
EAF5	-1.06552	1	-1.13475	0.662614	-1.18643	0.249406	44.4962	40.3134	41.5087	47.2096	45.3088	42.4898	41.3611	42.7848
DAD2	1.1354	1	-1.03876	1	-1.18643	0.454697	30.2716	32.1692	39.4248	39.1769	35.2616	35.184	32.4098	29.0553
LAS21	-1.0411	1	-1.15877	0.539491	-1.18639	0.181396	38.0823	36.6322	37.6059	42.2671	35.2453	40.6451	36.5088	37.4817
YAH1	-1.1113	1	-1.27168	0.229291	-1.18638	0.19565	112.957	90.9349	93.0208	111.993	93.5359	95.1703	106.824	95.2147
MMS21	1.37734	1	-1.08085	0.956411	-1.18636	0.564851	11.6522	9.94924	14.8601	18.4611	11.1098	12.5068	12.1824	9.09975
HST3	1.1344	1	-1.07926	0.862113	-1.18588	0.10154	51.0931	47.3166	58.8705	65.419	54.4688	52.619	47.7137	49.9474
ILV3	-1.12712	1	-1.04165	1	-1.18561	0.567073	406.541	433.479	422.259	403.328	468.496	479.272	435.889	396.526
QCR2	1.15515	1	1.11426	0.865567	-1.18549	0.468091	138.284	146.206	208.255	153.015	189.357	182.869	143.987	137.862
SPT2	1.05989	1	1.12275	0.699985	-1.18523	0.145549	76.2431	75.9736	86.3859	92.9492	104.745	95.7224	72.5755	78.3961
CLB2	1.14962	1	-1.1029	0.716492	-1.1852	0.145214	56.6006	56.3628	64.8389	79.9877	58.5436	61.838	57.908	53.9158
YGR079W	-1.04086	1	-1.09085	0.861877	-1.1851	0.15052	81.5688	74.386	75.7989	91.3143	95.4328	71.8795	75.9642	78.7655
YVH1	-1.02334	1	1.00766	1	-1.18483	0.207585	86.967	87.4188	90.1826	99.3342	109.858	96.1701	82.698	90.2583
SCM3	1.09697	1	1.04684	0.996448	-1.18461	0.532801	21.5583	17.2601	23.5845	23.942	24.706	23.1852	17.463	21.3924
TDA10	1.10634	1	-1.35021	0.219105	-1.18459	0.438439	25.5558	26.2669	34.9122	28.4231	23.7999	21.138	25.6144	25.7297
BUD23	-1.03692	1	1.10447	0.870926	-1.18454	0.339531	140.439	118.828	133.987	144.092	191.132	143.997	122.645	134.555
YSA1	-1.11192	1	-1.07773	0.91525	-1.18443	0.293729	169.711	162.627	177.966	152.21	181.207	180.991	166.484	163.025
COX12	1.02637	1	-1.03727	0.983036	-1.18374	0.23813	151.387	150.249	170.292	173.552	185.704	154.787	158.404	140.069
AIM2	1.00281	1	-1.00902	1	-1.18367	0.1255	80.028	68.1892	79.795	85.7801	87.6564	84.9998	74.8198	72.5783
HOC1	-1.09711	1	-1.09089	0.911594	-1.18349	0.469619	137.452	133.656	129.181	145.838	142.171	149.931	133.444	135.575
RDL2	-1.15913	1	-1.41857	0.0363565	-1.18347	0.103807	148.305	145.467	143.587	137.474	125.354	117.621	141.068	150.888
PFY1	-1.13895	1	-1.17984	0.766653	-1.18343	0.517072	814.474	827.912	836.116	758.625	848.839	784.81	814.402	815.606
SEC62	-1.13458	1	-1.14592	0.810407	-1.18336	0.494685	239.872	237.713	237.177	229.216	259.731	229.036	229.718	244.262
DST1	-1.03267	1	-1.16017	0.566404	-1.18332	0.149537	87.1306	89.0232	87.6991	102.216	94.7935	83.1719	83.8577	91.0902
SFL1	1.07425	1	1.07062	0.889288	-1.18322	0.226486	21.7003	21.8434	24.0542	28.018	27.5954	27.1327	23.452	19.6353
PAN5	-1.08373	1	-1.12056	0.781089	-1.18317	0.266836	87.177	90.751	86.9436	95.6119	88.829	97.8989	87.8633	88.7222
MNN5	-1.16975	1	-1.31942	0.380627	-1.18313	0.484481	98.336	104.703	101.214	90.7197	92.6795	87.9732	102.005	99.5639
DUR1,2	-1.1402	1	-1.20387	0.523712	-1.18289	0.163629	12.0288	9.75451	9.27411	12.0955	8.97221	12.3981	11.0722	10.603
ARG3	-2.04358	0.0205295	-1.35952	0.366114	-1.18246	0.526666	14.245	10.8806	5.63416	8.13287	9.9286	11.9518	12.2658	12.8733
REV1	-1.01877	1	-1.17128	0.516254	-1.18241	0.203843	25.0431	28.575	27.8612	30.6049	27.1446	26.5603	24.6781	28.5955
MSB2	1.07201	1	-1.07789	0.944498	-1.18211	0.485818	44.8297	46.106	49.6858	58.9777	47.4432	51.7695	46.4486	43.8978
UBP12	1.1345	1	1.06444	0.9255	-1.18174	0.15502	23.6258	23.6541	28.3332	31.3276	27.7474	31.4624	22.6772	24.3413
DOT5	-1.05357	1	-1.09944	0.765945	-1.1816	0.235143	59.3198	60.6934	58.8873	67.842	61.2807	67.0161	62.3146	56.6502
YGR012W	1.05409	1	-1.0794	0.865206	-1.18122	0.123717	54.0102	57.411	65.5982	64.6077	63.3304	57.6805	52.846	57.9875
VPS13	-1.0142	1	-1.03627	1	-1.18104	0.210651	10.6459	9.94776	11.022	11.5405	11.124	12.2504	10.2539	10.2303
MCM2	1.16115	1	1.05883	0.929457	-1.18095	0.1504	23.7099	19.484	25.2993	30.727	26.4419	27.3812	21.4436	21.6632
PCC1	1.01289	1	-1.08404	0.911569	-1.18083	0.508407	88.2613	72.4021	93.1475	87.8417	86.9085	87.7377	88.9416	70.667
SOP4	-1.06261	1	-1.2483	0.340417	-1.18022	0.344577	157.68	138.804	153.04	156.856	137.303	141.847	155.839	139.096
PRS4	-1.07727	1	-1.13602	0.663981	-1.18	0.179913	68.4238	78.1436	66.2385	85.4682	73.0404	78.5101	73.7524	71.8314
ELG1	1.02196	1	1.03851	0.971804	-1.17961	0.257811	16.1375	14.7011	16.2141	18.9315	18.9604	18.6957	15.206	15.5581
RPL38	-1.32312	1	-1.13558	0.879595	-1.1795	0.590176	4466.36	4843.39	4185.7	3583.63	5042.14	4579.45	4551.11	4721.49
VPS68	-1.0742	1	-1.19701	0.438508	-1.17936	0.220177	171.061	178.24	183.2	177.202	173.888	168.637	180.976	166.514
GSH1	1.06641	1	-1.14393	0.639606	-1.17933	0.113994	29.7282	30.892	28.9672	43.4412	28.2644	34.121	30.9369	29.3003
TIM8	-1.14103	1	-1.33793	0.0844239	-1.1793	0.239177	141.213	145.945	132.535	147.208	112.169	140.636	144.554	140.995
MRPL22	-1.08072	1	-1.35024	0.0839871	-1.17927	0.114116	70.0991	68.6668	64.8895	78.2157	57.2102	63.6859	67.1656	71.216
PEX11	-1.07478	1	-1.28692	0.146523	-1.1791	0.224767	63.7081	57.5656	63.2716	62.1494	54.8949	55.9493	60.172	60.8374
BRL1	-1.00567	1	-1.03531	0.990545	-1.17898	0.336897	21.758	23.4439	22.127	27.9257	26.4667	24.6596	24.3405	20.4859
UPS3	1.00804	1	-1.20318	0.580641	-1.17897	0.473998	35.9496	31.8486	36.1225	40.0757	31.824	34.5823	34.5653	33.0394
YKR011C	-1.06272	1	-1.34747	0.0494928	-1.17892	0.217426	47.0173	43.6867	42.9338	52.2773	38.2144	40.9952	46.0272	44.356
TFG1	-1.01805	1	-1.01511	1	-1.17871	0.389192	63.6875	61.0445	67.9138	67.9921	76.8191	67.2607	60.3461	63.9447
CBF1	-1.00184	1	-1.28147	0.249418	-1.17835	0.120074	59.2656	55.8024	61.0722	66.7372	57.1876	48.0297	56.5265	58.3429
SAE2	1.11624	1	1.04244	1	-1.17827	0.566346	10.8863	8.47698	10.9229	13.3169	11.1308	12.7745	9.88118	9.52147
OCH1	-1.04632	1	-1.29691	0.165125	-1.17822	0.14982	54.6154	53.1246	52.0435	62.7368	44.6763	53.144	53.8534	53.5477
MSR1	1.01595	1	-1.15102	0.612155	-1.17821	0.278745	23.7953	19.3217	23.4109	25.4521	20.1517	24.0789	22.3832	20.6616
YEF3	-1.00694	1	1.08329	0.959551	-1.17774	0.617174	1895.05	1817.49	2053.67	2032.95	2358.47	2365.29	1837.02	1864.48
ACT1	-1.11478	1	-1.1009	0.942563	-1.17755	0.607125	1506.17	1542.99	1670.69	1342.96	1655.87	1596.47	1573.87	1467.88
DPH2	-1.04604	1	1.06463	0.951388	-1.17715	0.337033	78.1072	75.1741	78.0095	84.9244	97.9371	93.6322	74.2673	78.692
MSH6	1.09641	1	-1.00527	1	-1.17714	0.167469	22.0409	21.9876	23.8662	29.9893	24.7087	26.7878	20.9138	23.0618
DAL81	-1.0236	1	-1.01544	1	-1.17665	0.169549	29.5412	27.4145	31.1794	30.572	33.2966	32.5847	28.168	28.7288
SPC105	1.1083	1	1.02773	1	-1.17662	0.129022	22.5496	20.4288	22.9307	30.3211	25.3126	26.6419	21.272	21.7186
NUP1	1.00672	1	1.01748	1	-1.17657	0.501794	47.8869	43.1195	47.3542	54.6702	54.9607	53.7622	43.756	47.0752
MSD1	-1.0485	1	-1.17961	0.428809	-1.17621	0.24455	23.8399	21.0398	22.0764	25.6752	21.5592	23.2513	23.6965	21.1002
MRT4	-1.14752	1	-1.2252	0.650396	-1.17621	0.525583	353.044	364.332	345.508	348.036	359.411	327.614	340.498	375.856
TFA1	-1.04086	1	-1.00495	1	-1.1761	0.339409	90.5822	84.9235	86.6604	101.183	108.28	96.5443	88.0023	87.2526
ARO7	-1.04774	1	-1.06789	0.881566	-1.17586	0.167419	111.989	118.795	114.007	131.085	120.387	133.718	116.252	114.037
MNT2	-1.01842	1	-1.06621	0.889288	-1.17577	0.166103	50.1622	51.2768	49.9431	61.0769	52.0478	59.8952	50.4714	50.8213
RSC4	1.011	1	-1.07896	0.865206	-1.1755	0.197217	37.645	42.7362	38.2359	52.549	39.6012	48.0715	38.7716	41.4862
YMC1	-1.22415	0.94386	1.07208	0.881566	-1.17525	0.117635	61.5651	59.0128	49.4779	60.3302	78.0715	73.6665	58.4015	62.3713
PRE8	1.02745	1	-1.16389	0.762952	-1.17519	0.511026	252.804	255.485	283.817	296.123	261.357	251.376	261.991	245.97
NPT1	-1.02652	1	-1.09561	0.91525	-1.17508	0.532027	179.087	176.106	197.141	185.94	186.88	194.103	179.862	175.119
LCB1	-1.03417	1	-1.09606	0.91292	-1.17496	0.52081	126.125	121.236	132.091	133.234	132.001	133.101	124.305	122.92
SSB1	-1.1738	1	-1.15373	0.850432	-1.17483	0.622141	2045.24	2086.58	2104.7	1779.45	2187.43	2015.51	2088.84	2042.17
APT1	-1.08683	1	-1.17119	0.752347	-1.17464	0.525397	365.432	375.139	366.822	390.333	368.908	374.014	357.486	383.015
CKB1	-1.04127	1	1.04787	0.994711	-1.17449	0.399276	174.584	164.221	169.689	192.493	212.044	204.761	170.232	168.532
HSP82	1.42504	1	-1.28863	0.708711	-1.17449	0.58784	254.012	210.683	281.031	463.851	129.089	298.453	253.044	211.393
SRP102	1.08388	1	-1.07208	0.891095	-1.17425	0.130401	70.4318	77.4524	82.9344	95.2671	84.8053	76.8237	74.8019	72.6468
FCY1	-1.15924	1	-1.01799	1	-1.17423	0.508746	377.415	382.072	390.532	332.783	477.513	396.826	391.499	368.111
SMC3	1.11742	1	1.00324	1	-1.17411	0.221089	12.0824	12.202	13.2048	17.0584	13.9339	14.6914	12.0851	12.1994
GET3	-1.17914	1	-1.24527	0.617834	-1.17402	0.540111	260.814	278.907	264.203	242.245	268.206	240.298	273.563	266.471
YMR1	1.08445	1	-1.00699	1	-1.17402	0.277553	17.9425	16.6408	18.52	23.3513	18.3659	22.132	17.8815	16.7041
ARP8	1.02512	1	1.05103	0.957162	-1.17383	0.241087	36.4277	32.4482	36.7676	41.8785	41.8669	43.2227	33.1056	35.8965
RSC2	1.02654	1	1.02572	1	-1.17357	0.223385	33.7491	28.7611	33.1039	38.4467	38.8361	36.4608	33.3618	29.1802
ECM32	1.03525	1	-1.0514	0.964358	-1.1735	0.343685	31.0172	30.6564	32.9956	38.1043	35.3632	33.4848	31.0204	30.6968
ILS1	-1.0254	1	-1.03966	1	-1.17342	0.589759	217.135	220.999	229.663	245.156	236.98	258.622	225.652	212.927
RFA3	-1.111	1	-1.2589	0.304308	-1.1732	0.187603	218.027	191.489	203.85	205.726	207.599	173.685	204.587	205.924
DBF4	1.10272	1	-1.09434	0.858054	-1.17317	0.35024	50.6879	49.1676	57.2389	65.3569	54.1685	52.9772	48.4075	51.5845
GRX5	-1.16084	1	-1.36576	0.0818422	-1.17296	0.135228	154.999	138.617	138.868	142.317	115.951	137.332	147.681	146.772
RPT3	1.05977	1	-1.11285	0.880853	-1.17283	0.526692	190.761	182.836	214.178	225.55	190.559	204.085	193.851	180.215
IZH2	-1.10606	1	-1.37162	0.0554228	-1.17268	0.21304	90.4055	92.9325	88.1765	96.082	73.1739	84.091	84.9443	98.8894
HPC2	1.05543	1	-1.03216	0.995808	-1.17229	0.125658	34.7136	36.773	41.0923	42.6546	41.2556	40.0106	35.9671	35.5401
SRP72	1.01705	1	-1.11837	0.825283	-1.17228	0.490051	68.7568	79.2431	81.9097	85.2572	75.5819	79.9874	71.8845	76.4253
DPM1	-1.07377	1	-1.21869	0.621615	-1.17222	0.509834	225.956	208.437	226.541	221.815	216.883	201.346	215.95	219.192
MEU1	-1.15912	1	-1.05663	0.979165	-1.17208	0.508619	143.919	143.97	138.024	137.439	171.967	147.442	140.882	147.595
COX8	-1.0204	1	-1.13205	0.666816	-1.17198	0.235437	202.942	221.075	244.342	215.132	229.002	209.81	215.995	207.967
NOP2	-1.05707	1	1.07977	0.945501	-1.17176	0.530572	108.647	101.946	104.516	117.147	136.826	130.077	99.7667	111.282
TOA2	-1.0091	1	-1.10304	0.77395	-1.17175	0.264075	144.217	128.262	143.389	157.519	149.714	140.446	128.963	145.051
YMR105W-A	-1.10509	1	1.16881	0.968236	-1.17174	0.939765	6.93402	4.78584	6.25198	5.81041	7.96638	8.49998	7.58174	3.94937
RHO5	-1.05613	1	-1.26227	0.276621	-1.17163	0.334893	105.308	87.2736	104.165	97.9457	95.628	83.3186	85.5372	107.864
STB1	-1.00117	1	-1.04667	0.954904	-1.17137	0.3722	24.5467	24.9117	24.7109	30.3218	26.9054	28.6092	22.9726	26.7278
TRM112	-1.10147	1	-1.10207	0.789144	-1.17123	0.126224	169.964	159.461	157.173	175.786	185.138	165.479	164.875	165.791
YCG1	1.08329	1	1.00036	1	-1.17119	0.138822	18.8314	20.1181	18.6322	28.6539	22.367	23.3941	19.5032	19.4927
ATG23	-1.06302	1	-1.11945	0.810567	-1.17078	0.512826	18.5787	14.8786	16.7385	18.3847	17.4648	17.7676	16.0788	17.6228
PCL1	1.06675	1	1.05934	0.922717	-1.17071	0.137535	74.0454	69.0406	82.7271	87.0006	89.924	88.1367	72.1619	71.5117
YCR043C	-1.09147	1	-1.23301	0.308385	-1.17059	0.15219	163.483	174.982	159.694	185.298	161.311	160.858	162.185	177.49
DUT1	-1.08043	1	-1.09422	0.818738	-1.17048	0.172435	179.023	175.658	192.755	170.465	204.677	175.207	174.815	181.257
ALG3	-1.03565	1	-1.06959	0.88601	-1.17047	0.186638	53.0248	49.0872	53.6526	55.9521	56.6888	55.4505	50.3952	52.1993
HHT2	-1.06425	1	-1.28677	0.59883	-1.17036	0.615874	2430.03	2430.25	2584.21	2473.65	2296.62	2136.33	2299.27	2577.39
NNK1	1.06757	1	-1.01077	1	-1.17014	0.260423	17.5003	16.5514	18.1536	22.4004	17.0352	22.7185	17.9699	16.1652
FRS1	-1.05009	1	-1.1468	0.846245	-1.1698	0.588526	323.827	313.764	330.08	344.028	321.353	331.932	330.695	309.4
TRM5	-1.02915	1	-1.09925	0.789181	-1.16978	0.262532	65.997	56.7942	61.5257	71.4565	67.3806	63.7952	64.7433	58.5296
TFC4	1.09632	1	1.07632	0.872175	-1.16972	0.148338	19.3287	17.4988	20.5566	24.4791	21.2917	25.4171	18.7927	18.2232
YHR173C	-1.27911	1	-1.18975	0.828749	-1.16951	0.674349	13.3903	18.8771	13.3062	14.3718	14.6065	16.9498	16.0818	15.9023
TIM50	-1.10027	1	-1.10061	0.865206	-1.1693	0.427877	97.1209	95.5878	92.9474	101.822	102.586	103.087	91.4338	102.163
NDJ1	1.16411	1	-1.22772	0.80226	-1.16904	0.682659	4.28641	4.90979	5.52583	6.31245	3.11716	5.73889	4.88625	4.24212
YER138W-A	1.70977	1	-5.52766	1	-1.16901	1	0.919819	0	0	2.15815	0	0	0	1.22242
CLC1	-1.11622	1	-1.14507	0.7407	-1.16878	0.352225	178.441	162.567	170.193	168.663	173.573	176.296	166.509	176.259
TIM10	-1.2643	1	-1.47694	0.0720162	-1.16813	0.378691	474	448.654	425.833	381.293	367.703	365.982	437.765	490.204
SSM4	1.02661	1	-1.01282	1	-1.16781	0.516801	41.1689	41.5446	42.8545	51.8447	42.6854	53.5199	43.4711	39.7056
MSB1	1.00047	1	-1.06063	0.911406	-1.16773	0.183987	21.6133	22.3371	22.9615	25.9528	23.9171	24.7605	22.248	21.9187
ERG3	-1.23979	1	-1.33532	0.458159	-1.16737	0.594428	491.349	465.769	396.275	463.738	398.264	444.716	457.299	505.352
SEC22	-1.06104	1	-1.03813	0.977137	-1.16698	0.192561	138.508	132.906	142.327	141.585	158.957	147.847	133.661	139.697
SAP4	1.05622	1	-1.20123	0.701331	-1.16697	0.518819	7.8617	9.2244	8.48483	11.6208	6.32252	10.4788	8.87544	8.25397
UBP11	-1.06867	1	1.06287	0.929457	-1.16695	0.351732	14.7069	15.4116	15.3948	15.8856	16.1366	21.5972	15.9152	14.3013
HEM2	-1.0856	1	-1.16577	0.523467	-1.16675	0.221833	96.6748	83.1791	82.4605	102.512	89.2588	92.1369	92.9412	88.1891
GOT1	-1.00496	1	-1.04467	0.961909	-1.16663	0.351538	87.7798	115.736	102.326	122.541	107.335	121.099	99.9364	104.346
EGD1	-1.23196	1	-1.33393	0.495817	-1.16635	0.599111	1245.57	1288.76	1255.4	1011.6	1221.62	1004.99	1285.84	1266.48
GPI8	-1.0478	1	-1.08077	0.851118	-1.1662	0.161229	49.0719	51.1275	52.6714	53.4431	53.8866	54.9817	48.5187	52.4425
ANT1	1.01239	1	-1.08208	0.865206	-1.16597	0.347404	39.4348	32.148	35.9441	45.1146	40.528	37.2811	36.418	35.8924
KAR3	1.015	1	-1.08762	0.822058	-1.16593	0.269681	21.3448	23.9245	23.4364	27.6273	23.6297	25.2283	22.8263	22.6818
EFT2	-1.03045	1	-1.09107	0.951242	-1.16589	0.64513	1591.12	1529.36	1659.89	1700.17	1673.8	1685.64	1614.32	1528.83
SER1	1.0328	1	-1.43977	0.208022	-1.16576	0.559128	187.309	182.922	206.781	217.927	150.539	151.519	180.216	192.748
CST26	-1.01526	1	-1.15173	0.583606	-1.1654	0.164082	55.0042	52.591	53.7073	64.4328	53.9932	55.8052	51.6184	57.0822
BNI5	-1.20856	1	-1.49765	0.0784122	-1.16511	0.379718	94.0714	96.402	89.2404	85.3769	80.8725	68.1703	93.0198	99.0053
PET494	1.01364	1	-1.03057	1	-1.16509	0.450117	20.4988	17.3225	18.8261	24.048	21.9279	21.2731	19.1719	19.0349
TOR1	1.17273	1	1.04162	0.965149	-1.16495	0.197478	10.0841	9.38796	11.3641	14.1228	11.3161	12.551	9.85975	9.78284
YMR111C	1.01269	1	-1.08194	0.87421	-1.16449	0.477084	18.3566	17.5648	18.5196	22.0244	19.2223	19.8088	17.0968	19.2208
RAP1	1.13559	1	1.089	0.889288	-1.1641	0.38386	53.9283	48.68	58.2574	71.7495	64.4923	66.8159	51.5951	51.9308
SPP382	1.10841	1	1.01576	1	-1.16406	0.436806	12.5324	12.4733	13.011	17.9516	14.3787	15.4814	12.5549	12.6725
WHI3	1.06056	1	-1.07235	0.925494	-1.16406	0.398208	67.597	58.0001	66.4816	82.1533	68.54	69.0485	62.1134	64.6296
RPL23A	-1.15529	1	-1.2373	0.692479	-1.16382	0.622196	2003.94	2032	2083.72	1771.8	2038.43	1787.21	2066.33	2006.85
SEC65	-1.07456	1	-1.09407	0.80049	-1.16325	0.203834	107.861	100.882	103.374	112.752	114.453	109.559	107.241	103.527
YGR153W	-1.11859	1	-1.25977	0.570071	-1.16273	0.556707	15.3584	16.5121	11.744	20.0966	16.1817	13.3478	16.5307	15.5046
PPS1	-1.07552	1	-1.02263	1	-1.16239	0.196013	33.2296	32.0099	32.1884	35.2904	34.8467	40.2522	32.7449	33.2006
ENP1	1.01474	1	1.07068	0.927765	-1.16237	0.400901	77.624	74.189	77.7493	94.0291	98.0932	92.692	71.5291	81.9453
RPS23B	-1.25358	1	-1.23869	0.709655	-1.16213	0.646035	3869.19	3991.68	3874.24	3029.43	3964.52	3478.98	4011.07	3934.44
FAP7	-1.02283	1	-1.02477	1	-1.16207	0.168087	115.442	108.182	115.551	127.8	131.905	124.266	108.581	117.982
ELC1	-1.20782	1	-1.0563	0.996382	-1.16163	0.643721	26.0769	29.3303	20.7253	30.2142	30.4216	30.9399	24.9486	31.2329
GSH2	-1.00935	1	-1.0452	0.999153	-1.16161	0.53451	113.463	113.81	127.035	122.438	123.928	131.686	117.506	112.267
VPS9	-1.00362	1	-1.04596	0.956411	-1.16097	0.280664	37.6068	34.3131	40.2782	39.3553	39.9531	40.9077	37.547	35.2123
ATC1	-1.1541	1	-1.09029	0.840889	-1.16081	0.219414	65.0421	77.7322	60.6124	77.1997	71.748	82.1569	70.4764	73.6769
HCR1	-1.15445	1	-1.16472	0.779283	-1.16076	0.576397	315.159	324.779	289.507	327.557	328.987	316.129	301.06	346.46
SER33	-1.0692	1	-1.0858	0.879595	-1.16072	0.394264	73.2234	70.1583	69.1708	80.1961	72.921	82.4438	76.2811	68.7288
YER039C-A	-1.19034	1	-1.51604	0.453817	-1.16057	0.799717	14.9943	11.5666	11.1337	13.9689	11.0834	9.58674	15.6114	11.1358
YLR455W	1.08197	1	-1.03697	0.970043	-1.16032	0.269951	46.76	51.1423	52.4961	65.3814	53.7975	57.001	49.7862	49.0973
DBP2	-1.24597	1	-1.03818	1	-1.16027	0.617174	319.288	326.678	309.056	263.2	408.181	320.591	306.094	347.754
GLN4	-1.06346	1	-1.07529	0.959551	-1.16026	0.588296	145.865	142.756	142.885	159.044	152.907	162.612	145.182	146.947
SKG6	1.0207	1	-1.00939	1	-1.16024	0.229229	41.9175	37.8495	43.8447	46.7086	46.4536	46.4049	39.182	41.6788
FAR8	-1.03575	1	-1.04692	0.964242	-1.16004	0.219414	32.1322	33.6692	31.409	39.3534	33.1663	40.8399	35.2681	31.1088
GCN1	1.00519	1	1.0165	1	-1.16	0.580623	36.2043	35.4123	39.2392	40.6783	41.3351	44.2468	37.3228	35.1818
GOS1	1.02022	1	-1.1081	0.810597	-1.15996	0.219414	82.4962	72.6117	93.2494	82.111	93.4782	70.3778	78.5145	78.8845
YMR122W-A	-1.2074	1	-1.41681	0.348241	-1.15971	0.637112	2704.27	2590.59	2504.73	2348.26	2300.47	2083.46	2435.8	2924.47
RRN5	1.05459	1	-1.01687	1	-1.15967	0.493303	22.111	26.2489	28.1339	28.3258	31.2076	24.2857	23.1852	25.7414
SCL1	-1.08342	1	-1.23514	0.631203	-1.15903	0.578109	355.403	362.721	362.849	372.9	351.137	331.354	364.131	363.586
EFT1	-1.13565	1	-1.028	1	-1.15864	0.655612	689.166	685.893	704.293	634.166	812.041	757.856	702.134	691.713
KAR9	1.13853	1	1.15955	0.663057	-1.15861	0.529609	12.7277	10.8172	11.7188	18.3861	14.5008	17.7599	12.2248	11.6746
PTC3	-1.04885	1	-1.09752	0.910966	-1.15859	0.575165	152.182	150.849	157.959	162.747	162.369	161.941	156.828	150.34
MLC1	-1.05207	1	-1.16724	0.749257	-1.15803	0.559871	398.343	371.814	419.383	390.77	402.385	371.77	418.07	362.815
GNT1	-1.05532	1	-1.1	0.791005	-1.15763	0.236893	50.6461	57.0854	52.5319	61.0271	52.3603	62.8861	55.5291	53.568
RPN7	-1.05773	1	-1.16843	0.753497	-1.15762	0.569021	154.829	153.99	152.628	172.326	147.667	163.18	158.875	154.423
AMN1	1.14943	1	-1.01161	1	-1.15758	0.622141	191.874	209.756	241.684	272.271	232.722	233.791	231.79	175.884
SMC4	-1.00504	1	-1.01453	1	-1.15733	0.227098	16.9703	17.0056	17.899	19.6956	19.4089	19.9351	16.6268	17.8798
MCA1	-1.0659	1	1.03424	1	-1.15701	0.548281	124.685	114.435	121.069	128.131	144.851	145.632	122.919	119.758
YJR054W	1.0366	1	-1.064	0.883656	-1.15695	0.288979	29.3492	31.8575	28.8056	42.0905	32.6883	34.8363	32.5326	29.3823
PRE1	-1.01909	1	-1.20244	0.663057	-1.15666	0.56702	296.052	305.497	321.427	334.026	297.613	289.854	324.414	286.379
YBR016W	-1.07567	1	-1.00072	1	-1.15622	0.212489	208.635	209.453	225.871	204.355	269.444	219.857	216.083	208.286
DRS2	1.10082	1	1.07807	0.852211	-1.15611	0.236669	21.415	19.4343	22.9562	27.1838	24.2964	27.5435	20.8292	20.6982
YDR061W	-1.07752	1	-1.23976	0.300619	-1.15606	0.178964	36.7246	35.4696	36.8751	37.5579	34.1614	34.2413	35.8202	37.6348
PUF4	1.02433	1	1.02986	1	-1.15592	0.383814	43.8181	43.8401	47.4489	52.4244	51.5485	54.5663	44.7287	44.3249
ATP2	-1.00789	1	-1.0905	0.945599	-1.15565	0.636111	409.086	431.987	514.799	404.159	448.979	457.394	435.903	419.074
MSC7	1.05323	1	-1.09923	0.897604	-1.15554	0.566172	94.5845	94.3229	99.61	122.379	97.592	104.447	95.7451	96.2492
SWR1	1.07612	1	-1.15528	0.549676	-1.15547	0.241858	19.1674	17.336	20.386	23.3836	17.7518	19.4256	19.0904	18.0176
YCP4	-1.16552	1	-1.08062	0.913488	-1.15546	0.400942	150.324	151.956	143.543	144.218	173.17	154.908	146.552	160.788
PCM1	-1.03383	1	-1.02005	1	-1.15497	0.573744	113.139	109.348	123.079	115.131	128.004	128.19	118.787	107.422
TRM82	-1.02307	1	-1.04747	0.985984	-1.15492	0.491916	92.5296	109.152	100.544	119.159	107.927	118.529	98.701	106.433
AKL1	-1.00723	1	1.00018	1	-1.15366	0.237532	29.1456	27.3292	29.5348	32.8637	30.8459	35.6376	28.7733	28.7418
DUG3	-1.18341	1	-1.06535	0.899551	-1.15353	0.32949	44.5136	37.6126	36.6649	40.7216	47.1891	43.418	41.2111	42.6653
AEP2	1.16939	1	1.09663	0.767721	-1.15341	0.289836	24.6024	24.0939	28.7473	34.7125	28.9655	33.917	25.1814	24.3748
YNL195C	-1.04263	1	-1.07895	0.973892	-1.15335	0.664682	7.49547	8.31128	7.29	9.514	7.90557	9.27861	8.5819	7.34853
GCD1	1.01184	1	1.04948	0.995671	-1.15323	0.57798	106.089	110.908	113.281	131.306	130.907	136.773	111.128	109.881
GIS3	-1.00087	1	1.09503	0.80226	-1.15321	0.18418	36.5459	36.4001	38.2141	42.8735	44.5238	49.4283	35.6383	38.787
URN1	1.08611	1	1.09212	0.843388	-1.1529	0.473668	20.6564	18.5961	23.8944	23.5035	27.3631	22.922	20.0271	20.0152
APM2	1.04299	1	1.11639	0.729784	-1.15288	0.325047	25.6593	22.5866	27.0919	28.9802	33.1111	30.1474	23.6851	25.6285
YPL039W	-1.0684	1	1.01081	1	-1.15272	0.377239	38.1855	34.6267	38.3303	37.4103	47.6773	38.5762	35.5618	38.8707
ALD6	-1.24166	1	-1.06209	0.993946	-1.15226	0.672769	983.224	848.173	702.848	946.529	995.643	1029.71	936.443	929.139
FAB1	-1.03444	1	-1.0091	1	-1.15224	0.175173	9.73297	9.39888	9.68247	10.9044	10.2813	12.0407	9.79841	9.7059
SLM5	-1.0638	1	-1.06364	0.923963	-1.152	0.490051	18.1538	18.2988	15.9089	22.3695	18.3152	22.0402	20.1174	16.923
RHO2	-1.14098	1	-1.08741	0.839063	-1.15192	0.311553	86.4058	82.4326	81.6968	82.7758	96.7549	85.3081	90.9661	80.9142
STE23	1.05737	1	1.02233	1	-1.15173	0.427877	33.3837	35.0159	37.3568	43.1683	37.8413	44.4651	36.3737	33.3372
TKL1	-1.15422	1	-1.13764	0.871072	-1.15164	0.660471	445.653	408.965	395.876	426.814	430.039	452.708	423.568	447.638
PAB1	-1.08262	1	-1.00301	1	-1.15157	0.648859	390.167	367.898	359.132	420.933	440.154	447.671	369.769	403.125
GUK1	-1.19862	1	-1.29773	0.492533	-1.15156	0.599138	477.083	489.312	484.196	405.4	461.523	412.023	486.587	499.08
GPA2	1.05961	1	-1.12831	0.743498	-1.15145	0.193984	42.2095	41.3785	50.2103	48.0069	48.2574	38.4703	41.8891	43.4503
ATP25	1.04741	1	-1.03563	0.980857	-1.15114	0.24556	21.6375	21.3863	23.5342	26.6161	23.5466	25.2966	22.6609	21.1481
OST5	-1.18234	1	-1.24945	0.301544	-1.15113	0.223385	201.303	229.862	213.466	189.707	201.62	203.218	221.624	216.875
TRM9	-1.03962	1	1.04812	0.965185	-1.151	0.200248	67.2618	71.58	78.373	69.3307	93.1604	77.2183	69.3018	72.2757
YDR444W	1.01341	1	-1.02436	1	-1.15079	0.202636	32.8956	31.263	33.3136	39.1401	35.1858	38.4929	34.6509	30.7205
GTT3	1.17714	1	-1.01092	1	-1.15068	0.289606	41.7184	35.7623	45.2066	56.7633	45.0981	45.1153	39.3667	40
GWT1	1.0068	1	-1.1413	0.660699	-1.15063	0.200514	36.9145	39.4619	36.5823	49.2288	36.0546	42.6846	38.9558	38.8636
YDR248C	-1.12499	1	-1.00244	1	-1.15054	0.468931	46.9629	53.6028	47.76	51.3952	60.2226	57.1485	54.1395	48.0778
RLP24	-1.17349	1	-1.14629	0.814321	-1.15047	0.589759	311.152	326.856	315.959	285.335	357.939	294.298	312.32	339.069
REF2	1.11865	1	1.09844	0.768722	-1.15034	0.256223	24.4165	26.6307	29.3749	34.0899	32.9695	32.7637	26.5325	25.3985
AIM13	-1.03382	1	-1.11981	0.722063	-1.15023	0.323463	97.334	95.6368	110.744	95.8548	108.446	93.4833	105.731	90.8239
HTD2	-1.03955	1	-1.0229	1	-1.15018	0.527404	28.1838	26.5691	29.3576	29.1658	31.2117	31.7212	28.499	27.4066
YMR010W	-1.02072	1	-1.2768	0.248857	-1.15	0.213016	49.0834	54.8384	47.3441	66.419	42.4869	53.3447	53.4841	52.3745
CAB3	-1.01704	1	1.00775	1	-1.14949	0.262661	44.0693	39.2345	44.1191	47.0115	49.2806	49.3901	43.078	42.1116
ISW1	1.05253	1	1.0468	0.965185	-1.14931	0.321187	27.8062	26.1134	28.0869	35.261	31.7047	34.6819	25.9762	29.1921
SEG1	1.0672	1	-1.10607	0.77789	-1.14844	0.297467	25.0246	21.2257	23.5539	31.6761	24.483	24.6833	22.8522	24.5757
TRZ1	1.04723	1	1.06905	0.91086	-1.14813	0.248976	34.9564	34.2701	36.5692	44.2499	41.9683	45.0428	35.1327	35.6965
MCM1	-1.1069	1	-1.19431	0.680837	-1.14746	0.594565	209.091	206.406	207.437	208.972	210.419	197.899	199.722	225.552
NUP53	1.04605	1	-1.00156	1	-1.14606	0.255575	61.2762	60.1246	66.5061	74.8213	70.302	72.1189	62.8957	61.4807
CCC2	1.08515	1	-1.08644	0.844482	-1.14572	0.416656	16.8496	13.8847	15.1634	22.2472	14.6199	18.8015	14.3737	17.2842
GIN4	1.01935	1	-1.21847	0.474329	-1.14531	0.449889	32.9541	30.1709	31.9983	39.8163	28.9374	31.9995	32.5793	32.1541
TPK3	-1.03679	1	-1.02809	1	-1.1452	0.29926	57.3676	59.6987	71.2945	53.0073	74.3791	58.8963	55.9664	64.2308
APL6	-1.03149	1	1.04488	0.974866	-1.14477	0.347448	36.0489	39.2278	39.1829	41.8708	43.7905	48.7018	41.3339	35.7596
TAF4	1.02894	1	-1.01046	1	-1.14457	0.345542	84.0014	80.9972	95.6922	92.526	105.493	85.7865	80.3671	89.0892
SNX4	-1.00464	1	-1.22139	0.317651	-1.14456	0.359661	36.2179	31.8626	33.162	42.5777	30.4552	35.2696	36.7576	33.0977
ARO3	-1.22072	1	-1.15131	0.797617	-1.14415	0.620333	198.889	171.411	172.957	162.778	188.946	188.733	186.216	193.742
YLR072W	-1.05119	1	-1.03356	0.995671	-1.14349	0.21958	30.0598	28.3032	29.5122	32.2712	34.2754	32.0035	30.712	29.2219
ERV29	-1.16112	1	-1.12146	0.817412	-1.14321	0.57948	142.646	163.042	139.423	153.378	154.116	166.401	163.413	150.641
RPT1	-1.04142	1	-1.23352	0.650875	-1.14319	0.640783	258.444	246.034	270.138	266.795	243.279	236.898	262.399	255.795
CLB3	1.03359	1	-1.08355	0.846171	-1.14306	0.283069	61.4538	55.0307	62.1911	72.0057	63.8194	62.4789	59.0828	60.7784
MRM1	-1.10594	1	-1.21846	0.396506	-1.14281	0.266648	65.0889	62.7324	65.4338	62.7328	67.156	55.7404	64.4356	67.0261
RKM1	-1.00006	1	-1.13198	0.674376	-1.14238	0.231643	36.714	34.3953	37.5065	41.6479	34.4138	39.5453	38.2373	34.7993
SNO2	-1.50773	0.723565	-1.33968	0.318789	-1.14237	0.723848	22.3768	23.1167	13.6674	19.9847	17.8507	22.133	17.5413	29.5464
YJL163C	1.13203	1	-1.01448	1	-1.14231	0.634851	9.90129	7.27344	9.13621	12.7024	8.61472	11.4607	9.19592	8.54157
NHX1	1.03057	1	-1.15073	0.580562	-1.14215	0.289836	45.4977	45.4212	48.7142	55.5793	43.1342	49.8469	49.5533	43.7971
MTC6	1.08174	1	-1.04113	0.96722	-1.14195	0.345791	27.6731	25.4665	25.9866	38.4127	28.1261	32.0107	27.5863	27.116
DOA1	-1.03534	1	-1.16808	0.549129	-1.14177	0.292614	42.9399	43.1986	40.1838	52.7482	37.697	49.2311	46.8895	41.5897
CDC19	-1.19887	1	-1.1814	0.800839	-1.14171	0.71118	4377.5	4240.78	4158.28	3790.04	4418.54	4142.97	4344.14	4519.73
PUP3	-1.101	1	-1.21817	0.631886	-1.14171	0.614519	308.184	307.196	306.954	313.325	305.41	287.514	327.894	305.101
YPD1	-1.06311	1	1.10116	0.790933	-1.14164	0.250928	113.061	125.913	122.155	127.241	155.46	153.253	127.053	117.913
ERV2	1.03901	1	1.03811	0.995172	-1.14162	0.262003	84.4879	99.0311	112.631	97.9659	119.268	103.769	96.9365	90.9991
RNR2	-1.18616	1	-1.45165	0.260076	-1.1415	0.660087	362.098	352.297	362.794	301.386	286.093	292.088	348.434	386.454
URA5	-1.06523	1	-1.1135	0.884965	-1.14134	0.636111	420.361	423.256	422.849	457.538	443.963	446.056	438.945	429.167
RPP1	-1.05557	1	-1.21454	0.383467	-1.14129	0.270713	86.1783	87.3683	88.0487	94.6762	88.9443	78.5526	88.2118	90.372
SMY2	-1.01706	1	-1.11718	0.860735	-1.14102	0.603221	76.5523	76.7653	83.4694	83.7413	82.3716	78.7367	78.1866	79.6224
JEM1	-1.05882	1	-1.11104	0.755772	-1.14076	0.236893	28.7052	31.2318	29.755	33.149	30.2092	33.1842	30.8485	30.7309
XRN1	1.02457	1	-1.07183	0.958602	-1.14065	0.624365	53.6912	51.3573	55.0432	64.8893	55.1808	60.0558	55.9612	52.1868
CDC39	1.00863	1	-1.09302	0.884293	-1.14052	0.450448	18.211	18.7326	18.209	23.4056	17.3403	22.4947	18.4308	19.6173
SNT2	1.19828	1	1.06118	0.915799	-1.14051	0.429799	8.20892	7.24839	8.71225	12.0243	8.71323	10.6512	8.05121	7.89264
SSB2	-1.12828	1	-1.08438	0.957406	-1.14045	0.711114	1606.07	1589.49	1652.98	1477	1758.27	1701.89	1685.27	1605.68
NSP1	1.07931	1	1.0766	0.924316	-1.14024	0.465429	48.9547	49.0241	55.9264	61.6933	61.3098	62.6255	51.2101	49.6906
MRPL3	-1.07548	1	-1.25065	0.276621	-1.14014	0.244744	50.5547	47.8496	45.8345	56.2169	46.1861	46.2535	49.0765	52.5235
BEM2	1.07811	1	1.01307	1	-1.14002	0.641676	27.1745	31.9156	31.2282	39.9627	31.3931	39.1438	33.0313	27.8654
SRX1	1.02823	1	-2.08192	0.343902	-1.13978	0.895582	4.27572	2.7775	4.44477	3.83578	2.78123	1.15104	4.81262	2.33979
TBF1	1.16866	1	1.16851	0.53008	-1.13977	0.345542	31.1072	28.5742	34.3581	43.5368	39.7788	42.2634	30.3631	31.2337
SWS2	-1.04757	1	-1.22857	0.284412	-1.13965	0.354405	107.536	115.112	115.705	120.122	111.699	100.524	115.289	113.796
OAZ1	-1.01472	1	1.05964	0.957406	-1.13965	0.599111	23.4867	22.8765	21.1963	29.8708	24.7139	33.2755	23.7306	24.0664
UBX7	1.00351	1	-1.02292	1	-1.13946	0.30727	57.6097	55.7279	63.2351	63.0038	65.3193	64.8164	55.0467	61.9743
PRC1	-1.06018	1	-1.05352	0.999153	-1.13925	0.674837	353.224	324.503	377.254	328.501	385.689	369.369	350.482	347.978
VAC14	1.05072	1	-1.00354	1	-1.13897	0.279445	18.6731	20.3284	19.3272	26.4074	21.1225	24.5834	20.3474	19.7655
UTP25	1.0044	1	1.05292	0.979165	-1.13894	0.529609	61.8903	60.6279	67.7673	68.7874	78.5776	72.7993	59.6392	66.7253
YDR366C	-2.07022	0.420094	-1.60478	0.372813	-1.13878	0.792529	30.9834	67.4952	19.2495	34.0761	23.6034	49.0187	44.4643	56.9392
OXA1	-1.07144	1	-1.3102	0.154755	-1.13844	0.306142	66.2247	60.7603	64.6374	67.1009	59.3463	54.3816	62.6716	68.5831
MDM20	1.06573	1	1.01337	1	-1.13838	0.341992	29.5277	35.1839	34.5702	42.2221	34.5968	42.5639	32.3853	34.303
END3	-1.00061	1	-1.0428	0.979566	-1.13832	0.34965	67.3307	82.2773	73.032	93.6639	71.9392	97.1346	77.53	76.5237
EOS1	-1.05172	1	1.02724	1	-1.13821	0.327442	89.1247	77.0131	84.044	91.795	101.499	98.958	89.3811	82.0722
DSD1	-1.04416	1	-1.06896	0.879595	-1.13818	0.335813	39.623	38.5353	38.5539	44.8106	43.6793	42.1565	40.278	40.3912
KTI12	-1.11578	1	-1.06924	0.88626	-1.13816	0.309384	75.1527	80.5297	75.9695	78.9032	87.4018	83.4027	77.002	83.662
SAM3	1.00773	1	-1.04339	0.99335	-1.13808	0.494552	64.6063	55.3987	58.9525	76.1777	64.7819	70.4718	65.1636	58.6472
OPT2	1.1832	1	-1.20221	0.474329	-1.13788	0.516965	12.1001	10.2748	11.386	18.3677	10.0997	11.8722	12.2782	10.818
TRX2	-1.28274	1	-1.57078	0.0397727	-1.13781	0.526666	406.867	417.735	369.224	342.427	333.189	282.038	416.837	434.368
RPP2A	-1.19578	1	-1.1445	0.865206	-1.13776	0.700732	3034.03	3028.56	2978.34	2622.56	3252.07	2963.18	3045.25	3212.46
IKI3	1.01681	1	1.05517	0.982867	-1.13746	0.620693	45.3334	43.2549	47.0195	53.2385	55.2336	54.5405	46.6119	44.8448
DOT6	-1.15941	1	-1.32018	0.363693	-1.13742	0.617174	85.7378	85.9658	82.7898	81.3891	74.9519	77.8933	86.435	90.8619
YBL010C	1.23795	1	-1.04437	0.986692	-1.13732	0.566242	34.1413	27.9924	41.9394	43.8159	35.7034	34.3428	32.7738	31.5176
LYS21	-1.28651	1	-1.34427	0.356176	-1.13716	0.64281	167.538	155.489	131.866	147.474	133.05	149.588	164.061	169.49
SEC14	1.02703	1	-1.11965	0.818738	-1.13712	0.532726	150.941	139.876	152.559	180.294	143.036	162.549	157.337	142.943
RPS31	-1.25354	1	-1.22701	0.72924	-1.13681	0.725235	10057.7	10603.1	9856.67	8332.84	10778.5	8960.11	11037.8	10314.2
DSE4	1.09806	1	1.11714	0.880853	-1.13655	0.643857	79.5627	72.7018	76.8412	110.533	101.317	98.3758	81.2998	76.0023
IES4	-1.11959	1	-1.19182	0.567503	-1.13643	0.427019	98.7823	91.9185	106.978	81.023	108.984	78.0739	99.247	98.0028
ALG8	1.01592	1	1.02042	1	-1.13641	0.316692	48.012	53.5124	50.8325	64.1659	53.4164	68.6322	51.6899	53.1479
RRP45	1.02507	1	-1.01168	1	-1.13639	0.479156	110.994	107.469	119.523	129.472	130.088	123.379	112.534	113.254
DAM1	1.14115	1	1.09982	0.785562	-1.13622	0.361613	45.7637	41.0811	54.1051	56.2124	58.5176	53.6438	45.9326	43.9042
STF1	-1.2192	1	-1.2314	0.402453	-1.13606	0.543725	103.242	106.758	113.039	76.4036	104.902	94.8351	100.899	116.552
RPS7B	-1.27395	1	-1.08629	0.949007	-1.13595	0.677151	831.473	789.448	679.142	734.987	902.109	849.094	844.522	831.055
MSC6	-1.01961	1	-1.14309	0.5521	-1.1357	0.308794	38.651	40.9771	39.465	47.523	39.0416	42.8393	42.4011	39.8213
URH1	1.10057	1	1.0912	0.799283	-1.13568	0.369238	46.6383	44.4399	52.7935	58.8113	55.8055	61.1367	48.2335	45.9215
APE2	-1.04995	1	-1.09074	0.913488	-1.13563	0.617592	56.5163	51.2481	56.2448	57.6621	55.0484	61.144	56.2042	55.2207
ERO1	1.06661	1	-1.0154	1	-1.13548	0.49822	66.3852	57.5198	63.0463	84.7764	60.6527	83.2667	66.2436	61.9014
YGR161W-B	1.11637	1	-1.6297	0.333669	-1.13491	0.840917	0.636238	0.702607	0.780173	0.874351	0.347208	0.62394	0.556536	0.845549
IOC2	1.06985	1	1.0647	0.951617	-1.1348	0.508819	46.4096	39.1924	47.7857	54.2127	55.5313	51.4216	46.3717	42.2059
YNR075C-A	-2.01261	1	-1.31514	0.879595	-1.13468	0.958989	16.6161	12.9019	7.86539	8.52819	15.6597	10.6935	17.8843	12.4214
RTT109	1.02182	1	-1.0693	0.899551	-1.13447	0.511042	26.3738	21.9657	23.3412	31.9772	26.0685	27.2246	24.105	26.1408
NPL6	1.01431	1	-1.01065	1	-1.13441	0.304874	45.0416	42.6052	43.7137	55.5254	51.5885	50.2656	42.1038	48.967
LCB4	1.00775	1	1.04625	0.967913	-1.13431	0.3755	50.8402	45.2932	48.7004	59.401	57.1667	61.1138	51.3511	48.1928
SPC24	-1.03722	1	-1.06871	0.944827	-1.13428	0.634851	32.9458	28.8652	28.8643	37.7677	31.9097	36.3169	31.3765	32.7883
PAP2	1.11274	1	1.0755	0.843898	-1.13399	0.298319	44.5758	43.0725	47.515	61.3967	56.8158	53.8332	44.9639	45.8565
SRP21	-1.25641	1	-1.14986	0.67864	-1.13398	0.371808	142.572	168.501	168.115	102.962	176.65	139.879	152.171	169.866
CWC24	-1.26586	1	-1.40183	0.162192	-1.13393	0.541785	34.051	34.1846	30.3221	29.4879	32.2389	24.65	34.3547	36.3671
CBC2	-1.03957	1	-1.13232	0.656621	-1.13385	0.30543	135.09	140.549	133.191	162.275	134.409	151.915	143.835	141.456
CMP2	1.12792	1	1.12876	0.693908	-1.13383	0.305972	46.1886	45.7621	51.5194	64.1739	56.7563	65.3867	48.5176	46.6743
VMA6	-1.11401	1	-1.23739	0.637151	-1.13378	0.663815	305.561	297.979	308.542	291.226	289.774	282.956	319.224	305.924
RPP1B	-1.18569	1	-1.06035	0.995808	-1.13368	0.715398	3839.77	3757.46	3774	3302.38	4428.34	3976.27	3909.11	3960.59
ERI1	-1.15171	1	-1.20264	0.672754	-1.13361	0.645037	67.1868	55.3889	55.9507	62.9462	54.8771	65.6593	59.816	68.2076
DBP9	-1.05113	1	1.07073	0.957526	-1.13344	0.644445	98.9617	107.403	105.863	112.287	131.956	127.524	101.772	112.103
PST2	-1.20657	1	-1.18378	0.715527	-1.1331	0.629442	289.905	277.582	288.549	229.643	307.208	254.501	297.019	291.109
CDC14	-1.06607	1	-1.07532	0.922097	-1.13305	0.483398	68.9364	68.0285	64.7114	78.5458	73.2867	76.4023	68.2974	73.7108
PSP1	1.06631	1	-1.05895	0.945599	-1.13281	0.253767	23.0938	22.9061	22.5873	32.2954	21.2169	30.0528	24.3626	23.2725
RPN11	-1.02397	1	-1.04917	0.995221	-1.13279	0.641242	193.162	202.079	222.515	204.585	229.285	212.841	212.596	197.2
GLO1	-1.04034	1	-1.07619	0.914105	-1.13256	0.604238	148.268	137.669	149.005	156.268	149.545	162.877	153.439	143.009
SCS2	-1.03919	1	-1.05683	0.979165	-1.13241	0.643687	255.841	249.226	264.892	274.702	277.797	283.691	273.687	250.073
TUL1	1.01596	1	-1.10546	0.76953	-1.13241	0.361727	21.9714	21.2539	22.5944	26.3229	20.467	25.6231	23.0905	21.7024
AEP3	1.07063	1	1.13931	0.769115	-1.13223	0.639489	10.0771	12.0068	10.6448	15.7417	13.1693	16.3838	11.6201	11.2072
TDH3	-1.27958	1	-1.2782	0.632059	-1.13178	0.737779	22701.7	21393.5	20520.4	17499.9	21367.3	19092.2	23326.5	22422.8
MDV1	1.13286	1	-1.1077	0.76674	-1.13173	0.268384	27.4209	28.4043	33.1923	37.1338	30.3718	28.7454	28.4746	29.4407
LSC1	-1.08837	1	-1.20319	0.648342	-1.13163	0.630788	158.92	150.557	160.212	154.848	146.42	155.927	156.897	164.268
SKN7	-1.0238	1	-1.01945	1	-1.1316	0.506631	56.481	54.1411	54.1403	66.3814	61.8177	65.7441	60.9094	53.8415
SDC1	-1.15668	1	-1.29897	0.173303	-1.13159	0.359661	71.3382	81.8099	72.5016	74.2478	72.8177	65.0861	77.177	81.437
GUP1	-1.06089	1	-1.09871	0.784323	-1.13144	0.320159	46.8271	47.2125	47.7368	50.7609	46.4395	54.2979	51.3896	46.0642
TPM2	-1.26596	0.77112	-1.33335	0.117072	-1.13126	0.391444	189.982	205.192	178.104	167.623	184.991	162.339	205.339	204.68
STD1	1.18306	1	-1.05361	0.940539	-1.13115	0.283774	42.0326	45.4386	56.893	57.8822	47.2724	50.2422	43.9517	46.8229
SAP185	-1.00745	1	-1.01219	1	-1.13104	0.486676	36.0241	35.04	37.3377	41.1201	42.9984	39.3723	36.2687	37.5326
HOM3	-1.23095	1	-1.13153	0.840889	-1.1306	0.648711	120.604	105.797	94.3599	110.513	105.426	130.172	118.828	116.281
DCD1	-1.08306	1	-1.03281	0.99351	-1.13055	0.436728	45.7705	53.5267	47.9085	53.8159	55.2142	57.5446	53.8276	48.936
TRM732	1.0427	1	1.10247	0.837586	-1.13045	0.391821	21.3416	20.8908	20.3332	28.9703	25.9181	28.8497	20.8518	23.0634
INP54	1.14905	1	1.08908	0.851798	-1.13035	0.597525	23.4136	19.7383	27.5493	27.6636	28.2444	27.0748	23.8406	21.0034
ATP7	1.09974	1	1.03515	1	-1.13033	0.563186	256.445	264.354	336.249	296.746	320.305	312.767	288.647	252.308
PRS1	-1.03814	1	-1.05597	0.993513	-1.13031	0.689817	316.596	329.146	330.42	361.352	357.812	360.673	336.074	334.981
SEY1	-1.0004	1	-1.05509	0.957528	-1.13025	0.505013	52.2888	54.6205	52.6671	66.6403	57.2712	61.8628	56.1708	54.8989
YHR022C-A	-2.85941	1	-3.39489	0.204916	-1.13007	0.984846	3.21937	11.8506	1.3546	3.77677	1.07878	3.68333	6.16016	8.55696
MET31	-1.00346	1	1.07477	0.939414	-1.12994	0.554082	51.3652	48.6842	55.0209	55.8028	74.7267	50.9044	53.4688	50.4764
ARC15	-1.05149	1	-1.33642	0.137516	-1.12939	0.328952	155.776	164.858	179.069	158.137	152.421	128.56	163.542	169.759
OSH6	1.15377	1	-1.119	0.708128	-1.12932	0.324493	54.1341	51.5661	62.0881	73.8531	53.2663	57.834	54.8103	55.1724
CDC7	1.00703	1	1.03658	0.981823	-1.12925	0.506503	19.8359	19.3331	21.1189	22.7498	23.6355	24.0721	20.1297	20.6344
SHE10	-1.03196	1	-1.05348	0.98135	-1.12917	0.641676	88.3933	84.2667	89.9236	95.9874	95.1865	97.3724	92.136	87.4201
RRP1	-1.07469	1	1.00828	1	-1.12844	0.4991	135.236	129.338	131.09	142.678	163.905	149.049	134.795	140.622
YCR075W-A	-1.11309	1	-1.01205	1	-1.12833	0.666967	61.8457	52.0415	64.165	49.1974	69.8368	62.5196	56.333	63.0513
YAL065C	1.58901	1	1.95173	0.390195	-1.12794	0.982635	1.74694	1.72248	0.630044	5.56268	3.76319	4.28294	1.91013	1.65833
RNA1	-1.13827	1	-1.0675	0.967129	-1.12793	0.666799	206.26	200.089	200.201	195.411	228.21	218.652	207.15	215.916
YML053C	-1.24426	1	-1.28319	0.157331	-1.12782	0.437973	71.7934	81.5775	69.6376	66.847	72.1719	67.787	76.0621	83.5609
SGV1	-1.04199	1	1.0163	1	-1.1276	0.351811	35.5207	32.6883	32.4856	40.5802	38.8066	42.7669	34.4988	36.6727
TFB4	-1.11729	1	-1.19814	0.367444	-1.12756	0.44481	41.2155	39.8517	39.4391	41.2214	39.7144	39.7669	39.614	45.0566
SPB4	1.00586	1	1.05596	0.924316	-1.12746	0.346633	47.3093	44.2203	48.8725	53.5716	55.5563	58.0716	49.4234	45.8862
ERG26	-1.0316	1	-1.1213	0.787731	-1.12744	0.532521	92.4418	108.179	105.891	109.958	103.286	106.922	104.283	104.639
YNL234W	-1.10371	1	1.07934	0.865567	-1.12736	0.620368	23.1463	19.0457	20.8424	21.7584	25.3147	28.466	20.1251	24.0477
DRE2	1.00167	1	1.07693	0.952701	-1.1273	0.672859	164.566	194.059	186.888	213.187	208.647	246.118	194.16	179.598
RIA1	1.00215	1	-1.09194	0.88323	-1.12652	0.568589	39.6118	37.3999	40.8939	44.9405	38.9759	43.9944	40.31	39.9736
PNT1	1.027	1	-1.1871	0.556182	-1.12645	0.58892	18.5265	20.543	20.7023	23.872	18.5479	20.0672	20.5581	20.0806
PRP16	1.02593	1	1.05133	0.944827	-1.12616	0.304293	19.0099	18.3646	19.03	23.7457	22.1291	24.0859	18.7046	20.3547
ERJ5	-1.09927	1	-1.27311	0.178988	-1.12537	0.283069	59.2755	60.6545	59.9958	61.1173	53.5746	57.1165	61.2894	63.8881
QCR8	-1.0183	1	1.00552	1	-1.12537	0.359837	181.301	219.861	232.705	202.355	230.291	243.1	207.5	209.871
GIM3	-1.0897	1	-1.11744	0.732166	-1.12513	0.36589	204.554	181.52	206.003	186.514	210.113	195.5	210.156	192.861
MAP1	-1.06753	1	-1.05926	0.986849	-1.12513	0.697106	302.189	310.507	310.754	326.768	357.082	321.532	316.184	323.422
DEG1	1.04197	1	1.07118	0.881566	-1.12505	0.28503	50.3616	48.7535	58.4341	56.0974	63.8502	60.779	50.7553	52.8291
YTA12	1.01293	1	-1.08393	0.832336	-1.12444	0.408078	37.4553	34.4867	38.6207	42.4772	38.123	39.9101	38.3705	36.7763
YDL012C	-1.24465	1	-1.22248	0.406097	-1.1243	0.347084	214.326	216.439	199.427	183.943	228.042	184.507	229.295	220.262
MYO5	1.16727	1	1.15926	0.678653	-1.12335	0.371504	25.491	22.5842	26.8809	35.8793	29.6841	35.9577	25.802	24.4785
QDR2	1.12013	1	1.16679	0.774475	-1.12332	0.690878	135.593	140.113	173.703	168.529	183.571	194.613	146.687	141.592
MET14	-1.00793	1	-1.09856	0.825238	-1.12327	0.594428	42.0262	41.594	43.0401	49.3027	43.0449	46.4498	43.3942	44.0494
YDR370C	1.14688	1	1.0954	0.788051	-1.12323	0.422763	36.772	35.0102	39.0784	52.943	42.9564	49.6376	38.5184	36.5071
UBC1	-1.08322	1	-1.03824	0.996736	-1.12307	0.513003	184.07	175.702	199.05	167.682	204.069	202.924	190.794	185.401
FIR1	1.10122	1	1.0532	0.938536	-1.12295	0.296008	25.0721	24.0695	26.366	34.0641	29.5219	31.3314	25.2166	26.2465
MDE1	1.03449	1	1.0449	0.979165	-1.12261	0.494552	132.454	136.403	144.472	165.099	157.326	173.041	147.467	133.593
YEA6	1.03161	1	-1.2671	0.224451	-1.1225	0.306771	61.0338	66.1308	65.4318	80.706	56.636	61.2792	66.0017	66.8512
NOG2	-1.13506	1	-1.22374	0.67122	-1.12248	0.705827	161.629	153.03	167.141	138.585	169.725	131.299	150.209	178.958
PUS9	1.02275	1	1.05412	0.946029	-1.12247	0.309521	36.2961	39.3528	42.0422	43.804	48.3005	45.1864	39.1829	39.8277
FAL1	1.01654	1	1.15578	0.53008	-1.12236	0.458518	31.0669	32.6633	32.8151	39.2784	44.257	42.082	31.9558	34.7626
SSP120	-1.02476	1	-1.03857	0.972933	-1.12221	0.355505	122.062	122.73	129.695	135.642	138.405	138.399	127.266	128.901
TIF6	-1.02422	1	-1.08833	0.938981	-1.12208	0.697216	399.672	383.701	431.323	415.905	430.854	414.15	416.687	403.151
YME1	-1.03584	1	-1.07183	0.952701	-1.12181	0.672859	77.9878	69.8681	75.0279	83.7655	78.5721	83.5642	80.7903	73.9582
CYM1	-1.04596	1	-1.20421	0.424844	-1.12171	0.317928	19.9341	19.0777	17.6918	23.9958	17.3259	20.835	19.7561	21.1763
MSN1	1.10375	1	1.0174	1	-1.12163	0.504879	27.9908	29.1238	31.7251	38.458	35.8279	32.2171	28.4686	31.3904
CDC5	1.09672	1	1.01717	1	-1.12152	0.380646	40.3561	38.6489	41.9618	54.8327	44.9696	49.5632	39.5699	43.2696
CYS3	-1.04248	1	-1.02121	1	-1.12138	0.693278	186.56	174.835	179.733	206.24	195.819	220.44	191.043	187.387
WIP1	-1.11955	1	-1.31014	0.378078	-1.12135	0.639489	54.7292	48.8839	51.0231	52.0355	46.028	47.0647	55.4414	53.2433
FOB1	-1.04297	1	1.05632	0.937603	-1.12114	0.313435	35.3733	34.486	36.3376	38.1007	45.4343	41.1207	35.9071	37.3518
CTR2	-1.0737	1	-1.14879	0.612155	-1.12108	0.322108	110.136	107.357	104.161	121.453	115.486	106.623	109.586	118.672
TID3	1.04062	1	-1.01724	1	-1.121	0.415483	22.3774	26.7795	24.4297	32.5828	26.19	30.6057	25.1035	26.2768
SME1	1.04665	1	1.0698	0.889288	-1.12075	0.583868	120.641	101.51	129.613	129.205	146.828	132.6	129.363	103.134
VOA1	-1.24077	1	-1.21984	0.666708	-1.12074	0.700121	323.026	350.34	305.701	295.752	330.447	317.791	345.988	359.81
QCR6	-1.07042	1	-1.10935	0.881566	-1.12066	0.673986	320.414	342.007	377.822	304.438	385.081	314.576	339.017	355.287
ERG27	-1.06901	1	-1.21585	0.547632	-1.12039	0.67361	143.854	139.577	145.853	148.358	139.962	133.679	143.914	153.189
ENA5	1.19036	1	1.09176	0.929128	-1.12029	0.70624	60.997	45.1318	63.3757	77.4722	65.9716	70.1586	53.9014	57.2815
PMT7	1.07925	1	-1.01491	1	-1.11991	0.445524	20.637	22.6556	21.5142	30.6471	22.3078	27.8888	23.3213	21.9409
MSC3	1.08439	1	-1.00129	1	-1.1198	0.32128	27.7775	30.2362	32.8894	37.0424	32.2302	35.8733	30.336	30.4013
THP3	1.01431	1	-1.01504	1	-1.11955	0.481953	27.3407	31.2306	30.5431	35.4423	33.5315	34.0962	29.4929	31.8842
SNF4	-1.00812	1	-1.10907	0.694732	-1.1195	0.376608	86.2152	84.4771	87.9438	100.558	86.4694	94.5349	93.0699	85.8345
AVT3	1.17802	1	1.11727	0.789653	-1.1194	0.380581	45.5264	42.0672	51.2518	63.9271	57.208	57.7745	46.4901	45.4396
OST6	-1.08967	1	-1.02491	1	-1.11936	0.359494	58.0066	64.3245	58.333	66.4621	64.824	75.5469	68.0762	59.7445
PTC7	-1.13243	1	-1.32449	0.137912	-1.11903	0.351725	65.6975	58.6504	61.6656	60.2746	57.1064	53.1084	62.7656	68.1572
HEL2	1.00061	1	1.0172	1	-1.11901	0.453376	48.4414	51.7308	50.6703	61.0184	57.8496	61.9259	50.9176	54.2164
UGO1	1.05455	1	-1.19863	0.40384	-1.1179	0.393581	25.9213	25.268	24.3181	36.1158	22.648	27.6799	27.3717	26.3684
MMR1	1.0532	1	-1.06532	0.899551	-1.11784	0.449997	60.3958	53.0208	60.709	72.5416	60.9774	64.2336	55.0909	64.3511
SUR4	-1.13854	1	-1.18257	0.769115	-1.11777	0.731369	416.005	445.812	414.835	425.487	428.488	427.734	454.534	451.219
YLR049C	1.04841	1	-1.09878	0.80724	-1.11745	0.502295	33.6195	41.2286	38.7433	48.5082	36.5126	43.5302	38.1241	40.3912
FRT1	1.13792	1	1.1042	0.74484	-1.11721	0.536244	16.7642	17.9086	20.4874	23.3621	22.005	22.9063	18.031	18.3769
APN1	-1.00937	1	1.07885	0.851118	-1.11694	0.378691	64.4748	64.8485	73.104	68.8645	81.8759	81.974	67.7115	68.2464
SGN1	-1.07793	1	-1.10964	0.769115	-1.11671	0.336137	78.7526	76.3092	79.9805	79.7485	86.2594	77.6287	85.4078	77.3876
RIF1	-1.03642	1	-1.11837	0.74744	-1.11664	0.409383	12.4106	12.1937	13.3128	13.0227	13.9617	11.8166	13.866	11.9628
VAC17	1.04012	1	-1.02668	1	-1.11637	0.457879	36.9772	35.531	35.5581	48.7239	40.2253	42.8274	38.3557	37.9412
RIP1	1.16446	1	1.11581	0.672186	-1.1157	0.385303	113.423	118.095	164.809	132.537	151.029	152.278	124.914	118.45
DSS4	-1.13887	1	-1.19559	0.505618	-1.1156	0.615476	62.8223	58.9446	52.2084	67.1426	58.6587	61.133	62.4572	65.9599
GLN1	-1.29558	1	-1.92682	0.0186171	-1.11556	0.755752	638.753	546.575	492.474	523.352	344.919	378.161	623.156	624.012
SEC23	1.05437	1	-1.00717	1	-1.11548	0.726709	148.618	136.845	148.865	187.12	158.534	174.731	155.606	144.879
SIR3	1.03291	1	1.05196	0.945564	-1.11537	0.352539	18.1192	17.7487	18.4718	22.8381	22.0164	22.3107	18.0589	19.7973
HOS4	1.00297	1	1.04385	0.981823	-1.1153	0.482966	31.5106	28.1644	32.3528	34.1791	36.8417	36.3236	30.0336	32.878
SHE9	1.08967	1	-1.12193	0.702113	-1.11504	0.543725	24.2333	23.9217	26.4102	32.0653	25.7774	24.5824	23.7914	27.0565
JJJ2	1.06593	1	1.04131	0.962223	-1.11466	0.542929	18.3019	18.1869	21.2235	21.988	22.1113	22.5162	19.0395	19.4143
CUS1	1.2206	1	-1.04014	0.979566	-1.11457	0.586774	25.9317	24.9148	34.7793	34.1378	30.586	26.7189	23.7526	30.0571
BMH1	-1.2011	1	-1.38302	0.433241	-1.1145	0.768359	1219.03	1232.38	1288.13	955.184	1135.01	942.409	1231.11	1352.03
SET5	-1.04023	1	-1.04681	0.956309	-1.11381	0.351723	37.8138	40.9825	42.7199	41.2076	43.97	44.3816	41.3794	41.567
BSP1	1.07115	1	1.13844	0.60185	-1.11361	0.501711	20.8115	20.6411	22.6783	26.7712	27.6519	27.7686	22.7937	20.8363
YHI9	-1.15263	1	-1.14818	0.595081	-1.11305	0.522769	45.835	39.6193	40.0868	42.5047	43.8826	43.7005	46.8799	43.3649
CAF40	1.01884	1	1.00111	1	-1.11287	0.395349	69.2078	68.9175	70.736	86.1386	78.9183	83.6135	72.2254	73.5578
RSA3	-1.0512	1	-1.05013	0.977071	-1.11282	0.558578	170.728	175.347	178.365	187.3	201.649	185	183.969	181.206
[truncated: 4,305 more rows]
