# Supplementary material for: Fpr1, a primary target of rapamycin, functions as a transcription factor for ribosomal protein genes cooperatively with Hmo1 in Saccharomyces cerevisiae
Source: PLoS Genet. 2020 Jun 30;16(6):e1008865. doi: 10.1371/journal.pgen.1008865 (PMC7357790; doi:10.1371/journal.pgen.1008865)
Supplement: S6 Table — (XLSX) [file pgen.1008865.s015.xlsx]

## Sheet: Sheet1
S6 Table. Comparison of transcripts of RPGs among WT, hmo1Δ, fpr1Δ, and hmo1Δfpr1Δ cells
	WT	fpr1Δ(ratio to WT)	hmo1Δ(ratio to WT)	hmo1Δfpr1Δ(ratio to WT)
ASC1	1	0.682275	0.376259	0.412609
RPL10	1	0.861249	1.02462	1.12444
RPL11A	1	0.810021	0.900394	1.02767
RPL11B	1	0.792621	0.938651	1.17221
RPL12A	1	0.894075	0.366949	0.327297
RPL12B	1	0.859433	0.444228	0.421772
RPL13A	1	0.830218	0.82841	0.772989
RPL13B	1	0.832383	0.638013	0.514299
RPL14A	1	0.859608	0.4101	0.410996
RPL14B	1	0.758174	0.860123	0.799401
RPL15A	1	0.688957	0.645533	0.720608
RPL15B	1	1.18266	0.575371	0.778462
RPL16A	1	0.878684	0.444002	0.394397
RPL16B	1	0.854297	0.325968	0.326686
RPL17A	1	0.876329	0.636095	0.580614
RPL17B	1	0.840111	0.276745	0.26249
RPL18A	1	0.812822	0.6856	0.754057
RPL18B	1	0.877732	0.372886	0.283502
RPL19A	1	0.796936	0.40875	0.35473
RPL19B	1	0.828096	0.498007	0.380267
RPL1A	1	0.881608	0.917787	0.828414
RPL1B	1	0.840386	0.918716	0.940825
RPL20A	1	0.838869	0.494206	0.388832
RPL20B	1	0.78722	0.495462	0.306318
RPL21A	1	0.793744	0.593713	0.59546
RPL21B	1	0.636484	0.898792	0.665476
RPL22A	1	0.789274	0.608517	0.8308
RPL22B	1	0.735537	0.538609	0.950225
RPL23A	1	0.865582	0.808214	0.859236
RPL23B	1	0.867015	0.551607	0.59617
RPL24A	1	0.847001	0.552052	0.510061
RPL24B	1	0.778135	0.526578	0.492018
RPL25	1	0.79649	0.388509	0.187098
RPL26A	1	0.823834	0.776469	0.75178
RPL26B	1	0.829936	0.967102	1.03246
RPL27A	1	0.805813	0.368957	0.402267
RPL27B	1	0.875702	0.546475	0.598606
RPL28	1	0.8008	0.712986	0.949192
RPL29	1	0.875591	1.07629	1.26457
RPL2A	1	0.770953	0.272603	0.304173
RPL2B	1	0.910948	0.477162	0.454858
RPL3	1	0.8637	0.8842	1.16624
RPL30	1	0.806002	0.72417	0.659866
RPL31A	1	0.851049	0.433204	0.383578
RPL31B	1	0.834386	0.169499	0.136575
RPL32	1	0.82961	0.292967	0.286872
RPL33A	1	0.804145	0.575861	0.564262
RPL33B	1	0.874636	0.36565	0.315812
RPL34A	1	0.837066	0.666697	0.569517
RPL34B	1	0.824526	0.370849	0.367162
RPL35A	1	0.862688	0.9816	1.09391
RPL35B	1	0.606221	0.878859	0.538555
RPL36A	1	0.710223	0.865144	0.96854
RPL36B	1	0.823869	0.774323	0.753296
RPL37A	1	0.857857	0.482861	0.529844
RPL37B	1	0.743846	0.993366	1.06837
RPL38	1	0.755789	0.880608	0.847815
RPL39	1	0.834771	0.426775	0.470357
RPL40A	1	0.851147	0.546418	0.662013
RPL40B	1	0.892837	0.957122	1.10094
RPL41A	1	0.764844	0.758835	0.768539
RPL41B	1	0.855609	1.18891	1.42411
RPL42A	1	0.833006	0.521811	0.581775
RPL42B	1	0.835274	0.589884	0.678361
RPL43A	1	0.836227	1.02212	1.35337
RPL43B	1	0.833641	0.933274	1.0883
RPL4A	1	0.850829	0.727791	0.950747
RPL4B	1	0.8733	0.696799	0.908585
RPL5	1	0.849629	1.00629	1.20762
RPL6A	1	0.874504	0.665132	0.588854
RPL6B	1	0.849112	0.314951	0.304427
RPL7A	1	0.741695	0.913817	0.632703
RPL7B	1	1.00192	0.201723	0.203903
RPL8A	1	0.76795	0.0834739	0.118199
RPL8B	1	0.799386	0.936764	0.903075
RPL9A	1	0.778554	0.881571	0.915825
RPL9B	1	0.699037	0.243323	0.228311
RPP0	1	0.801197	1.10015	1.06959
RPP1A	1	0.811137	0.719294	0.932858
RPP1B	1	0.843392	0.943086	0.88208
RPP2A	1	0.836271	0.873741	0.878917
RPP2B	1	0.795953	0.853976	1.03841
RPS0A	1	0.805859	0.263424	0.1676
RPS0B	1	0.825545	0.449035	0.456322
RPS10A	1	0.79525	0.531236	0.494032
RPS10B	1	0.825906	0.943207	1.10815
RPS11A	1	0.852773	0.380331	0.321354
RPS11B	1	0.857988	0.844775	0.761773
RPS12	1	0.759585	0.788105	0.749198
RPS13	1	0.767558	0.587926	0.692074
RPS14A	1	0.766789	0.990576	0.964811
RPS14B	1	0.705533	0.825995	0.905688
RPS15	1	0.875125	0.345608	0.268139
RPS16A	1	0.602386	0.998124	0.582757
RPS16B	1	0.853939	0.382193	0.200296
RPS17A	1	0.874611	0.665629	0.667018
RPS17B	1	0.857763	0.90892	0.903285
RPS18A	1	0.841766	0.858952	0.813697
RPS18B	1	0.821519	0.493291	0.529057
RPS19A	1	0.824231	0.936462	0.942652
RPS19B	1	0.808314	0.423358	0.373333
RPS1A	1	0.86577	0.883782	0.952299
RPS1B	1	0.826514	0.551067	0.614372
RPS2	1	0.824227	0.754884	0.751892
RPS20	1	0.647621	0.702534	0.683478
RPS21A	1	0.41026	0.936161	0.402609
RPS21B	1	0.797284	0.676328	0.757984
RPS22A	1	0.782621	0.86056	0.832713
RPS22B	1	0.503734	0.52531	0.527328
RPS23A	1	0.814057	0.298356	0.300883
RPS23B	1	0.797714	0.807303	0.860486
RPS24A	1	0.799382	0.794386	0.839236
RPS24B	1	0.731416	0.3396	0.142463
RPS25A	1	0.357799	0.938306	0.309754
RPS25B	1	0.708994	0.82179	0.704015
RPS26A	1	0.834822	0.487903	0.568358
RPS26B	1	0.778593	0.757636	0.77037
RPS27A	1	0.731008	0.92197	0.983088
RPS27B	1	0.86332	0.367732	0.319429
RPS28A	1	0.83518	0.846949	1.14332
RPS28B	1	0.820948	0.82741	1.25285
RPS29A	1	0.853623	0.946262	1.30267
RPS29B	1	0.768746	0.921021	0.920767
RPS3	1	0.733703	0.668076	0.920554
RPS30A	1	0.762769	0.838048	0.912577
RPS30B	1	0.547142	1.01275	0.664141
RPS31	1	0.79774	0.814987	0.879654
RPS4A	1	0.869719	0.45689	0.385609
RPS4B	1	0.822418	0.501655	0.509437
RPS5	1	0.846891	0.289401	0.236763
RPS6A	1	0.81272	0.386084	0.335814
RPS6B	1	0.79432	0.815447	0.599551
RPS7A	1	0.807744	0.348623	0.36349
RPS7B	1	0.784963	0.920565	0.880321
RPS8A	1	0.835247	0.535321	0.49857
RPS8B	1	0.839141	0.259273	0.302206
RPS9A	1	0.534326	0.196875	0.368374
RPS9B	1	0.728267	0.703896	0.971534
GCN4	1	0.764474	0.914887	1.15021
TEF1	1	0.89034	0.927144	0.96836
TEF2	1	0.822022	0.84006	0.749343
