# Supplementary material for: Fpr1, a primary target of rapamycin, functions as a transcription factor for ribosomal protein genes cooperatively with Hmo1 in Saccharomyces cerevisiae
Source: PLoS Genet. 2020 Jun 30;16(6):e1008865. doi: 10.1371/journal.pgen.1008865 (PMC7357790; doi:10.1371/journal.pgen.1008865)
Supplement: S7 Table — (XLSX) [file pgen.1008865.s016.xlsx]

## Sheet: Sheet1
S7 Table. ChIP Data for Fig 1A
1st											RPS5 promoter
	strain	genotype	precipitated protein	antibopdy	region	primer	IP	input	IP/input		strain	precipitated protein	antibody	1st	2nd	3rd	Average	STDEV
1	YKK306	WT	Fpr1-FLAG	no antibody	RPS5 promoter	TK9174&TK9292	1	399	0.00250627		WT	Fpr1-FLAG	no antibody	0.00250627	0.003663	0.00295925	0.00304284	0.000582882
2	YKK306	WT	Fpr1-FLAG	α-FLAG	RPS5 promoter	TK9174&TK9292	5.23	399	0.0131078		WT	Fpr1-FLAG	α-FLAG	0.0131078	0.0124176	0.0143887	0.0133047	0.00100021
3	YKK306	WT	Fpr1-FLAG	input	RPS5 promoter	TK9174&TK9292	399
4	YKK306	WT	Fpr1-FLAG	no antibody	RPS5(C-terminus)	TK11284&TK11285	0.0309	20.1	0.00153731		RPS5(C-terminus)
5	YKK306	WT	Fpr1-FLAG	α-FLAG	RPS5(C-terminus)	TK11284&TK11285	0.0993	20.1	0.0049403		strain	precipitated protein	antibody	1st	2nd	3rd	Average	STDEV
6	YKK306	WT	Fpr1-FLAG	input	RPS5(C-terminus)	TK11284&TK11285	20.1				WT	Fpr1-FLAG	no antibody	0.00153731	0.0018806	0.00209053	0.00183615	0.000279276
7	YKK306	WT	Fpr1-FLAG	no antibody	RPL25 promoter	KK613&KK614	2.82	880	0.00320455		WT	Fpr1-FLAG	α-FLAG	0.0049403	0.00414179	0.00427984	0.00445397	0.000426787
8	YKK306	WT	Fpr1-FLAG	α-FLAG	RPL25 promoter	KK613&KK614	30.4	880	0.0345455
9	YKK306	WT	Fpr1-FLAG	input	RPL25 promoter	KK613&KK614	880				RPL25 promoter
10	YKK306	WT	Fpr1-FLAG	no antibody	RPL25(C-terminus)	KK615&KK616	3.05	780	0.00391026		strain	precipitated protein	antibody	1st	2nd	3rd	Average	STDEV
11	YKK306	WT	Fpr1-FLAG	α-FLAG	RPL25(C-terminus)	KK615&KK616	5.17	780	0.00662821		WT	Fpr1-FLAG	no antibody	0.00320455	0.00523697	0.00310881	0.00385011	0.00120201
12	YKK306	WT	Fpr1-FLAG	input	RPL25(C-terminus)	KK615&KK616	780				WT	Fpr1-FLAG	α-FLAG	0.0345455	0.057346	0.0272021	0.0396978	0.0157186
13	YKK306	WT	Fpr1-FLAG	no antibody	RPL10 promoter	TK11299&TK11300	2.14	674	0.00317507
14	YKK306	WT	Fpr1-FLAG	α-FLAG	RPL10 promoter	TK11299&TK11300	17.1	674	0.0253709		RPL25(C-terminus)
15	YKK306	WT	Fpr1-FLAG	input	RPL10 promoter	TK11299&TK11300	674				strain	precipitated protein	antibody	1st	2nd	3rd	Average	STDEV
16	YKK306	WT	Fpr1-FLAG	no antibody	RPL10(C-terminus)	KK625&KK626	3.29	678	0.00485251		WT	Fpr1-FLAG	no antibody	0.00391026	0.00350515	0.00342857	0.00361466	0.000258841
17	YKK306	WT	Fpr1-FLAG	α-FLAG	RPL10(C-terminus)	KK625&KK626	6.91	678	0.0101917		WT	Fpr1-FLAG	α-FLAG	0.00662821	0.00767305	0.0106143	0.00830518	0.00206686
18	YKK306	WT	Fpr1-FLAG	input	RPL10(C-terminus)	KK625&KK626	678
19	YKK306	WT	Fpr1-FLAG	no antibody	35S rDNA	TK9075&TK9076	527	93100	0.00566058		RPL10 promoter
20	YKK306	WT	Fpr1-FLAG	α-FLAG	35S rDNA	TK9075&TK9076	576	80300	0.0071731		strain	precipitated protein	antibody	1st	2nd	3rd	Average	STDEV
21	YKK306	WT	Fpr1-FLAG	input	35S rDNA	TK9075&TK9076	93100				WT	Fpr1-FLAG	no antibody	0.00317507	0.00441006	0.00333333	0.00363949	0.000672008
											WT	Fpr1-FLAG	α-FLAG	0.0253709	0.0394584	0.0300595	0.0316296	0.00717379
2nd
	strain	genotype	precipitated protein	antibopdy	region	primer	IP	input	IP/input		RPL10(C-terminus)
1	YKK306	WT	Fpr1-FLAG	no antibody	RPS5 promoter	TK9174&TK9292	1	273	0.003663		strain	precipitated protein	antibody	1st	2nd	3rd	Average	STDEV
2	YKK306	WT	Fpr1-FLAG	α-FLAG	RPS5 promoter	TK9174&TK9292	3.39	273	0.0124176		WT	Fpr1-FLAG	no antibody	0.00485251	0.00993562	0.00635179	0.00704664	0.00261182
3	YKK306	WT	Fpr1-FLAG	input	RPS5 promoter	TK9174&TK9292	273				WT	Fpr1-FLAG	α-FLAG	0.0101917	0.0124249	0.0113681	0.0113282	0.00111711
4	YKK306	WT	Fpr1-FLAG	no antibody	RPS5(C-terminus)	TK11284&TK11285	0.0504	26.8	0.0018806
5	YKK306	WT	Fpr1-FLAG	α-FLAG	RPS5(C-terminus)	TK11284&TK11285	0.111	26.8	0.00414179		35S rDNA
6	YKK306	WT	Fpr1-FLAG	input	RPS5(C-terminus)	TK11284&TK11285	26.8				strain	precipitated protein	antibody	1st	2nd	3rd	Average	STDEV
7	YKK306	WT	Fpr1-FLAG	no antibody	RPL25 promoter	KK613&KK614	2.21	422	0.00523697		WT	Fpr1-FLAG	no antibody	0.00566058	0.00859112	0.00456961	0.00627377	0.0020797
8	YKK306	WT	Fpr1-FLAG	α-FLAG	RPL25 promoter	KK613&KK614	24.2	422	0.057346		WT	Fpr1-FLAG	α-FLAG	0.0071731	0.00900459	0.00679065	0.00765611	0.00118337
9	YKK306	WT	Fpr1-FLAG	input	RPL25 promoter	KK613&KK614	422
10	YKK306	WT	Fpr1-FLAG	no antibody	RPL25(C-terminus)	KK615&KK616	2.38	679	0.00350515
11	YKK306	WT	Fpr1-FLAG	α-FLAG	RPL25(C-terminus)	KK615&KK616	5.21	679	0.00767305
12	YKK306	WT	Fpr1-FLAG	input	RPL25(C-terminus)	KK615&KK616	679
13	YKK306	WT	Fpr1-FLAG	no antibody	RPL10 promoter	TK11299&TK11300	2.28	517	0.00441006
14	YKK306	WT	Fpr1-FLAG	α-FLAG	RPL10 promoter	TK11299&TK11300	20.4	517	0.0394584
15	YKK306	WT	Fpr1-FLAG	input	RPL10 promoter	TK11299&TK11300	517
16	YKK306	WT	Fpr1-FLAG	no antibody	RPL10(C-terminus)	KK625&KK626	4.63	466	0.00993562
17	YKK306	WT	Fpr1-FLAG	α-FLAG	RPL10(C-terminus)	KK625&KK626	5.79	466	0.0124249
18	YKK306	WT	Fpr1-FLAG	input	RPL10(C-terminus)	KK625&KK626	466
19	YKK306	WT	Fpr1-FLAG	no antibody	35S rDNA	TK9075&TK9076	561	65300	0.00859112
20	YKK306	WT	Fpr1-FLAG	α-FLAG	35S rDNA	TK9075&TK9076	588	65300	0.00900459
21	YKK306	WT	Fpr1-FLAG	input	35S rDNA	TK9075&TK9076	65300
3rd
	strain	genotype	precipitated protein	antibopdy	region	primer	IP	input	IP/input
1	YKK306	WT	Fpr1-FLAG	no antibody	RPS5 promoter	TK9174&TK9292	0.944	319	0.00295925
2	YKK306	WT	Fpr1-FLAG	α-FLAG	RPS5 promoter	TK9174&TK9292	4.59	319	0.0143887
3	YKK306	WT	Fpr1-FLAG	input	RPS5 promoter	TK9174&TK9292	319
4	YKK306	WT	Fpr1-FLAG	no antibody	RPS5(C-terminus)	TK11284&TK11285	0.0508	24.3	0.00209053
5	YKK306	WT	Fpr1-FLAG	α-FLAG	RPS5(C-terminus)	TK11284&TK11285	0.104	24.3	0.00427984
6	YKK306	WT	Fpr1-FLAG	input	RPS5(C-terminus)	TK11284&TK11285	24.3
7	YKK306	WT	Fpr1-FLAG	no antibody	RPL25 promoter	KK613&KK614	2.4	772	0.00310881
8	YKK306	WT	Fpr1-FLAG	α-FLAG	RPL25 promoter	KK613&KK614	21	772	0.0272021
9	YKK306	WT	Fpr1-FLAG	input	RPL25 promoter	KK613&KK614	772
10	YKK306	WT	Fpr1-FLAG	no antibody	RPL25(C-terminus)	KK615&KK616	2.4	700	0.00342857
11	YKK306	WT	Fpr1-FLAG	α-FLAG	RPL25(C-terminus)	KK615&KK616	7.43	700	0.0106143
12	YKK306	WT	Fpr1-FLAG	input	RPL25(C-terminus)	KK615&KK616	700
13	YKK306	WT	Fpr1-FLAG	no antibody	RPL10 promoter	TK11299&TK11300	2.24	672	0.00333333
14	YKK306	WT	Fpr1-FLAG	α-FLAG	RPL10 promoter	TK11299&TK11300	20.2	672	0.0300595
15	YKK306	WT	Fpr1-FLAG	input	RPL10 promoter	TK11299&TK11300	672
16	YKK306	WT	Fpr1-FLAG	no antibody	RPL10(C-terminus)	KK625&KK626	3.9	614	0.00635179
17	YKK306	WT	Fpr1-FLAG	α-FLAG	RPL10(C-terminus)	KK625&KK626	6.98	614	0.0113681
18	YKK306	WT	Fpr1-FLAG	input	RPL10(C-terminus)	KK625&KK626	614
19	YKK306	WT	Fpr1-FLAG	no antibody	35S rDNA	TK9075&TK9076	430	94100	0.00456961
20	YKK306	WT	Fpr1-FLAG	α-FLAG	35S rDNA	TK9075&TK9076	639	94100	0.00679065
21	YKK306	WT	Fpr1-FLAG	input	35S rDNA	TK9075&TK9076	94100
