# Supplementary material for: Fpr1, a primary target of rapamycin, functions as a transcription factor for ribosomal protein genes cooperatively with Hmo1 in Saccharomyces cerevisiae
Source: PLoS Genet. 2020 Jun 30;16(6):e1008865. doi: 10.1371/journal.pgen.1008865 (PMC7357790; doi:10.1371/journal.pgen.1008865)
Supplement: S8 Table — (XLSX) [file pgen.1008865.s017.xlsx]

## Sheet: Sheet1
S8 Table. ChIP Data for Fig 1D
1st												RPL25
	strain	genotype	plasmid	precipitated protein	antibody	region	primer	IP	input	IP/input		strain	precipitated protein	antibody	1st	2nd	3rd	Average	STDEV
1	YKK207	fpr1Δ	pKM740	PA-Fpr1	no antibody	RPL25	KK640&KK641	1	49.1	0.0203666		WT	PA-Fpr1	no antibody	0.0203666	0.0210526	0.0160931	0.0191708	0.00268732
2	YKK207	fpr1Δ	pKM740	PA-Fpr1	α-PA	RPL25	KK640&KK641	50.9	49.1	1.03666		WT	PA-Fpr1	α-PA	1.03666	0.797895	0.546559	0.793704	0.245077
3	YKK207	fpr1Δ	pKM740	PA-Fpr1	input	RPL25	KK640&KK641	49.1	75.3
4	YKK207	fpr1Δ	pKM740	PA-Fpr1	no antibody	35S rDNA	TK9075&TK9076	144	6633	0.0217096		RPS5
5	YKK207	fpr1Δ	pKM740	PA-Fpr1	α-PA	35S rDNA	TK9075&TK9076	170	6633	0.0256294		strain	precipitated protein	antibody	1st	2nd	3rd	Average	STDEV
6	YKK207	fpr1Δ	pKM740	PA-Fpr1	input	35S rDNA	TK9075&TK9076	6633				WT	PA-Fpr1	no antibody	0.0393048	0.0409962	0.0422053	0.0408354	0.00145692
7	YKK207	fpr1Δ	pKM740	PA-Fpr1	no antibody	GCN4	KK942&KK943	0.953	59.2	0.016098		WT	PA-Fpr1	α-PA	0.299465	0.302299	0.276046	0.292603	0.0144091
8	YKK207	fpr1Δ	pKM740	PA-Fpr1	α-PA	GCN4	KK942&KK943	64.9	59.2	1.09628
9	YKK207	fpr1Δ	pKM740	PA-Fpr1	input	GCN4	KK942&KK943	59.2				35S rDNA
10	YKK207	fpr1Δ	pKM740	PA-Fpr1	no antibody	SEC59	KK944&KK945	1.15	75.9	0.0151515		strain	precipitated protein	antibody	1st	2nd	3rd	Average	STDEV
11	YKK207	fpr1Δ	pKM740	PA-Fpr1	α-PA	SEC59	KK944&KK945	21.9	75.9	0.288538		WT	PA-Fpr1	no antibody	0.0217096	0.015493	0.0104602	0.0158876	0.0056351
12	YKK207	fpr1Δ	pKM740	PA-Fpr1	input	SEC59	KK944&KK945	75.9				WT	PA-Fpr1	α-PA	0.0256294	0.0164853	0.0166449	0.0195865	0.00523391
13	YKK207	fpr1Δ	pKM740	PA-Fpr1	no antibody	MSC6	KK946&KK947	0.67	56.3	0.0119005
14	YKK207	fpr1Δ	pKM740	PA-Fpr1	α-PA	MSC6	KK946&KK947	12.9	56.3	0.22913		GCN4
15	YKK207	fpr1Δ	pKM740	PA-Fpr1	input	MSC6	KK946&KK947	56.3				strain	precipitated protein	antibody	1st	2nd	3rd	Average	STDEV
16	YKK207	fpr1Δ	pKM740	PA-Fpr1	no antibody	TEF1	KK948&KK949	0.748	52.6	0.0142205		WT	PA-Fpr1	no antibody	0.016098	0.0138018	0.0135849	0.0144949	0.00139254
17	YKK207	fpr1Δ	pKM740	PA-Fpr1	α-PA	TEF1	KK948&KK949	52.8	52.6	1.0038		WT	PA-Fpr1	α-PA	1.09628	0.857658	0.641509	0.86515	0.22748
18	YKK207	fpr1Δ	pKM740	PA-Fpr1	input	TEF1	KK948&KK949	52.6
19	YKK207	fpr1Δ	pKM740	PA-Fpr1	no antibody	PNS1	KK950&KK951	0.856	41.6	0.0205769		SEC59
20	YKK207	fpr1Δ	pKM740	PA-Fpr1	α-PA	PNS1	KK950&KK951	9.93	41.6	0.238702		strain	precipitated protein	antibody	1st	2nd	3rd	Average	STDEV
21	YKK207	fpr1Δ	pKM740	PA-Fpr1	input	PNS1	KK950&KK951	41.6				WT	PA-Fpr1	no antibody	0.0151515	0.00902153	0.00686747	0.0103468	0.0042981
22	YKK207	fpr1Δ	pKM740	PA-Fpr1	no antibody	RPS5	TK9174&TK9292	1.47	37.4	0.0393048		WT	PA-Fpr1	α-PA	0.288538	0.2818	0.188253	0.252864	0.0560558
23	YKK207	fpr1Δ	pKM740	PA-Fpr1	α-PA	RPS5	TK9174&TK9292	11.2	37.4	0.299465
24	YKK207	fpr1Δ	pKM740	PA-Fpr1	input	RPS5	TK9174&TK9292	37.4				MSC6
												strain	precipitated protein	antibody	1st	2nd	3rd	Average	STDEV
2nd												WT	PA-Fpr1	no antibody	0.0119005	0.0171139	0.00736641	0.012127	0.0048777
	strain	genotype	plasmid	precipitated protein	antibody	region	primer	IP	input	IP/input		WT	PA-Fpr1	α-PA	0.22913	0.293671	0.194656	0.239152	0.0502623
1	YKK207	fpr1Δ	pKM740	PA-Fpr1	no antibody	RPL25	KK640&KK641	1	47.5	0.0210526
2	YKK207	fpr1Δ	pKM740	PA-Fpr1	α-PA	RPL25	KK640&KK641	37.9	47.5	0.797895		TEF1
3	YKK207	fpr1Δ	pKM740	PA-Fpr1	input	RPL25	KK640&KK641	47.5				strain	precipitated protein	antibody	1st	2nd	3rd	Average	STDEV
4	YKK207	fpr1Δ	pKM740	PA-Fpr1	no antibody	35S rDNA	TK9075&TK9076	96.8	6248	0.015493		WT	PA-Fpr1	no antibody	0.0142205	0.0116527	0.0133032	0.0130588	0.00130123
5	YKK207	fpr1Δ	pKM740	PA-Fpr1	α-PA	35S rDNA	TK9075&TK9076	103	6248	0.0164853		WT	PA-Fpr1	α-PA	1.0038	0.864017	0.742081	0.869967	0.130962
6	YKK207	fpr1Δ	pKM740	PA-Fpr1	input	35S rDNA	TK9075&TK9076	6248
7	YKK207	fpr1Δ	pKM740	PA-Fpr1	no antibody	GCN4	KK942&KK943	0.766	55.5	0.0138018		PNS1
8	YKK207	fpr1Δ	pKM740	PA-Fpr1	α-PA	GCN4	KK942&KK943	47.6	55.5	0.857658		strain	precipitated protein	antibody	1st	2nd	3rd	Average	STDEV
9	YKK207	fpr1Δ	pKM740	PA-Fpr1	input	GCN4	KK942&KK943	55.5				WT	PA-Fpr1	no antibody	0.0205769	0.0182772	0.0111905	0.0166815	0.00489244
10	YKK207	fpr1Δ	pKM740	PA-Fpr1	no antibody	SEC59	KK944&KK945	0.461	51.1	0.00902153		WT	PA-Fpr1	α-PA	0.238702	0.130495	0.106293	0.158496	0.0705062
11	YKK207	fpr1Δ	pKM740	PA-Fpr1	α-PA	SEC59	KK944&KK945	14.4	51.1	0.2818
12	YKK207	fpr1Δ	pKM740	PA-Fpr1	input	SEC59	KK944&KK945	51.1
13	YKK207	fpr1Δ	pKM740	PA-Fpr1	no antibody	MSC6	KK946&KK947	0.676	39.5	0.0171139
14	YKK207	fpr1Δ	pKM740	PA-Fpr1	α-PA	MSC6	KK946&KK947	11.6	39.5	0.293671
15	YKK207	fpr1Δ	pKM740	PA-Fpr1	input	MSC6	KK946&KK947	39.5
16	YKK207	fpr1Δ	pKM740	PA-Fpr1	no antibody	TEF1	KK948&KK949	0.557	47.8	0.0116527
17	YKK207	fpr1Δ	pKM740	PA-Fpr1	α-PA	TEF1	KK948&KK949	41.3	47.8	0.864017
18	YKK207	fpr1Δ	pKM740	PA-Fpr1	input	TEF1	KK948&KK949	47.8
19	YKK207	fpr1Δ	pKM740	PA-Fpr1	no antibody	PNS1	KK950&KK951	0.923	50.5	0.0182772
20	YKK207	fpr1Δ	pKM740	PA-Fpr1	α-PA	PNS1	KK950&KK951	6.59	50.5	0.130495
21	YKK207	fpr1Δ	pKM740	PA-Fpr1	input	PNS1	KK950&KK951	50.5
22	YKK207	fpr1Δ	pKM740	PA-Fpr1	no antibody	RPS5	TK9174&TK9292	1.07	26.1	0.0409962
23	YKK207	fpr1Δ	pKM740	PA-Fpr1	α-PA	RPS5	TK9174&TK9292	7.89	26.1	0.302299
24	YKK207	fpr1Δ	pKM740	PA-Fpr1	input	RPS5	TK9174&TK9292	26.1
3rd
	strain	genotype	plasmid	precipitated protein	antibody	region	primer	IP	input	IP/input
1	YKK207	fpr1Δ	pKM740	PA-Fpr1	no antibody	RPL25	KK640&KK641	0.795	49.4	0.0160931
2	YKK207	fpr1Δ	pKM740	PA-Fpr1	α-PA	RPL25	KK640&KK641	27	49.4	0.546559
3	YKK207	fpr1Δ	pKM740	PA-Fpr1	input	RPL25	KK640&KK641	49.4
4	YKK207	fpr1Δ	pKM740	PA-Fpr1	no antibody	35S rDNA	TK9075&TK9076	64.1	6128	0.0104602
5	YKK207	fpr1Δ	pKM740	PA-Fpr1	α-PA	35S rDNA	TK9075&TK9076	102	6128	0.0166449
6	YKK207	fpr1Δ	pKM740	PA-Fpr1	input	35S rDNA	TK9075&TK9076	6128
7	YKK207	fpr1Δ	pKM740	PA-Fpr1	no antibody	GCN4	KK942&KK943	0.792	58.3	0.0135849
8	YKK207	fpr1Δ	pKM740	PA-Fpr1	α-PA	GCN4	KK942&KK943	37.4	58.3	0.641509
9	YKK207	fpr1Δ	pKM740	PA-Fpr1	input	GCN4	KK942&KK943	58.3
10	YKK207	fpr1Δ	pKM740	PA-Fpr1	no antibody	SEC59	KK944&KK945	0.456	66.4	0.00686747
11	YKK207	fpr1Δ	pKM740	PA-Fpr1	α-PA	SEC59	KK944&KK945	12.5	66.4	0.188253
12	YKK207	fpr1Δ	pKM740	PA-Fpr1	input	SEC59	KK944&KK945	66.4
13	YKK207	fpr1Δ	pKM740	PA-Fpr1	no antibody	MSC6	KK946&KK947	0.386	52.4	0.00736641
14	YKK207	fpr1Δ	pKM740	PA-Fpr1	α-PA	MSC6	KK946&KK947	10.2	52.4	0.194656
15	YKK207	fpr1Δ	pKM740	PA-Fpr1	input	MSC6	KK946&KK947	52.4
16	YKK207	fpr1Δ	pKM740	PA-Fpr1	no antibody	TEF1	KK948&KK949	0.588	44.2	0.0133032
17	YKK207	fpr1Δ	pKM740	PA-Fpr1	α-PA	TEF1	KK948&KK949	32.8	44.2	0.742081
18	YKK207	fpr1Δ	pKM740	PA-Fpr1	input	TEF1	KK948&KK949	44.2
19	YKK207	fpr1Δ	pKM740	PA-Fpr1	no antibody	PNS1	KK950&KK951	0.658	58.8	0.0111905
20	YKK207	fpr1Δ	pKM740	PA-Fpr1	α-PA	PNS1	KK950&KK951	6.25	58.8	0.106293
21	YKK207	fpr1Δ	pKM740	PA-Fpr1	input	PNS1	KK950&KK951	58.8
22	YKK207	fpr1Δ	pKM740	PA-Fpr1	no antibody	RPS5	TK9174&TK9292	1.11	26.3	0.0422053
23	YKK207	fpr1Δ	pKM740	PA-Fpr1	α-PA	RPS5	TK9174&TK9292	7.26	26.3	0.276046
24	YKK207	fpr1Δ	pKM740	PA-Fpr1	input	RPS5	TK9174&TK9292	26.3
