# Supplementary material for: Fpr1, a primary target of rapamycin, functions as a transcription factor for ribosomal protein genes cooperatively with Hmo1 in Saccharomyces cerevisiae
Source: PLoS Genet. 2020 Jun 30;16(6):e1008865. doi: 10.1371/journal.pgen.1008865 (PMC7357790; doi:10.1371/journal.pgen.1008865)
Supplement: S9 Table — (XLSX) [file pgen.1008865.s018.xlsx]

## Sheet: Sheet1
S9 Table. ChIP Data for Fig 2A
1st
	strain	plasmid	precipitated protein	antibody	region	primer	IP	input	IP/input		HMO1
1	YKK206	pKM457,pKM738	HMO1-F, PA-Fpr1,Rap1	no antibody	RPL25 promoter	KK611&KK637 (-692~-584)	1	1363	0.000733676		precipitated protein	antibody	primer	1st	2nd	3rd	Average	STDEV
2	YKK206	pKM457,pKM738	HMO1-F, PA-Fpr1,Rap1	α-FLAG	RPL25 promoter	KK611&KK637 (-692~-584)	796	1363	0.584006		HMO1-F	α-FLAG	KK611&KK637 (-692~-584)	0.000733676	0.00156386	0.00135685	0.00121813	0.000432129
3	YKK206	pKM457,pKM738	HMO1-F, PA-Fpr1,Rap1	α-PA	RPL25 promoter	KK611&KK637 (-692~-584)	55.2	1363	0.0404989		HMO1-F	α-FLAG	KK611&KK637 (-692~-584)	0.584006	0.485358	0.53867	0.536011	0.0493775
4	YKK206	pKM457,pKM738	HMO1-F, PA-Fpr1,Rap1	α-Rap1	RPL25 promoter	KK611&KK637 (-692~-584)	163	1363	0.119589		HMO1-F	α-FLAG	KK638&KK639 (-580~-639)	0.00149149	0.000403535	0.00102254	0.000972522	0.000545699
5	YKK206	pKM457,pKM738	HMO1-F, PA-Fpr1,Rap1	input	RPL25 promoter	KK611&KK637 (-692~-584)	1363				HMO1-F	α-FLAG	KK638&KK639 (-580~-639)	1.54145	1.25449	1.52818	1.44137	0.161981
6	YKK206	pKM457,pKM738	HMO1-F, PA-Fpr1,Rap1	no antibody	RPL25 promoter	KK638&KK639 (-580~-639)	4.03	2702	0.00149149		HMO1-F	α-FLAG	KK640&KK641 (-474~-370)	0.00169166	0.000898243	0.000559491	0.0010498	0.000581099
7	YKK206	pKM457,pKM738	HMO1-F, PA-Fpr1,Rap1	α-FLAG	RPL25 promoter	KK638&KK639 (-580~-639)	4165	2702	1.54145		HMO1-F	α-FLAG	KK640&KK641 (-474~-370)	4.80584	4.57408	4.8347	4.73821	0.142868
8	YKK206	pKM457,pKM738	HMO1-F, PA-Fpr1,Rap1	α-PA	RPL25 promoter	KK638&KK639 (-580~-639)	326	2702	0.120651		HMO1-F	α-FLAG	KK642&KK614 (-366~-258)	0.000451765	0.00179596	0.000726277	0.000991335	0.000710218
9	YKK206	pKM457,pKM738	HMO1-F, PA-Fpr1,Rap1	α-Rap1	RPL25 promoter	KK638&KK639 (-580~-639)	847	2702	0.313472		HMO1-F	α-FLAG	KK642&KK614 (-366~-258)	17.8447	18.861	19.4854	18.7304	0.828111
10	YKK206	pKM457,pKM738	HMO1-F, PA-Fpr1,Rap1	input	RPL25 promoter	KK638&KK639 (-580~-639)	2702				HMO1-F	α-FLAG	KK643&KK644 (-257~-138)	0.000818448	0.00153707	0.000955224	0.00110358	0.000381591
11	YKK206	pKM457,pKM738	HMO1-F, PA-Fpr1,Rap1	no antibody	RPL25 promoter	KK640&KK641 (-474~-370)	4.4	2601	0.00169166		HMO1-F	α-FLAG	KK643&KK644 (-257~-138)	18.5125	15.7926	16.5672	16.9574	1.4013
12	YKK206	pKM457,pKM738	HMO1-F, PA-Fpr1,Rap1	α-FLAG	RPL25 promoter	KK640&KK641 (-474~-370)	12500	2601	4.80584		HMO1-F	α-FLAG	KK537&TK2768 (-137~38)	0.00170447	0.000904339	0.000926174	0.00117833	0.000455782
13	YKK206	pKM457,pKM738	HMO1-F, PA-Fpr1,Rap1	α-PA	RPL25 promoter	KK640&KK641 (-474~-370)	1198	2601	0.460592		HMO1-F	α-FLAG	KK537&TK2768 (-137~38)	8.93471	6.16832	10.5956	8.56622	2.23654
14	YKK206	pKM457,pKM738	HMO1-F, PA-Fpr1,Rap1	α-Rap1	RPL25 promoter	KK640&KK641 (-474~-370)	2265	2601	0.870819		HMO1-F	α-FLAG	KK615&KK616 (665~840)	0.00248814	0.00109058	0.00211009	0.00189627	0.0007229
15	YKK206	pKM457,pKM738	HMO1-F, PA-Fpr1,Rap1	input	RPL25 promoter	KK640&KK641 (-474~-370)	2601				HMO1-F	α-FLAG	KK615&KK616 (665~840)	0.457094	0.351812	0.406422	0.405109	0.0526533
16	YKK206	pKM457,pKM738	HMO1-F, PA-Fpr1,Rap1	no antibody	RPL25 promoter	KK642&KK614 (-366~-258)	0.192	425	0.000451765
17	YKK206	pKM457,pKM738	HMO1-F, PA-Fpr1,Rap1	α-FLAG	RPL25 promoter	KK642&KK614 (-366~-258)	7584	425	17.8447		FPR1
18	YKK206	pKM457,pKM738	HMO1-F, PA-Fpr1,Rap1	α-PA	RPL25 promoter	KK642&KK614 (-366~-258)	106	425	0.249412		precipitated protein	antibody	primer	1st	2nd	3rd	Average	STDEV
19	YKK206	pKM457,pKM738	HMO1-F, PA-Fpr1,Rap1	α-Rap1	RPL25 promoter	KK642&KK614 (-366~-258)	176	425	0.414118		PA-Fpr1	α-PA	KK611&KK637 (-692~-584)	0.000733676	0.00156386	0.00135685	0.00121813	0.000432129
20	YKK206	pKM457,pKM738	HMO1-F, PA-Fpr1,Rap1	input	RPL25 promoter	KK642&KK614 (-366~-258)	425				PA-Fpr1	α-PA	KK611&KK637 (-692~-584)	0.0404989	0.027352	0.0364993	0.0347834	0.00673931
21	YKK206	pKM457,pKM738	HMO1-F, PA-Fpr1,Rap1	no antibody	RPL25 promoter	KK643&KK644 (-257~-138)	2.52	3079	0.000818448		PA-Fpr1	α-PA	KK638&KK639 (-580~-639)	0.00149149	0.000403535	0.00102254	0.000972522	0.000545699
22	YKK206	pKM457,pKM738	HMO1-F, PA-Fpr1,Rap1	α-FLAG	RPL25 promoter	KK643&KK644 (-257~-138)	57000	3079	18.5125		PA-Fpr1	α-PA	KK638&KK639 (-580~-639)	0.120651	0.100736	0.10628	0.109223	0.0102784
23	YKK206	pKM457,pKM738	HMO1-F, PA-Fpr1,Rap1	α-PA	RPL25 promoter	KK643&KK644 (-257~-138)	350	3079	0.113673		PA-Fpr1	α-PA	KK640&KK641 (-474~-370)	0.00169166	0.000898243	0.000559491	0.0010498	0.000581099
24	YKK206	pKM457,pKM738	HMO1-F, PA-Fpr1,Rap1	α-Rap1	RPL25 promoter	KK643&KK644 (-257~-138)	425	3079	0.138032		PA-Fpr1	α-PA	KK640&KK641 (-474~-370)	0.460592	0.375207	0.475931	0.437243	0.0542696
25	YKK206	pKM457,pKM738	HMO1-F, PA-Fpr1,Rap1	input	RPL25 promoter	KK643&KK644 (-257~-138)	3079				PA-Fpr1	α-PA	KK642&KK614 (-366~-258)	0.000451765	0.00179596	0.000726277	0.000991335	0.000710218
26	YKK206	pKM457,pKM738	HMO1-F, PA-Fpr1,Rap1	no antibody	RPL25 promoter	KK537&TK2768 (-137~38)	2.48	1455	0.00170447		PA-Fpr1	α-PA	KK642&KK614 (-366~-258)	0.249412	0.2213	0.258759	0.243157	0.0194969
27	YKK206	pKM457,pKM738	HMO1-F, PA-Fpr1,Rap1	α-FLAG	RPL25 promoter	KK537&TK2768 (-137~38)	13000	1455	8.93471		PA-Fpr1	α-PA	KK643&KK644 (-257~-138)	0.000818448	0.00153707	0.000955224	0.00110358	0.000381591
28	YKK206	pKM457,pKM738	HMO1-F, PA-Fpr1,Rap1	α-PA	RPL25 promoter	KK537&TK2768 (-137~38)	45.6	1455	0.0313402		PA-Fpr1	α-PA	KK643&KK644 (-257~-138)	0.113673	0.0985533	0.104478	0.105568	0.00761872
29	YKK206	pKM457,pKM738	HMO1-F, PA-Fpr1,Rap1	α-Rap1	RPL25 promoter	KK537&TK2768 (-137~38)	50.9	1455	0.0349828		PA-Fpr1	α-PA	KK537&TK2768 (-137~38)	0.00170447	0.000904339	0.000926174	0.00117833	0.000455782
30	YKK206	pKM457,pKM738	HMO1-F, PA-Fpr1,Rap1	input	RPL25 promoter	KK537&TK2768 (-137~38)	1455				PA-Fpr1	α-PA	KK537&TK2768 (-137~38)	0.0313402	0.0203346	0.0298658	0.0271802	0.00597415
31	YKK206	pKM457,pKM738	HMO1-F, PA-Fpr1,Rap1	no antibody	RPL25(C-terminus)	KK615&KK616 (665~840)	5.77	2319	0.00248814		PA-Fpr1	α-PA	KK615&KK616 (665~840)	0.00248814	0.00109058	0.00211009	0.00189627	0.0007229
32	YKK206	pKM457,pKM738	HMO1-F, PA-Fpr1,Rap1	α-FLAG	RPL25(C-terminus)	KK615&KK616 (665~840)	1060	2319	0.457094		PA-Fpr1	α-PA	KK615&KK616 (665~840)	0.0193618	0.0191667	0.0190826	0.0192037	0.000143244
33	YKK206	pKM457,pKM738	HMO1-F, PA-Fpr1,Rap1	α-PA	RPL25(C-terminus)	KK615&KK616 (665~840)	44.9	2319	0.0193618
34	YKK206	pKM457,pKM738	HMO1-F, PA-Fpr1,Rap1	α-Rap1	RPL25(C-terminus)	KK615&KK616 (665~840)	37.5	2319	0.0161708		Rap1
35	YKK206	pKM457,pKM738	HMO1-F, PA-Fpr1,Rap1	input	RPL25(C-terminus)	KK615&KK616 (665~840)	2319				precipitated protein	antibody	primer	1st	2nd	3rd	Average	STDEV
											Rap1	α-Rap1	KK611&KK637 (-692~-584)	0.000733676	0.00156386	0.00135685	0.00121813	0.000432129
2nd											Rap1	α-Rap1	KK611&KK637 (-692~-584)	0.119589	0.0853583	0.0729986	0.0926487	0.0241357
	strain	plasmid	precipitated protein	antibody	region	primer	IP	input	IP/input		Rap1	α-Rap1	KK638&KK639 (-580~-639)	0.00149149	0.000403535	0.00102254	0.000972522	0.000545699
1	YKK206	pKM457,pKM738	HMO1-F, PA-Fpr1,Rap1	no antibody	RPL25 promoter	KK611&KK637 (-692~-584)	2.51	1605	0.00156386		Rap1	α-Rap1	KK638&KK639 (-580~-639)	0.313472	0.255965	0.318841	0.296092	0.034855
2	YKK206	pKM457,pKM738	HMO1-F, PA-Fpr1,Rap1	α-FLAG	RPL25 promoter	KK611&KK637 (-692~-584)	779	1605	0.485358		Rap1	α-Rap1	KK640&KK641 (-474~-370)	0.00169166	0.000898243	0.000559491	0.0010498	0.000581099
3	YKK206	pKM457,pKM738	HMO1-F, PA-Fpr1,Rap1	α-PA	RPL25 promoter	KK611&KK637 (-692~-584)	43.9	1605	0.027352		Rap1	α-Rap1	KK640&KK641 (-474~-370)	0.870819	0.689095	0.767484	0.775799	0.0911468
4	YKK206	pKM457,pKM738	HMO1-F, PA-Fpr1,Rap1	α-Rap1	RPL25 promoter	KK611&KK637 (-692~-584)	137	1605	0.0853583		Rap1	α-Rap1	KK642&KK614 (-366~-258)	0.000451765	0.00179596	0.000726277	0.000991335	0.000710218
5	YKK206	pKM457,pKM738	HMO1-F, PA-Fpr1,Rap1	input	RPL25 promoter	KK611&KK637 (-692~-584)	1605				Rap1	α-Rap1	KK642&KK614 (-366~-258)	0.414118	0.352018	0.375912	0.380683	0.0313235
6	YKK206	pKM457,pKM738	HMO1-F, PA-Fpr1,Rap1	no antibody	RPL25 promoter	KK638&KK639 (-580~-639)	1.37	3395	0.000403535		Rap1	α-Rap1	KK643&KK644 (-257~-138)	0.000818448	0.00153707	0.000955224	0.00110358	0.000381591
7	YKK206	pKM457,pKM738	HMO1-F, PA-Fpr1,Rap1	α-FLAG	RPL25 promoter	KK638&KK639 (-580~-639)	4259	3395	1.25449		Rap1	α-Rap1	KK643&KK644 (-257~-138)	0.138032	0.113924	0.138806	0.130254	0.0141474
8	YKK206	pKM457,pKM738	HMO1-F, PA-Fpr1,Rap1	α-PA	RPL25 promoter	KK638&KK639 (-580~-639)	342	3395	0.100736		Rap1	α-Rap1	KK537&TK2768 (-137~38)	0.00170447	0.000904339	0.000926174	0.00117833	0.000455782
9	YKK206	pKM457,pKM738	HMO1-F, PA-Fpr1,Rap1	α-Rap1	RPL25 promoter	KK638&KK639 (-580~-639)	869	3395	0.255965		Rap1	α-Rap1	KK537&TK2768 (-137~38)	0.0349828	0.0277052	0.0449664	0.0358848	0.00866591
10	YKK206	pKM457,pKM738	HMO1-F, PA-Fpr1,Rap1	input	RPL25 promoter	KK638&KK639 (-580~-639)	3395				Rap1	α-Rap1	KK615&KK616 (665~840)	0.00248814	0.00109058	0.00211009	0.00189627	0.0007229
11	YKK206	pKM457,pKM738	HMO1-F, PA-Fpr1,Rap1	no antibody	RPL25 promoter	KK640&KK641 (-474~-370)	2.71	3017	0.000898243		Rap1	α-Rap1	KK615&KK616 (665~840)	0.0161708	0.0165217	0.0131193	0.0152706	0.00187135
12	YKK206	pKM457,pKM738	HMO1-F, PA-Fpr1,Rap1	α-FLAG	RPL25 promoter	KK640&KK641 (-474~-370)	13800	3017	4.57408
13	YKK206	pKM457,pKM738	HMO1-F, PA-Fpr1,Rap1	α-PA	RPL25 promoter	KK640&KK641 (-474~-370)	1132	3017	0.375207
14	YKK206	pKM457,pKM738	HMO1-F, PA-Fpr1,Rap1	α-Rap1	RPL25 promoter	KK640&KK641 (-474~-370)	2079	3017	0.689095
15	YKK206	pKM457,pKM738	HMO1-F, PA-Fpr1,Rap1	input	RPL25 promoter	KK640&KK641 (-474~-370)	3017
16	YKK206	pKM457,pKM738	HMO1-F, PA-Fpr1,Rap1	no antibody	RPL25 promoter	KK642&KK614 (-366~-258)	0.801	446	0.00179596
17	YKK206	pKM457,pKM738	HMO1-F, PA-Fpr1,Rap1	α-FLAG	RPL25 promoter	KK642&KK614 (-366~-258)	8412	446	18.861
18	YKK206	pKM457,pKM738	HMO1-F, PA-Fpr1,Rap1	α-PA	RPL25 promoter	KK642&KK614 (-366~-258)	98.7	446	0.2213
19	YKK206	pKM457,pKM738	HMO1-F, PA-Fpr1,Rap1	α-Rap1	RPL25 promoter	KK642&KK614 (-366~-258)	157	446	0.352018
20	YKK206	pKM457,pKM738	HMO1-F, PA-Fpr1,Rap1	input	RPL25 promoter	KK642&KK614 (-366~-258)	446
21	YKK206	pKM457,pKM738	HMO1-F, PA-Fpr1,Rap1	no antibody	RPL25 promoter	KK643&KK644 (-257~-138)	5.1	3318	0.00153707
22	YKK206	pKM457,pKM738	HMO1-F, PA-Fpr1,Rap1	α-FLAG	RPL25 promoter	KK643&KK644 (-257~-138)	52400	3318	15.7926
23	YKK206	pKM457,pKM738	HMO1-F, PA-Fpr1,Rap1	α-PA	RPL25 promoter	KK643&KK644 (-257~-138)	327	3318	0.0985533
24	YKK206	pKM457,pKM738	HMO1-F, PA-Fpr1,Rap1	α-Rap1	RPL25 promoter	KK643&KK644 (-257~-138)	378	3318	0.113924
25	YKK206	pKM457,pKM738	HMO1-F, PA-Fpr1,Rap1	input	RPL25 promoter	KK643&KK644 (-257~-138)	3318
26	YKK206	pKM457,pKM738	HMO1-F, PA-Fpr1,Rap1	no antibody	RPL25 promoter	KK537&TK2768 (-137~38)	1.73	1913	0.000904339
27	YKK206	pKM457,pKM738	HMO1-F, PA-Fpr1,Rap1	α-FLAG	RPL25 promoter	KK537&TK2768 (-137~38)	11800	1913	6.16832
28	YKK206	pKM457,pKM738	HMO1-F, PA-Fpr1,Rap1	α-PA	RPL25 promoter	KK537&TK2768 (-137~38)	38.9	1913	0.0203346
29	YKK206	pKM457,pKM738	HMO1-F, PA-Fpr1,Rap1	α-Rap1	RPL25 promoter	KK537&TK2768 (-137~38)	53	1913	0.0277052
30	YKK206	pKM457,pKM738	HMO1-F, PA-Fpr1,Rap1	input	RPL25 promoter	KK537&TK2768 (-137~38)	1913
31	YKK206	pKM457,pKM738	HMO1-F, PA-Fpr1,Rap1	no antibody	RPL25(C-terminus)	KK615&KK616 (665~840)	3.01	2760	0.00109058
32	YKK206	pKM457,pKM738	HMO1-F, PA-Fpr1,Rap1	α-FLAG	RPL25(C-terminus)	KK615&KK616 (665~840)	971	2760	0.351812
33	YKK206	pKM457,pKM738	HMO1-F, PA-Fpr1,Rap1	α-PA	RPL25(C-terminus)	KK615&KK616 (665~840)	52.9	2760	0.0191667
34	YKK206	pKM457,pKM738	HMO1-F, PA-Fpr1,Rap1	α-Rap1	RPL25(C-terminus)	KK615&KK616 (665~840)	45.6	2760	0.0165217
35	YKK206	pKM457,pKM738	HMO1-F, PA-Fpr1,Rap1	input	RPL25(C-terminus)	KK615&KK616 (665~840)	2760
3rd
	strain	plasmid	precipitated protein	antibody	region	primer	IP	input	IP/input
1	YKK206	pKM457,pKM738	HMO1-F, PA-Fpr1,Rap1	no antibody	RPL25 promoter	KK611&KK637 (-692~-584)	1	737	0.00135685
2	YKK206	pKM457,pKM738	HMO1-F, PA-Fpr1,Rap1	α-FLAG	RPL25 promoter	KK611&KK637 (-692~-584)	397	737	0.53867
3	YKK206	pKM457,pKM738	HMO1-F, PA-Fpr1,Rap1	α-PA	RPL25 promoter	KK611&KK637 (-692~-584)	26.9	737	0.0364993
4	YKK206	pKM457,pKM738	HMO1-F, PA-Fpr1,Rap1	α-Rap1	RPL25 promoter	KK611&KK637 (-692~-584)	53.8	737	0.0729986
5	YKK206	pKM457,pKM738	HMO1-F, PA-Fpr1,Rap1	input	RPL25 promoter	KK611&KK637 (-692~-584)	737
6	YKK206	pKM457,pKM738	HMO1-F, PA-Fpr1,Rap1	no antibody	RPL25 promoter	KK638&KK639 (-580~-639)	1.27	1242	0.00102254
7	YKK206	pKM457,pKM738	HMO1-F, PA-Fpr1,Rap1	α-FLAG	RPL25 promoter	KK638&KK639 (-580~-639)	1898	1242	1.52818
8	YKK206	pKM457,pKM738	HMO1-F, PA-Fpr1,Rap1	α-PA	RPL25 promoter	KK638&KK639 (-580~-639)	132	1242	0.10628
9	YKK206	pKM457,pKM738	HMO1-F, PA-Fpr1,Rap1	α-Rap1	RPL25 promoter	KK638&KK639 (-580~-639)	396	1242	0.318841
10	YKK206	pKM457,pKM738	HMO1-F, PA-Fpr1,Rap1	input	RPL25 promoter	KK638&KK639 (-580~-639)	1242
11	YKK206	pKM457,pKM738	HMO1-F, PA-Fpr1,Rap1	no antibody	RPL25 promoter	KK640&KK641 (-474~-370)	0.616	1101	0.000559491
12	YKK206	pKM457,pKM738	HMO1-F, PA-Fpr1,Rap1	α-FLAG	RPL25 promoter	KK640&KK641 (-474~-370)	5323	1101	4.8347
13	YKK206	pKM457,pKM738	HMO1-F, PA-Fpr1,Rap1	α-PA	RPL25 promoter	KK640&KK641 (-474~-370)	524	1101	0.475931
14	YKK206	pKM457,pKM738	HMO1-F, PA-Fpr1,Rap1	α-Rap1	RPL25 promoter	KK640&KK641 (-474~-370)	845	1101	0.767484
15	YKK206	pKM457,pKM738	HMO1-F, PA-Fpr1,Rap1	input	RPL25 promoter	KK640&KK641 (-474~-370)	1101
16	YKK206	pKM457,pKM738	HMO1-F, PA-Fpr1,Rap1	no antibody	RPL25 promoter	KK642&KK614 (-366~-258)	0.199	274	0.000726277
17	YKK206	pKM457,pKM738	HMO1-F, PA-Fpr1,Rap1	α-FLAG	RPL25 promoter	KK642&KK614 (-366~-258)	5339	274	19.4854
18	YKK206	pKM457,pKM738	HMO1-F, PA-Fpr1,Rap1	α-PA	RPL25 promoter	KK642&KK614 (-366~-258)	70.9	274	0.258759
19	YKK206	pKM457,pKM738	HMO1-F, PA-Fpr1,Rap1	α-Rap1	RPL25 promoter	KK642&KK614 (-366~-258)	103	274	0.375912
20	YKK206	pKM457,pKM738	HMO1-F, PA-Fpr1,Rap1	input	RPL25 promoter	KK642&KK614 (-366~-258)	274
21	YKK206	pKM457,pKM738	HMO1-F, PA-Fpr1,Rap1	no antibody	RPL25 promoter	KK643&KK644 (-257~-138)	1.28	1340	0.000955224
22	YKK206	pKM457,pKM738	HMO1-F, PA-Fpr1,Rap1	α-FLAG	RPL25 promoter	KK643&KK644 (-257~-138)	22200	1340	16.5672
23	YKK206	pKM457,pKM738	HMO1-F, PA-Fpr1,Rap1	α-PA	RPL25 promoter	KK643&KK644 (-257~-138)	140	1340	0.104478
24	YKK206	pKM457,pKM738	HMO1-F, PA-Fpr1,Rap1	α-Rap1	RPL25 promoter	KK643&KK644 (-257~-138)	186	1340	0.138806
25	YKK206	pKM457,pKM738	HMO1-F, PA-Fpr1,Rap1	input	RPL25 promoter	KK643&KK644 (-257~-138)	1340
26	YKK206	pKM457,pKM738	HMO1-F, PA-Fpr1,Rap1	no antibody	RPL25 promoter	KK537&TK2768 (-137~38)	0.552	596	0.000926174
27	YKK206	pKM457,pKM738	HMO1-F, PA-Fpr1,Rap1	α-FLAG	RPL25 promoter	KK537&TK2768 (-137~38)	6315	596	10.5956
28	YKK206	pKM457,pKM738	HMO1-F, PA-Fpr1,Rap1	α-PA	RPL25 promoter	KK537&TK2768 (-137~38)	17.8	596	0.0298658
29	YKK206	pKM457,pKM738	HMO1-F, PA-Fpr1,Rap1	α-Rap1	RPL25 promoter	KK537&TK2768 (-137~38)	26.8	596	0.0449664
30	YKK206	pKM457,pKM738	HMO1-F, PA-Fpr1,Rap1	input	RPL25 promoter	KK537&TK2768 (-137~38)	596
31	YKK206	pKM457,pKM738	HMO1-F, PA-Fpr1,Rap1	no antibody	RPL25(C-terminus)	KK615&KK616 (665~840)	2.3	1090	0.00211009
32	YKK206	pKM457,pKM738	HMO1-F, PA-Fpr1,Rap1	α-FLAG	RPL25(C-terminus)	KK615&KK616 (665~840)	443	1090	0.406422
33	YKK206	pKM457,pKM738	HMO1-F, PA-Fpr1,Rap1	α-PA	RPL25(C-terminus)	KK615&KK616 (665~840)	20.8	1090	0.0190826
34	YKK206	pKM457,pKM738	HMO1-F, PA-Fpr1,Rap1	α-Rap1	RPL25(C-terminus)	KK615&KK616 (665~840)	14.3	1090	0.0131193
35	YKK206	pKM457,pKM738	HMO1-F, PA-Fpr1,Rap1	input	RPL25(C-terminus)	KK615&KK616 (665~840)	1090
