# Supplementary material for: Fpr1, a primary target of rapamycin, functions as a transcription factor for ribosomal protein genes cooperatively with Hmo1 in Saccharomyces cerevisiae
Source: PLoS Genet. 2020 Jun 30;16(6):e1008865. doi: 10.1371/journal.pgen.1008865 (PMC7357790; doi:10.1371/journal.pgen.1008865)
Supplement: S10 Table — (XLSX) [file pgen.1008865.s019.xlsx]

## Sheet: Sheet1
S10 Table. ChIP Data for Fig 2B
1st
	strain	genotype	reporter	plasmid	precipitated protein	antibody	region	primer	IP	input	IP/input		Fpr1
1	YKK1054	fpr1Δ	RPL25(wt)	pKM740	PA-Fpr1	no antibody	RPL25 reporter	KK647&KK652	1	112	0.00892857		strain	precipitated protein	antibody	reporter	1st	2nd	3rd	Average	STDEV
2	YKK1054	fpr1Δ	RPL25(wt)	pKM740	PA-Fpr1	α-PA	RPL25 reporter	KK647&KK652	59.2	112	0.528571		fpr1Δ	PA-Fpr1	no antibody	RPL25(wt)	0.00892857	0.00314465	0.0140511	0.00870811	0.00545656
3	YKK1056	fpr1Δ	RPL25(ΔUAS)	pKM740	PA-Fpr1	α-PA	RPL25 reporter	KK647&KK652	1.37	100	0.0137		fpr1Δ	PA-Fpr1	α-PA	RPL25(wt)	0.528571	0.490566	0.489051	0.50273	0.0223926
4	YKK1058	fpr1Δ	RPL25(ΔIVR)	pKM740	PA-Fpr1	α-PA	RPL25 reporter	KK647&KK652	19.2	89	0.21573		fpr1Δ	PA-Fpr1	α-PA	RPL25(ΔUAS)	0.0137	0.0129032	0.0156604	0.0140879	0.00141891
5	YKK1054	fpr1Δ	RPL25(wt)	pKM740	PA-Fpr1	no antibody	RPL25 reporter	KK647&KK652	1	112	0.00892857		fpr1Δ	PA-Fpr1	α-PA	RPL25(ΔIVR)	0.21573	0.166827	0.146064	0.176207	0.0357678
6	YKK1054	fpr1Δ	RPL25(wt)	pKM740	PA-Fpr1	α-Hmo1	RPL25 reporter	KK647&KK652	336	112	3
7	YKK1056	fpr1Δ	RPL25(ΔUAS)	pKM740	PA-Fpr1	α-Hmo1	RPL25 reporter	KK647&KK652	436	100	4.36		Hmo1
8	YKK1058	fpr1Δ	RPL25(ΔIVR)	pKM740	PA-Fpr1	α-Hmo1	RPL25 reporter	KK647&KK652	109	89	1.22472		strain	precipitated protein	antibody	reporter	1st	2nd	3rd	Average	STDEV
9	YKK1054	fpr1Δ	RPL25(wt)	pKM740	PA-Fpr1	no antibody	RPL25 reporter	KK647&KK652	1	112	0.00892857		fpr1Δ	Hmo1	no antibody	RPL25(wt)	0.00892857	0.0125786	0.00678832	0.00943184	0.00292777
10	YKK1054	fpr1Δ	RPL25(wt)	pKM740	PA-Fpr1	α-Rap1	RPL25 reporter	KK647&KK652	35	112	0.3125		fpr1Δ	Hmo1	α-Hmo1	RPL25(wt)	3	3.85535	4.73358	3.86297	0.866813
11	YKK1056	fpr1Δ	RPL25(ΔUAS)	pKM740	PA-Fpr1	α-Rap1	RPL25 reporter	KK647&KK652	6.65	100	0.0665		fpr1Δ	Hmo1	α-Hmo1	RPL25(ΔUAS)	4.36	3.03226	4.16981	3.85402	0.717995
12	YKK1058	fpr1Δ	RPL25(ΔIVR)	pKM740	PA-Fpr1	α-Rap1	RPL25 reporter	KK647&KK652	48.1	89	0.540449		fpr1Δ	Hmo1	α-Hmo1	RPL25(ΔIVR)	1.22472	0.894231	0.880466	0.999805	0.194902
13	YKK1054	fpr1Δ	RPL25(wt)	pKM740	PA-Fpr1	input	RPL25 reporter	KK647&KK652	112
14	YKK1056	fpr1Δ	RPL25(ΔUAS)	pKM740	PA-Fpr1	input	RPL25 reporter	KK647&KK652	100				Rap1
15	YKK1058	fpr1Δ	RPL25(ΔIVR)	pKM740	PA-Fpr1	input	RPL25 reporter	KK647&KK652	89				strain	precipitated protein	antibody	reporter	1st	2nd	3rd	Average	STDEV
													fpr1Δ	Rap1	no antibody	RPL25(ΔIVR)	0.00892857	0.00949686	0.00308029	0.00716857	0.00355194
2nd													fpr1Δ	Rap1	α-Rap1	RPL25(wt)	0.3125	0.361635	0.474453	0.382863	0.0830368
	strain	genotype	reporter	plasmid	precipitated protein	antibody	region	primer	IP	input	IP/input		fpr1Δ	Rap1	α-Rap1	RPL25(ΔUAS)	0.0665	0.0379928	0.054717	0.0530699	0.0143248
1	YKK1054	fpr1Δ	RPL25(wt)	pKM740	PA-Fpr1	no antibody	RPL25 reporter	KK647&KK652	1	318	0.00314465		fpr1Δ	Rap1	α-Rap1	RPL25(ΔIVR)	0.540449	0.386058	0.174927	0.367145	0.183494
2	YKK1054	fpr1Δ	RPL25(wt)	pKM740	PA-Fpr1	α-PA	RPL25 reporter	KK647&KK652	156	318	0.490566
3	YKK1056	fpr1Δ	RPL25(ΔUAS)	pKM740	PA-Fpr1	α-PA	RPL25 reporter	KK647&KK652	3.6	279	0.0129032
4	YKK1058	fpr1Δ	RPL25(ΔIVR)	pKM740	PA-Fpr1	α-PA	RPL25 reporter	KK647&KK652	34.7	208	0.166827
5	YKK1054	fpr1Δ	RPL25(wt)	pKM740	PA-Fpr1	no antibody	RPL25 reporter	KK647&KK652	4	318	0.0125786
6	YKK1054	fpr1Δ	RPL25(wt)	pKM740	PA-Fpr1	α-Hmo1	RPL25 reporter	KK647&KK652	1226	318	3.85535
7	YKK1056	fpr1Δ	RPL25(ΔUAS)	pKM740	PA-Fpr1	α-Hmo1	RPL25 reporter	KK647&KK652	846	279	3.03226
8	YKK1058	fpr1Δ	RPL25(ΔIVR)	pKM740	PA-Fpr1	α-Hmo1	RPL25 reporter	KK647&KK652	186	208	0.894231
9	YKK1054	fpr1Δ	RPL25(wt)	pKM740	PA-Fpr1	no antibody	RPL25 reporter	KK647&KK652	3.02	318	0.00949686
10	YKK1054	fpr1Δ	RPL25(wt)	pKM740	PA-Fpr1	α-Rap1	RPL25 reporter	KK647&KK652	115	318	0.361635
11	YKK1056	fpr1Δ	RPL25(ΔUAS)	pKM740	PA-Fpr1	α-Rap1	RPL25 reporter	KK647&KK652	10.6	279	0.0379928
12	YKK1058	fpr1Δ	RPL25(ΔIVR)	pKM740	PA-Fpr1	α-Rap1	RPL25 reporter	KK647&KK652	80.3	208	0.386058
13	YKK1054	fpr1Δ	RPL25(wt)	pKM740	PA-Fpr1	input	RPL25 reporter	KK647&KK652	318
14	YKK1056	fpr1Δ	RPL25(ΔUAS)	pKM740	PA-Fpr1	input	RPL25 reporter	KK647&KK652	279
15	YKK1058	fpr1Δ	RPL25(ΔIVR)	pKM740	PA-Fpr1	input	RPL25 reporter	KK647&KK652	208
3rd
	strain	genotype	reporter	plasmid	precipitated protein	antibody	region	primer	IP	input	IP/input
1	YKK1054	fpr1Δ	RPL25(wt)	pKM740	PA-Fpr1	no antibody	RPL25 reporter	KK647&KK652	3.85	274	0.0140511
2	YKK1054	fpr1Δ	RPL25(wt)	pKM740	PA-Fpr1	α-PA	RPL25 reporter	KK647&KK652	134	274	0.489051
3	YKK1056	fpr1Δ	RPL25(ΔUAS)	pKM740	PA-Fpr1	α-PA	RPL25 reporter	KK647&KK652	3.32	212	0.0156604
4	YKK1058	fpr1Δ	RPL25(ΔIVR)	pKM740	PA-Fpr1	α-PA	RPL25 reporter	KK647&KK652	50.1	343	0.146064
5	YKK1054	fpr1Δ	RPL25(wt)	pKM740	PA-Fpr1	no antibody	RPL25 reporter	KK647&KK652	1.86	274	0.00678832
6	YKK1054	fpr1Δ	RPL25(wt)	pKM740	PA-Fpr1	α-Hmo1	RPL25 reporter	KK647&KK652	1297	274	4.73358
7	YKK1056	fpr1Δ	RPL25(ΔUAS)	pKM740	PA-Fpr1	α-Hmo1	RPL25 reporter	KK647&KK652	884	212	4.16981
8	YKK1058	fpr1Δ	RPL25(ΔIVR)	pKM740	PA-Fpr1	α-Hmo1	RPL25 reporter	KK647&KK652	302	343	0.880466
9	YKK1054	fpr1Δ	RPL25(wt)	pKM740	PA-Fpr1	no antibody	RPL25 reporter	KK647&KK652	0.844	274	0.00308029
10	YKK1054	fpr1Δ	RPL25(wt)	pKM740	PA-Fpr1	α-Rap1	RPL25 reporter	KK647&KK652	130	274	0.474453
11	YKK1056	fpr1Δ	RPL25(ΔUAS)	pKM740	PA-Fpr1	α-Rap1	RPL25 reporter	KK647&KK652	11.6	212	0.054717
12	YKK1058	fpr1Δ	RPL25(ΔIVR)	pKM740	PA-Fpr1	α-Rap1	RPL25 reporter	KK647&KK652	60	343	0.174927
13	YKK1054	fpr1Δ	RPL25(wt)	pKM740	PA-Fpr1	input	RPL25 reporter	KK647&KK652	274
14	YKK1056	fpr1Δ	RPL25(ΔUAS)	pKM740	PA-Fpr1	input	RPL25 reporter	KK647&KK652	212
15	YKK1058	fpr1Δ	RPL25(ΔIVR)	pKM740	PA-Fpr1	input	RPL25 reporter	KK647&KK652	343
