# Supplementary material for: Fpr1, a primary target of rapamycin, functions as a transcription factor for ribosomal protein genes cooperatively with Hmo1 in Saccharomyces cerevisiae
Source: PLoS Genet. 2020 Jun 30;16(6):e1008865. doi: 10.1371/journal.pgen.1008865 (PMC7357790; doi:10.1371/journal.pgen.1008865)
Supplement: S11 Table — (XLSX) [file pgen.1008865.s020.xlsx]

## Sheet: Sheet1
S11 Table. ChIP Data for Fig 2C
RPS5
1st	strain	genotype	precipitated protein	antibody	region	primer	IP	input	IP/input		RPS5
1	YKK1123-1	WT	Hmo1-Pa	no antibody	RPS5	TK9174&TK9292	1	659	0.00151745		strain	precipitated	antibody	1st	2nd	3rd	1st(normalized)	2nd(normalized)	3rd(normalized)	Average	STDEV
2	YKK1123-1	WT	Hmo1-Pa	α-PA	RPS5	TK9174&TK9292	10300	659	15.6297		WT	Hmo1-PA	no antibody	0.00151745	0.164204	0.164204	9.70874e-05	0.0101937	0.0100328	0.00677454	0.0057834
3	YKK1125-1	fpr1Δ	Hmo1-Pa	α-PA	RPS5	TK9174&TK9292	12500	756	16.5344		WT	Hmo1-PA	α-PA	15.6297	16.1084	16.3666	1	1	1	1	9.56763e-11
4	YKK1127-1	WT	Fpr1-Pa	no antibody	RPS5	KK983&TK10065	1	1063	0.000940734		fpr1Δ	Hmo1-PA	α-PA	16.5344	10.7234	15.6773	1.05788	0.6657	0.957884	0.893822	0.203787
5	YKK1127-1	WT	Fpr1-Pa	α-PA	RPS5	KK983&TK10065	35.5	1063	0.033396
6	YKK1129-1	hmo1Δ	Fpr1-Pa	α-PA	RPS5	KK983&TK10065	25.9	1505	0.0172093		WT	Fpr1-PA	no antibody	0.000940734	0.00180328	0.00180328	0.028169	0.0752137	0.0640283	0.0558037	0.0245771
7	YKK1123-1	WT	Hmo1-Pa	input	RPS5	TK9174&TK9292	659				WT	Fpr1-PA	α-PA	0.033396	0.0239754	0.0281638	1	1	1	1	0
8	YKK1125-1	fpr1Δ	Hmo1-Pa	input	RPS5	TK9174&TK9292	756				hmo1Δ	Fpr1-PA	α-PA	0.0172093	0.0151613	0.0152427	0.51531	0.632368	0.541217	0.562965	0.0614851
9	YKK1127-1	WT	Fpr1-Pa	input	RPS5	KK983&TK10065	1063
10	YKK1129-1	hmo1Δ	Fpr1-Pa	input	RPS5	KK983&TK10065	1505
											RPL25
2nd											strain	precipitated protein	antibody	1st	2nd	3rd	1st(normalized)	2nd(normalized)	3rd(normalized)	Average	STDEV
	strain	genotype	precipitated protein	antibody	region	primer	IP	input	IP/input		WT	Hmo1-PA	no antibody	0.0011553	0.0018898	0.0018898	5.42608e-05	9.91435e-05	7.48534e-05	7.60859e-05	2.24667e-05
1	YKK1123-1	WT	Hmo1-Pa	no antibody	RPS5	TK9174&TK9292	1	6.09	0.164204		WT	Hmo1-PA	α-PA	21.2917	19.0612	25.2466	1	1	1	1	1.06797e-10
2	YKK1123-1	WT	Hmo1-Pa	α-PA	RPS5	TK9174&TK9292	98.1	6.09	16.1084		fpr1Δ	Hmo1-PA	α-PA	17.8584	12.4843	17.1134	0.838749	0.654957	0.677849	0.723851	0.10016
3	YKK1125-1	fpr1Δ	Hmo1-Pa	α-PA	RPS5	TK9174&TK9292	84.5	7.88	10.7234
4	YKK1127-1	WT	Fpr1-Pa	no antibody	RPS5	KK983&TK10065	0.0176	9.76	0.00180328		WT	Fpr1-PA	no antibody	0.000782796	0.00193042	0.00193042	0.0206818	0.0864322	0.0576701	0.054928	0.0329608
5	YKK1127-1	WT	Fpr1-Pa	α-PA	RPS5	KK983&TK10065	0.234	9.76	0.0239754		WT	Fpr1-PA	α-PA	0.0378495	0.0223345	0.0334734	1	1	1	1	0
6	YKK1129-1	hmo1Δ	Fpr1-Pa	α-PA	RPS5	KK983&TK10065	0.141	9.3	0.0151613		hmo1Δ	Fpr1-PA	α-PA	0.0187546	0.0202835	0.0198925	0.495506	0.908172	0.594277	0.665985	0.215476
7	YKK1123-1	WT	Hmo1-Pa	input	RPS5	TK9174&TK9292	6.09
8	YKK1125-1	fpr1Δ	Hmo1-Pa	input	RPS5	TK9174&TK9292	7.88				RPS30B
9	YKK1127-1	WT	Fpr1-Pa	input	RPS5	KK983&TK10065	9.76				strain	precipitated protein	antibody	1st	2nd	3rd	1st(normalized)	2nd(normalized)	3rd(normalized)	Average	STDEV
10	YKK1129-1	hmo1Δ	Fpr1-Pa	input	RPS5	KK983&TK10065	9.3				WT	Hmo1-PA	no antibody	0.00142857	0.00421822	0.00421822	0.00234742	0.00726744	0.00431572	0.00464353	0.00247634
											WT	Hmo1-PA	α-PA	0.608571	0.580427	0.97741	1	1	1	1	0
3rd											fpr1Δ	Hmo1-PA	α-PA	0.692757	0.676864	0.84965	1.13833	1.16615	0.869288	1.05792	0.163954
	strain	genotype	precipitated protein	antibody	region	primer	IP	input	IP/input
1	YKK1123-1	WT	Hmo1-Pa	no antibody	RPS5	TK9174&TK9292	1	6.09	0.164204		WT	Fpr1-PA	no antibody	0.000659091	0.00157001	0.00157001	0.0199142	0.0590426	0.0551908	0.0447158	0.021565
2	YKK1123-2	WT	Hmo1-Pa	α-PA	RPS5	TK9174&TK9292	100	6.11	16.3666		WT	Fpr1-PA	α-PA	0.0330966	0.0265912	0.028447	1	1	1	1	0
3	YKK1125-2	fpr1Δ	Hmo1-Pa	α-PA	RPS5	TK9174&TK9292	103	6.57	15.6773		hmo1Δ	Fpr1-PA	α-PA	0.030719	0.0277218	0.0375	0.928161	1.04252	1.31824	1.09631	0.200525
4	YKK1127-1	WT	Fpr1-Pa	no antibody	RPS5	KK983&TK10065	0.0176	9.76	0.00180328
5	YKK1127-2	WT	Fpr1-Pa	α-PA	RPS5	KK983&TK10065	0.227	8.06	0.0281638
6	YKK1129-2	hmo1Δ	Fpr1-Pa	α-PA	RPS5	KK983&TK10065	0.157	10.3	0.0152427
7	YKK1123-1	WT	Hmo1-Pa	input	RPS5	TK9174&TK9292	6.09
8	YKK1123-2	WT	Hmo1-Pa	input	RPS5	TK9174&TK9292	6.11
9	YKK1125-2	fpr1Δ	Hmo1-Pa	input	RPS5	TK9174&TK9292	6.57
10	YKK1127-1	WT	Fpr1-Pa	input	RPS5	KK983&TK10065	9.76
11	YKK1127-2	WT	Fpr1-Pa	input	RPS5	KK983&TK10065	8.06
12	YKK1129-2	hmo1Δ	Fpr1-Pa	input	RPS5	KK983&TK10065	10.3
RPL25
1st	strain	genotype	precipitated protein	antibody	region	primer	IP	input	IP/input
1	YKK1123-1	WT	Hmo1-Pa	no antibody	RPL25	KK642&KK614	0.305	264	0.0011553
2	YKK1123-1	WT	Hmo1-Pa	α-PA	RPL25	KK642&KK614	5621	264	21.2917
3	YKK1125-1	fpr1Δ	Hmo1-Pa	α-PA	RPL25	KK642&KK614	6304	353	17.8584
4	YKK1127-1	WT	Fpr1-Pa	no antibody	RPL25	KK640&KK641	0.728	930	0.000782796
5	YKK1127-1	WT	Fpr1-Pa	α-PA	RPL25	KK640&KK641	35.2	930	0.0378495
6	YKK1129-1	hmo1Δ	Fpr1-Pa	α-PA	RPL25	KK640&KK641	25.3	1349	0.0187546
7	YKK1123-1	WT	Hmo1-Pa	input	RPL25	KK642&KK614	264
8	YKK1125-1	fpr1Δ	Hmo1-Pa	input	RPL25	KK642&KK614	353
9	YKK1127-1	WT	Fpr1-Pa	input	RPL25	KK640&KK641	930
10	YKK1129-1	hmo1Δ	Fpr1-Pa	input	RPL25	KK640&KK641	1349
2nd
	strain	genotype	precipitated protein	antibody	region	primer	IP	input	IP/input
1	YKK1123-1	WT	Hmo1-Pa	no antibody	RPL25	KK642&KK614	0.00463	2.45	0.0018898
2	YKK1123-1	WT	Hmo1-Pa	α-PA	RPL25	KK642&KK614	46.7	2.45	19.0612
3	YKK1125-1	fpr1Δ	Hmo1-Pa	α-PA	RPL25	KK642&KK614	39.7	3.18	12.4843
4	YKK1127-1	WT	Fpr1-Pa	no antibody	RPL25	KK640&KK641	0.0172	8.91	0.00193042
5	YKK1127-1	WT	Fpr1-Pa	α-PA	RPL25	KK640&KK641	0.199	8.91	0.0223345
6	YKK1129-1	hmo1Δ	Fpr1-Pa	α-PA	RPL25	KK640&KK641	0.186	9.17	0.0202835
7	YKK1123-1	WT	Hmo1-Pa	input	RPL25	KK642&KK614	2.45
8	YKK1125-1	fpr1Δ	Hmo1-Pa	input	RPL25	KK642&KK614	3.18
9	YKK1127-1	WT	Fpr1-Pa	input	RPL25	KK640&KK641	8.91
10	YKK1129-1	hmo1Δ	Fpr1-Pa	input	RPL25	KK640&KK641	9.17
3rd
	strain	genotype	precipitated protein	antibody	region	primer	IP	input	IP/input
1	YKK1123-1	WT	Hmo1-Pa	no antibody	RPL25	KK642&KK614	0.00463	2.45	0.0018898
2	YKK1123-2	WT	Hmo1-Pa	α-PA	RPL25	KK642&KK614	56.3	2.23	25.2466
3	YKK1125-2	fpr1Δ	Hmo1-Pa	α-PA	RPL25	KK642&KK614	49.8	2.91	17.1134
4	YKK1127-1	WT	Fpr1-Pa	no antibody	RPL25	KK640&KK641	0.0172	8.91	0.00193042
5	YKK1127-2	WT	Fpr1-Pa	α-PA	RPL25	KK640&KK641	0.239	7.14	0.0334734
6	YKK1129-2	hmo1Δ	Fpr1-Pa	α-PA	RPL25	KK640&KK641	0.185	9.3	0.0198925
7	YKK1123-1	WT	Hmo1-Pa	input	RPL25	KK642&KK614	2.45
8	YKK1123-2	WT	Hmo1-Pa	input	RPL25	KK642&KK614	2.23
9	YKK1125-2	fpr1Δ	Hmo1-Pa	input	RPL25	KK642&KK614	2.91
10	YKK1127-1	WT	Fpr1-Pa	input	RPL25	KK640&KK641	8.91
11	YKK1127-2	WT	Fpr1-Pa	input	RPL25	KK640&KK641	7.14
12	YKK1129-2	hmo1Δ	Fpr1-Pa	input	RPL25	KK640&KK641	9.3
RPS30B
1st	strain	genotype	precipitated protein	antibody	region	primer	IP	input	IP/input
1	YKK1123-1	WT	Hmo1-Pa	no antibody	RPS30B	KK1026&KK1027	1	700	0.00142857
2	YKK1123-1	WT	Hmo1-Pa	α-PA	RPS30B	KK1026&KK1027	426	700	0.608571
3	YKK1125-1	fpr1Δ	Hmo1-Pa	α-PA	RPS30B	KK1026&KK1027	593	856	0.692757
4	YKK1127-1	WT	Fpr1-Pa	no antibody	RPS30B	KK1026&KK1027	0.464	704	0.000659091
5	YKK1127-1	WT	Fpr1-Pa	α-PA	RPS30B	KK1026&KK1027	23.3	704	0.0330966
6	YKK1129-1	hmo1Δ	Fpr1-Pa	α-PA	RPS30B	KK1026&KK1027	32.9	1071	0.030719
7	YKK1123-1	WT	Hmo1-Pa	input	RPS30B	KK1026&KK1027	700
8	YKK1125-1	fpr1Δ	Hmo1-Pa	input	RPS30B	KK1026&KK1027	856
9	YKK1127-1	WT	Fpr1-Pa	input	RPS30B	KK1026&KK1027	704
10	YKK1129-1	hmo1Δ	Fpr1-Pa	input	RPS30B	KK1026&KK1027	1071
2nd
	strain	genotype	precipitated protein	antibody	region	primer	IP	input	IP/input
1	YKK1123-1	WT	Hmo1-Pa	no antibody	RPS30B	KK1026&KK1027	3.75	889	0.00421822
2	YKK1123-1	WT	Hmo1-Pa	α-PA	RPS30B	KK1026&KK1027	516	889	0.580427
3	YKK1125-1	fpr1Δ	Hmo1-Pa	α-PA	RPS30B	KK1026&KK1027	708	1046	0.676864
4	YKK1127-1	WT	Fpr1-Pa	no antibody	RPS30B	KK1026&KK1027	1.11	707	0.00157001
5	YKK1127-1	WT	Fpr1-Pa	α-PA	RPS30B	KK1026&KK1027	18.8	707	0.0265912
6	YKK1129-1	hmo1Δ	Fpr1-Pa	α-PA	RPS30B	KK1026&KK1027	27.5	992	0.0277218
7	YKK1123-1	WT	Hmo1-Pa	input	RPS30B	KK1026&KK1027	889
8	YKK1125-1	fpr1Δ	Hmo1-Pa	input	RPS30B	KK1026&KK1027	1046
9	YKK1127-1	WT	Fpr1-Pa	input	RPS30B	KK1026&KK1027	707
10	YKK1129-1	hmo1Δ	Fpr1-Pa	input	RPS30B	KK1026&KK1027	992
3rd
	strain	genotype	precipitated protein	antibody	region	primer	IP	input	IP/input
1	YKK1123-1	WT	Hmo1-Pa	no antibody	RPS30B	KK1026&KK1027	3.75	889	0.00421822
2	YKK1123-2	WT	Hmo1-Pa	α-PA	RPS30B	KK1026&KK1027	649	664	0.97741
3	YKK1125-2	fpr1Δ	Hmo1-Pa	α-PA	RPS30B	KK1026&KK1027	729	858	0.84965
4	YKK1127-1	WT	Fpr1-Pa	no antibody	RPS30B	KK1026&KK1027	1.11	707	0.00157001
5	YKK1127-2	WT	Fpr1-Pa	α-PA	RPS30B	KK1026&KK1027	19.6	689	0.028447
6	YKK1129-2	hmo1Δ	Fpr1-Pa	α-PA	RPS30B	KK1026&KK1027	31.8	848	0.0375
7	YKK1123-1	WT	Hmo1-Pa	input	RPS30B	KK1026&KK1027	889
8	YKK1123-2	WT	Hmo1-Pa	input	RPS30B	KK1026&KK1027	664
9	YKK1125-2	fpr1Δ	Hmo1-Pa	input	RPS30B	KK1026&KK1027	858
10	YKK1127-1	WT	Fpr1-Pa	input	RPS30B	KK1026&KK1027	707
11	YKK1127-2	WT	Fpr1-Pa	input	RPS30B	KK1026&KK1027	689
12	YKK1129-2	hmo1Δ	Fpr1-Pa	input	RPS30B	KK1026&KK1027	848
