# Supplementary material for: Fpr1, a primary target of rapamycin, functions as a transcription factor for ribosomal protein genes cooperatively with Hmo1 in Saccharomyces cerevisiae
Source: PLoS Genet. 2020 Jun 30;16(6):e1008865. doi: 10.1371/journal.pgen.1008865 (PMC7357790; doi:10.1371/journal.pgen.1008865)
Supplement: S12 Table — (XLSX) [file pgen.1008865.s021.xlsx]

## Sheet: Sheet1
S12 Table. ChIP Data for Fig 3B
RPL25
1st											RPL25
	strain	genotype	precipitated protein	antibody	region	primer	IP	input	IP/input		strain	precipitated protein	antibody	1st	2nd	3rd	1st(normalized)	2nd(normalized)	3rd(normalized)	Average	STDEV
1	YKK1100	WT	Ifh1-FLAG	no antibody	RPL25	KK640&KK641	1	336	0.00297619		WT	Ifh1-FLAG	no antibody	0.00297619	0.019292	0.0146561	0.00675676	0.0421663	0.0321719	0.0270317	0.0182559
2	YKK1100	WT	Ifh1-FLAG	α-FLAG	RPL25	KK640&KK641	148	336	0.440476		WT	Ifh1-FLAG	α-FLAG	0.440476	0.457522	0.455556	1	1	1	1	0
3	YKK1102	fpr1Δ	Ifh1-FLAG	α-FLAG	RPL25	KK640&KK641	90.7	336	0.26994		fpr1Δ	Ifh1-FLAG	α-FLAG	0.26994	0.266667	0.229778	0.612838	0.58285	0.50439	0.566693	0.0560001
4	YKK1104	hmo1Δ	Ifh1-FLAG	α-FLAG	RPL25	KK640&KK641	36	381	0.0944882		hmo1Δ	Ifh1-FLAG	α-FLAG	0.0944882	0.10625	0.0948718	0.214514	0.232229	0.208255	0.218333	0.0124349
5	YKK1106	fpr1Δhmo1Δ	Ifh1-FLAG	α-FLAG	RPL25	KK640&KK641	18	288	0.0625		fpr1Δhmo1Δ	Ifh1-FLAG	α-FLAG	0.0625	0.0502667	0.0583333	0.141892	0.109867	0.128049	0.126603	0.0160613
6	YKK1090	WT	Fhl1-FLAG	no antibody	RPL25	KK640&KK641	0.357	254	0.00140551
7	YKK1090	WT	Fhl1-FLAG	α-FLAG	RPL25	KK640&KK641	812	254	3.19685		WT	Fhl1-FLAG	no antibody	0.00140551	0.018963	0.0132701	0.000439655	0.00555315	0.00402299	0.0033386	0.00262455
8	YKK1087	fpr1Δ	Fhl1-FLAG	α-FLAG	RPL25	KK640&KK641	338	284	1.19014		WT	Fhl1-FLAG	α-FLAG	3.19685	3.41481	3.29858	1	1	1	1	0
9	YKK1091	hmo1Δ	Fhl1-FLAG	α-FLAG	RPL25	KK640&KK641	146	225	0.648889		fpr1Δ	Fhl1-FLAG	α-FLAG	1.19014	1.33793	1.5446	0.372285	0.391802	0.468263	0.410783	0.050726
10	YKK1086	fpr1Δhmo1Δ	Fhl1-FLAG	α-FLAG	RPL25	KK640&KK641	106	441	0.240363		hmo1Δ	Fhl1-FLAG	α-FLAG	0.648889	0.675897	0.709091	0.202978	0.197931	0.214969	0.205292	0.00875156
11	YKK1100	WT	Ifh1-FLAG	input	RPL25	KK640&KK641	336				fpr1Δhmo1Δ	Fhl1-FLAG	α-FLAG	0.240363	0.248092	0.226217	0.0751874	0.0726516	0.0685802	0.0721397	0.00333318
12	YKK1102	fpr1Δ	Ifh1-FLAG	input	RPL25	KK640&KK641	336
13	YKK1104	hmo1Δ	Ifh1-FLAG	input	RPL25	KK640&KK641	381				RPS5
14	YKK1106	fpr1Δhmo1Δ	Ifh1-FLAG	input	RPL25	KK640&KK641	288				strain	precipitated protein	antibody	1st	2nd	3rd	1st(normalized)	2nd(normalized)	3rd(normalized)	Average	STDEV
15	YKK1090	WT	Fhl1-FLAG	input	RPL25	KK640&KK641	254				WT	Ifh1-FLAG	no antibody	0.00337838	0.0203297	0.0127273	0.00694444	0.0406593	0.0285714	0.0253917	0.0170809
16	YKK1087	fpr1Δ	Fhl1-FLAG	input	RPL25	KK640&KK641	284				WT	Ifh1-FLAG	α-FLAG	0.486486	0.5	0.445455	1	1	1	1	0
17	YKK1091	hmo1Δ	Fhl1-FLAG	input	RPL25	KK640&KK641	225				fpr1Δ	Ifh1-FLAG	α-FLAG	0.474684	0.603252	0.522695	0.975738	1.2065	1.1734	1.11855	0.124778
18	YKK1086	fpr1Δhmo1Δ	Fhl1-FLAG	input	RPL25	KK640&KK641	441				hmo1Δ	Ifh1-FLAG	α-FLAG	0.0939873	0.111774	0.0947368	0.193196	0.223547	0.212675	0.209806	0.0153776
											fpr1Δhmo1Δ	Ifh1-FLAG	α-FLAG	0.165421	0.131702	0.128767	0.340031	0.263403	0.289069	0.297501	0.0390036
2nd
	strain	genotype	precipitated protein	antibody	region	primer	IP	input	IP/input		WT	Fhl1-FLAG	no antibody	0.000867647	0.0146425	0.0123438	0.000186316	0.00310843	0.00225714	0.00185063	0.00150287
1	YKK1100	WT	Ifh1-FLAG	no antibody	RPL25	KK640&KK641	2.18	113	0.019292		WT	Fhl1-FLAG	α-FLAG	4.65686	4.71056	5.46875	1	1	1	1	0
2	YKK1100	WT	Ifh1-FLAG	α-FLAG	RPL25	KK640&KK641	51.7	113	0.457522		fpr1Δ	Fhl1-FLAG	α-FLAG	4.60748	4.53261	5.00671	0.989395	0.962224	0.915513	0.955711	0.0373692
3	YKK1102	fpr1Δ	Ifh1-FLAG	α-FLAG	RPL25	KK640&KK641	29.6	111	0.266667		hmo1Δ	Fhl1-FLAG	α-FLAG	0.897087	0.592357	0.573077	0.192638	0.125751	0.104791	0.14106	0.0458806
4	YKK1104	hmo1Δ	Ifh1-FLAG	α-FLAG	RPL25	KK640&KK641	11.9	112	0.10625		fpr1Δhmo1Δ	Fhl1-FLAG	α-FLAG	0.637427	0.734908	0.641026	0.136879	0.156013	0.117216	0.136703	0.0193991
5	YKK1106	fpr1Δhmo1Δ	Ifh1-FLAG	α-FLAG	RPL25	KK640&KK641	7.54	150	0.0502667
6	YKK1090	WT	Fhl1-FLAG	no antibody	RPL25	KK640&KK641	2.56	135	0.018963		RPS25A
7	YKK1090	WT	Fhl1-FLAG	α-FLAG	RPL25	KK640&KK641	461	135	3.41481		strain	precipitated protein	antibody	1st	2nd	3rd	1st(normalized)	2nd(normalized)	3rd(normalized)	Average	STDEV
8	YKK1087	fpr1Δ	Fhl1-FLAG	α-FLAG	RPL25	KK640&KK641	194	145	1.33793		WT	Ifh1-FLAG	no antibody	0.00279661	0.02849	0.0147929	0.00942857	0.0869565	0.060241	0.0522087	0.0393832
9	YKK1091	hmo1Δ	Fhl1-FLAG	α-FLAG	RPL25	KK640&KK641	65.9	97.5	0.675897		WT	Ifh1-FLAG	α-FLAG	0.29661	0.327635	0.245562	1	1	1	1	0
10	YKK1086	fpr1Δhmo1Δ	Fhl1-FLAG	α-FLAG	RPL25	KK640&KK641	32.5	131	0.248092		fpr1Δ	Ifh1-FLAG	α-FLAG	0.0507143	0.0739659	0.0683658	0.17098	0.225757	0.278405	0.225047	0.0537164
11	YKK1100	WT	Ifh1-FLAG	input	RPL25	KK640&KK641	113				hmo1Δ	Ifh1-FLAG	α-FLAG	0.193878	0.250909	0.208955	0.653644	0.765818	0.850926	0.756796	0.0989498
12	YKK1102	fpr1Δ	Ifh1-FLAG	input	RPL25	KK640&KK641	111				fpr1Δhmo1Δ	Ifh1-FLAG	α-FLAG	0.0504386	0.0507042	0.0515345	0.17005	0.154758	0.209863	0.178224	0.0284475
13	YKK1104	hmo1Δ	Ifh1-FLAG	input	RPL25	KK640&KK641	112
14	YKK1106	fpr1Δhmo1Δ	Ifh1-FLAG	input	RPL25	KK640&KK641	150				WT	Fhl1-FLAG	no antibody	0.000738462	0.0243672	0.0109366	0.000645378	0.017108	0.0094052	0.00905287	0.00823697
15	YKK1090	WT	Fhl1-FLAG	input	RPL25	KK640&KK641	135				WT	Fhl1-FLAG	α-FLAG	1.14423	1.42432	1.16282	1	1	1	1	0
16	YKK1087	fpr1Δ	Fhl1-FLAG	input	RPL25	KK640&KK641	145				fpr1Δ	Fhl1-FLAG	α-FLAG	0.143636	0.114477	0.129108	0.125531	0.080373	0.11103	0.105645	0.0230556
17	YKK1091	hmo1Δ	Fhl1-FLAG	input	RPL25	KK640&KK641	97.5				hmo1Δ	Fhl1-FLAG	α-FLAG	0.952381	1.18232	1.03014	0.832333	0.830096	0.885896	0.849442	0.0315904
18	YKK1086	fpr1Δhmo1Δ	Fhl1-FLAG	input	RPL25	KK640&KK641	131				fpr1Δhmo1Δ	Fhl1-FLAG	α-FLAG	0.128499	0.135593	0.121889	0.112301	0.0951987	0.104822	0.104107	0.0085737
3rd											RPL18
	strain	genotype	precipitated protein	antibody	region	primer	IP	input	IP/input		strain	precipitated protein	antibody	1st	2nd	3rd	1st(normalized)	2nd(normalized)	3rd(normalized)	Average	STDEV
1	YKK1100	WT	Ifh1-FLAG	no antibody	RPL25	KK640&KK641	2.77	189	0.0146561		WT	Ifh1-FLAG	no antibody	0.00362319	0.00160772	0.00935154	0.0144509	0.00542299	0.0352638	0.0183792	0.0153034
2	YKK1100	WT	Ifh1-FLAG	α-FLAG	RPL25	KK640&KK641	86.1	189	0.455556		WT	Ifh1-FLAG	α-FLAG	0.250725	0.296463	0.265188	1	1	1	1	0
3	YKK1102	fpr1Δ	Ifh1-FLAG	α-FLAG	RPL25	KK640&KK641	51.7	225	0.229778		fpr1Δ	Ifh1-FLAG	α-FLAG	0.291438	0.35873	0.296262	1.16238	1.21003	1.11718	1.1632	0.0464334
4	YKK1104	hmo1Δ	Ifh1-FLAG	α-FLAG	RPL25	KK640&KK641	22.2	234	0.0948718		hmo1Δ	Ifh1-FLAG	α-FLAG	0.238272	0.202229	0.207099	0.950332	0.68214	0.780952	0.804474	0.135634
5	YKK1106	fpr1Δhmo1Δ	Ifh1-FLAG	α-FLAG	RPL25	KK640&KK641	14	240	0.0583333		fpr1Δhmo1Δ	Ifh1-FLAG	α-FLAG	0.251163	0.2657	0.278419	1.00175	0.896235	1.0499	0.982626	0.0785948
6	YKK1090	WT	Fhl1-FLAG	no antibody	RPL25	KK640&KK641	2.8	211	0.0132701
7	YKK1090	WT	Fhl1-FLAG	α-FLAG	RPL25	KK640&KK641	696	211	3.29858		WT	Fhl1-FLAG	no antibody	0.000686567	0.00212145	0.00905923	0.000455446	0.00123273	0.0058296	0.00250592	0.0029045
8	YKK1087	fpr1Δ	Fhl1-FLAG	α-FLAG	RPL25	KK640&KK641	329	213	1.5446		WT	Fhl1-FLAG	α-FLAG	1.50746	1.72093	1.55401	1	1	1	1	1.33334e-10
9	YKK1091	hmo1Δ	Fhl1-FLAG	α-FLAG	RPL25	KK640&KK641	117	165	0.709091		fpr1Δ	Fhl1-FLAG	α-FLAG	1.55607	1.47229	1.91923	1.03225	0.855519	1.23502	1.04093	0.1899
10	YKK1086	fpr1Δhmo1Δ	Fhl1-FLAG	α-FLAG	RPL25	KK640&KK641	60.4	267	0.226217		hmo1Δ	Fhl1-FLAG	α-FLAG	1.30928	1.33	1.39013	0.868531	0.772838	0.894548	0.845306	0.0640931
11	YKK1100	WT	Ifh1-FLAG	input	RPL25	KK640&KK641	189				fpr1Δhmo1Δ	Fhl1-FLAG	α-FLAG	1.49429	1.625	1.52212	0.991259	0.944257	0.979483	0.971666	0.0244567
12	YKK1102	fpr1Δ	Ifh1-FLAG	input	RPL25	KK640&KK641	225
13	YKK1104	hmo1Δ	Ifh1-FLAG	input	RPL25	KK640&KK641	234				GCN4
14	YKK1106	fpr1Δhmo1Δ	Ifh1-FLAG	input	RPL25	KK640&KK641	240				strain	precipitated protein	antibody	1st	2nd	3rd	1st(normalized)	2nd(normalized)	3rd(normalized)	Average	STDEV
15	YKK1090	WT	Fhl1-FLAG	input	RPL25	KK640&KK641	211				WT	Ifh1-FLAG	no antibody	0.00412121	0.0273881	0.0128713	0.0138634	0.0767782	0.0448276	0.0451564	0.0314587
16	YKK1087	fpr1Δ	Fhl1-FLAG	input	RPL25	KK640&KK641	213				WT	Ifh1-FLAG	α-FLAG	0.297273	0.356716	0.287129	1	1	1	1	0
17	YKK1091	hmo1Δ	Fhl1-FLAG	input	RPL25	KK640&KK641	165				fpr1Δ	Ifh1-FLAG	α-FLAG	0.0885137	0.106107	0.101923	0.297752	0.297454	0.354973	0.316727	0.0331229
18	YKK1086	fpr1Δhmo1Δ	Fhl1-FLAG	input	RPL25	KK640&KK641	267				hmo1Δ	Ifh1-FLAG	α-FLAG	0.288172	0.248031	0.247845	0.969386	0.695318	0.863184	0.842629	0.138185
											fpr1Δhmo1Δ	Ifh1-FLAG	α-FLAG	0.0857875	0.0934211	0.0793396	0.288582	0.261892	0.276321	0.275598	0.0133597
RPS5
1st											WT	Fhl1-FLAG	no antibody	0.00107401	0.022027	0.0114858	0.000470236	0.00821159	0.00467811	0.00445331	0.00387557
	strain	genotype	precipitated protein	antibody	region	primer	IP	input	IP/input		WT	Fhl1-FLAG	α-FLAG	2.28399	2.68243	2.45522	1	1	1	1	0
1	YKK1100	WT	Ifh1-FLAG	no antibody	RPS5	TK9174&TK9292	1	296	0.00337838		fpr1Δ	Fhl1-FLAG	α-FLAG	0.583506	0.513158	0.428155	0.255477	0.191303	0.174386	0.207055	0.0427787
2	YKK1100	WT	Ifh1-FLAG	α-FLAG	RPS5	TK9174&TK9292	144	296	0.486486		hmo1Δ	Fhl1-FLAG	α-FLAG	2.53939	1.98361	2.32595	1.11182	0.739481	0.94735	0.932884	0.186591
3	YKK1102	fpr1Δ	Ifh1-FLAG	α-FLAG	RPS5	TK9174&TK9292	150	316	0.474684		fpr1Δhmo1Δ	Fhl1-FLAG	α-FLAG	0.506603	0.459038	0.389734	0.221806	0.171127	0.158737	0.18389	0.0334155
4	YKK1104	hmo1Δ	Ifh1-FLAG	α-FLAG	RPS5	TK9174&TK9292	29.7	316	0.0939873
5	YKK1106	fpr1Δhmo1Δ	Ifh1-FLAG	α-FLAG	RPS5	TK9174&TK9292	35.4	214	0.165421		TEF1
6	YKK1090	WT	Fhl1-FLAG	no antibody	RPS5	TK9174&TK9292	0.177	204	0.000867647		strain	precipitated protein	antibody	1st	2nd	3rd	1st(normalized)	2nd(normalized)	3rd(normalized)	平均	STDEV
7	YKK1090	WT	Fhl1-FLAG	α-FLAG	RPS5	TK9174&TK9292	950	204	4.65686		WT	Ifh1-FLAG	no antibody	0.00411009	0.00258596	0.010166	0.0155826	0.00930556	0.0378086	0.0208989	0.0149768
8	YKK1087	fpr1Δ	Fhl1-FLAG	α-FLAG	RPS5	TK9174&TK9292	986	214	4.60748		WT	Ifh1-FLAG	α-FLAG	0.263761	0.277895	0.26888	1	1	1	1	0
9	YKK1091	hmo1Δ	Fhl1-FLAG	α-FLAG	RPS5	TK9174&TK9292	92.4	103	0.897087		fpr1Δ	Ifh1-FLAG	α-FLAG	0.282239	0.334191	0.302996	1.07006	1.20258	1.12688	1.13317	0.0664867
10	YKK1086	fpr1Δhmo1Δ	Fhl1-FLAG	α-FLAG	RPS5	TK9174&TK9292	109	171	0.637427		hmo1Δ	Ifh1-FLAG	α-FLAG	0.243458	0.206593	0.180741	0.923023	0.743423	0.672199	0.779549	0.129255
11	YKK1100	WT	Ifh1-FLAG	input	RPS5	TK9174&TK9292	296				fpr1Δhmo1Δ	Ifh1-FLAG	α-FLAG	0.265789	0.26281	0.284564	1.00769	0.945718	1.05833	1.00391	0.0564018
12	YKK1102	fpr1Δ	Ifh1-FLAG	input	RPS5	TK9174&TK9292	316
13	YKK1104	hmo1Δ	Ifh1-FLAG	input	RPS5	TK9174&TK9292	316				WT	Fhl1-FLAG	no antibody	0.0012439	0.00512535	0.00732484	0.000864407	0.00198919	0.00413898	0.00233086	0.00166381
14	YKK1106	fpr1Δhmo1Δ	Ifh1-FLAG	input	RPS5	TK9174&TK9292	214				WT	Fhl1-FLAG	α-FLAG	1.43902	2.5766	1.76972	1	1	1	1	0
15	YKK1090	WT	Fhl1-FLAG	input	RPS5	TK9174&TK9292	204				fpr1Δ	Fhl1-FLAG	α-FLAG	1.66667	2.5917	1.89549	1.15819	1.00586	1.07106	1.07837	0.0764281
16	YKK1087	fpr1Δ	Fhl1-FLAG	input	RPS5	TK9174&TK9292	214				hmo1Δ	Fhl1-FLAG	α-FLAG	1.71901	1.83663	1.48375	1.19457	0.712812	0.83841	0.915262	0.249902
17	YKK1091	hmo1Δ	Fhl1-FLAG	input	RPS5	TK9174&TK9292	103				fpr1Δhmo1Δ	Fhl1-FLAG	α-FLAG	1.91379	2.62467	1.875	1.32992	1.01866	1.05949	1.13602	0.16916
18	YKK1086	fpr1Δhmo1Δ	Fhl1-FLAG	input	RPS5	TK9174&TK9292	171
2nd
	strain	genotype	precipitated protein	antibody	region	primer	IP	input	IP/input
1	YKK1100	WT	Ifh1-FLAG	no antibody	RPS5	TK9174&TK9292	1.48	72.8	0.0203297
2	YKK1100	WT	Ifh1-FLAG	α-FLAG	RPS5	TK9174&TK9292	36.4	72.8	0.5
3	YKK1102	fpr1Δ	Ifh1-FLAG	α-FLAG	RPS5	TK9174&TK9292	37.1	61.5	0.603252
4	YKK1104	hmo1Δ	Ifh1-FLAG	α-FLAG	RPS5	TK9174&TK9292	7.31	65.4	0.111774
5	YKK1106	fpr1Δhmo1Δ	Ifh1-FLAG	α-FLAG	RPS5	TK9174&TK9292	11.3	85.8	0.131702
6	YKK1090	WT	Fhl1-FLAG	no antibody	RPS5	TK9174&TK9292	1.29	88.1	0.0146425
7	YKK1090	WT	Fhl1-FLAG	α-FLAG	RPS5	TK9174&TK9292	415	88.1	4.71056
8	YKK1087	fpr1Δ	Fhl1-FLAG	α-FLAG	RPS5	TK9174&TK9292	417	92	4.53261
9	YKK1091	hmo1Δ	Fhl1-FLAG	α-FLAG	RPS5	TK9174&TK9292	37.2	62.8	0.592357
10	YKK1086	fpr1Δhmo1Δ	Fhl1-FLAG	α-FLAG	RPS5	TK9174&TK9292	28	38.1	0.734908
11	YKK1100	WT	Ifh1-FLAG	input	RPS5	TK9174&TK9292	72.8
12	YKK1102	fpr1Δ	Ifh1-FLAG	input	RPS5	TK9174&TK9292	61.5
13	YKK1104	hmo1Δ	Ifh1-FLAG	input	RPS5	TK9174&TK9292	65.4
14	YKK1106	fpr1Δhmo1Δ	Ifh1-FLAG	input	RPS5	TK9174&TK9292	85.8
15	YKK1090	WT	Fhl1-FLAG	input	RPS5	TK9174&TK9292	88.1
16	YKK1087	fpr1Δ	Fhl1-FLAG	input	RPS5	TK9174&TK9292	92
17	YKK1091	hmo1Δ	Fhl1-FLAG	input	RPS5	TK9174&TK9292	62.8
18	YKK1086	fpr1Δhmo1Δ	Fhl1-FLAG	input	RPS5	TK9174&TK9292	38.1
3rd
	strain	genotype	precipitated protein	antibody	region	primer	IP	input	IP/input
1	YKK1100	WT	Ifh1-FLAG	no antibody	RPS5	TK9174&TK9292	1.82	143	0.0127273
2	YKK1100	WT	Ifh1-FLAG	α-FLAG	RPS5	TK9174&TK9292	63.7	143	0.445455
3	YKK1102	fpr1Δ	Ifh1-FLAG	α-FLAG	RPS5	TK9174&TK9292	73.7	141	0.522695
4	YKK1104	hmo1Δ	Ifh1-FLAG	α-FLAG	RPS5	TK9174&TK9292	14.4	152	0.0947368
5	YKK1106	fpr1Δhmo1Δ	Ifh1-FLAG	α-FLAG	RPS5	TK9174&TK9292	18.8	146	0.128767
6	YKK1090	WT	Fhl1-FLAG	no antibody	RPS5	TK9174&TK9292	1.58	128	0.0123438
7	YKK1090	WT	Fhl1-FLAG	α-FLAG	RPS5	TK9174&TK9292	700	128	5.46875
8	YKK1087	fpr1Δ	Fhl1-FLAG	α-FLAG	RPS5	TK9174&TK9292	746	149	5.00671
9	YKK1091	hmo1Δ	Fhl1-FLAG	α-FLAG	RPS5	TK9174&TK9292	59.6	104	0.573077
10	YKK1086	fpr1Δhmo1Δ	Fhl1-FLAG	α-FLAG	RPS5	TK9174&TK9292	50	78	0.641026
11	YKK1100	WT	Ifh1-FLAG	input	RPS5	TK9174&TK9292	143
12	YKK1102	fpr1Δ	Ifh1-FLAG	input	RPS5	TK9174&TK9292	141
13	YKK1104	hmo1Δ	Ifh1-FLAG	input	RPS5	TK9174&TK9292	152
14	YKK1106	fpr1Δhmo1Δ	Ifh1-FLAG	input	RPS5	TK9174&TK9292	146
15	YKK1090	WT	Fhl1-FLAG	input	RPS5	TK9174&TK9292	128
16	YKK1087	fpr1Δ	Fhl1-FLAG	input	RPS5	TK9174&TK9292	149
17	YKK1091	hmo1Δ	Fhl1-FLAG	input	RPS5	TK9174&TK9292	104
18	YKK1086	fpr1Δhmo1Δ	Fhl1-FLAG	input	RPS5	TK9174&TK9292	78
RPS25A
1st
	strain	genotype	precipitated protein	antibody	region	primer	IP	input	IP/input
1	YKK1100	WT	Ifh1-FLAG	no antibody	RPS25A	TK10675&TK10676	0.33	118	0.00279661
2	YKK1100	WT	Ifh1-FLAG	α-FLAG	RPS25A	TK10675&TK10676	35	118	0.29661
3	YKK1102	fpr1Δ	Ifh1-FLAG	α-FLAG	RPS25A	TK10675&TK10676	7.1	140	0.0507143
4	YKK1104	hmo1Δ	Ifh1-FLAG	α-FLAG	RPS25A	TK10675&TK10676	28.5	147	0.193878
5	YKK1106	fpr1Δhmo1Δ	Ifh1-FLAG	α-FLAG	RPS25A	TK10675&TK10676	5.75	114	0.0504386
6	YKK1090	WT	Fhl1-FLAG	no antibody	RPS25A	TK10675&TK10676	0.0768	104	0.000738462
7	YKK1090	WT	Fhl1-FLAG	α-FLAG	RPS25A	TK10675&TK10676	119	104	1.14423
8	YKK1087	fpr1Δ	Fhl1-FLAG	α-FLAG	RPS25A	TK10675&TK10676	15.8	110	0.143636
9	YKK1091	hmo1Δ	Fhl1-FLAG	α-FLAG	RPS25A	TK10675&TK10676	100	105	0.952381
10	YKK1086	fpr1Δhmo1Δ	Fhl1-FLAG	α-FLAG	RPS25A	TK10675&TK10676	10.1	78.6	0.128499
11	YKK1100	WT	Ifh1-FLAG	input	RPS25A	TK10675&TK10676	118
12	YKK1102	fpr1Δ	Ifh1-FLAG	input	RPS25A	TK10675&TK10676	140
13	YKK1104	hmo1Δ	Ifh1-FLAG	input	RPS25A	TK10675&TK10676	147
14	YKK1106	fpr1Δhmo1Δ	Ifh1-FLAG	input	RPS25A	TK10675&TK10676	114
15	YKK1090	WT	Fhl1-FLAG	input	RPS25A	TK10675&TK10676	104
16	YKK1087	fpr1Δ	Fhl1-FLAG	input	RPS25A	TK10675&TK10676	110
17	YKK1091	hmo1Δ	Fhl1-FLAG	input	RPS25A	TK10675&TK10676	105
18	YKK1086	fpr1Δhmo1Δ	Fhl1-FLAG	input	RPS25A	TK10675&TK10676	78.6
2nd
	strain	genotype	precipitated protein	antibody	region	primer	IP	input	IP/input
1	YKK1100	WT	Ifh1-FLAG	no antibody	RPS25A	TK10675&TK10676	1	35.1	0.02849
2	YKK1100	WT	Ifh1-FLAG	α-FLAG	RPS25A	TK10675&TK10676	11.5	35.1	0.327635
3	YKK1102	fpr1Δ	Ifh1-FLAG	α-FLAG	RPS25A	TK10675&TK10676	3.04	41.1	0.0739659
4	YKK1104	hmo1Δ	Ifh1-FLAG	α-FLAG	RPS25A	TK10675&TK10676	8.28	33	0.250909
5	YKK1106	fpr1Δhmo1Δ	Ifh1-FLAG	α-FLAG	RPS25A	TK10675&TK10676	2.52	49.7	0.0507042
6	YKK1090	WT	Fhl1-FLAG	no antibody	RPS25A	TK10675&TK10676	0.982	40.3	0.0243672
7	YKK1090	WT	Fhl1-FLAG	α-FLAG	RPS25A	TK10675&TK10676	57.4	40.3	1.42432
8	YKK1087	fpr1Δ	Fhl1-FLAG	α-FLAG	RPS25A	TK10675&TK10676	5.14	44.9	0.114477
9	YKK1091	hmo1Δ	Fhl1-FLAG	α-FLAG	RPS25A	TK10675&TK10676	42.8	36.2	1.18232
10	YKK1086	fpr1Δhmo1Δ	Fhl1-FLAG	α-FLAG	RPS25A	TK10675&TK10676	3.2	23.6	0.135593
11	YKK1100	WT	Ifh1-FLAG	input	RPS25A	TK10675&TK10676	35.1
12	YKK1102	fpr1Δ	Ifh1-FLAG	input	RPS25A	TK10675&TK10676	41.1
13	YKK1104	hmo1Δ	Ifh1-FLAG	input	RPS25A	TK10675&TK10676	33
14	YKK1106	fpr1Δhmo1Δ	Ifh1-FLAG	input	RPS25A	TK10675&TK10676	49.7
15	YKK1090	WT	Fhl1-FLAG	input	RPS25A	TK10675&TK10676	40.3
16	YKK1087	fpr1Δ	Fhl1-FLAG	input	RPS25A	TK10675&TK10676	44.9
17	YKK1091	hmo1Δ	Fhl1-FLAG	input	RPS25A	TK10675&TK10676	36.2
18	YKK1086	fpr1Δhmo1Δ	Fhl1-FLAG	input	RPS25A	TK10675&TK10676	23.6
3rd
	strain	genotype	precipitated protein	antibody	region	primer	IP	input	IP/input
1	YKK1100	WT	Ifh1-FLAG	no antibody	RPS25A	TK10675&TK10676	1	67.6	0.0147929
2	YKK1100	WT	Ifh1-FLAG	α-FLAG	RPS25A	TK10675&TK10676	16.6	67.6	0.245562
3	YKK1102	fpr1Δ	Ifh1-FLAG	α-FLAG	RPS25A	TK10675&TK10676	4.56	66.7	0.0683658
4	YKK1104	hmo1Δ	Ifh1-FLAG	α-FLAG	RPS25A	TK10675&TK10676	14	67	0.208955
5	YKK1106	fpr1Δhmo1Δ	Ifh1-FLAG	α-FLAG	RPS25A	TK10675&TK10676	4.03	78.2	0.0515345
6	YKK1090	WT	Fhl1-FLAG	no antibody	RPS25A	TK10675&TK10676	0.759	69.4	0.0109366
7	YKK1090	WT	Fhl1-FLAG	α-FLAG	RPS25A	TK10675&TK10676	80.7	69.4	1.16282
8	YKK1087	fpr1Δ	Fhl1-FLAG	α-FLAG	RPS25A	TK10675&TK10676	8.25	63.9	0.129108
9	YKK1091	hmo1Δ	Fhl1-FLAG	α-FLAG	RPS25A	TK10675&TK10676	58.1	56.4	1.03014
10	YKK1086	fpr1Δhmo1Δ	Fhl1-FLAG	α-FLAG	RPS25A	TK10675&TK10676	5.29	43.4	0.121889
11	YKK1100	WT	Ifh1-FLAG	input	RPS25A	TK10675&TK10676	67.6
12	YKK1102	fpr1Δ	Ifh1-FLAG	input	RPS25A	TK10675&TK10676	66.7
13	YKK1104	hmo1Δ	Ifh1-FLAG	input	RPS25A	TK10675&TK10676	67
14	YKK1106	fpr1Δhmo1Δ	Ifh1-FLAG	input	RPS25A	TK10675&TK10676	78.2
15	YKK1090	WT	Fhl1-FLAG	input	RPS25A	TK10675&TK10676	69.4
16	YKK1087	fpr1Δ	Fhl1-FLAG	input	RPS25A	TK10675&TK10676	63.9
17	YKK1091	hmo1Δ	Fhl1-FLAG	input	RPS25A	TK10675&TK10676	56.4
18	YKK1086	fpr1Δhmo1Δ	Fhl1-FLAG	input	RPS25A	TK10675&TK10676	43.4
RPL18A
1st
	strain	genotype	precipitated protein	antibody	region	primer	IP	input	IP/input
1	YKK1100	WT	Ifh1-FLAG	no antibody	RPL18A	KK1106&KK1107	1	276	0.00362319
2	YKK1100	WT	Ifh1-FLAG	α-FLAG	RPL18A	KK1106&KK1107	69.2	276	0.250725
3	YKK1102	fpr1Δ	Ifh1-FLAG	α-FLAG	RPL18A	KK1106&KK1107	85.1	292	0.291438
4	YKK1104	hmo1Δ	Ifh1-FLAG	α-FLAG	RPL18A	KK1106&KK1107	57.9	243	0.238272
5	YKK1106	fpr1Δhmo1Δ	Ifh1-FLAG	α-FLAG	RPL18A	KK1106&KK1107	75.6	301	0.251163
6	YKK1090	WT	Fhl1-FLAG	no antibody	RPL18A	KK1106&KK1107	0.138	201	0.000686567
7	YKK1090	WT	Fhl1-FLAG	α-FLAG	RPL18A	KK1106&KK1107	303	201	1.50746
8	YKK1087	fpr1Δ	Fhl1-FLAG	α-FLAG	RPL18A	KK1106&KK1107	333	214	1.55607
9	YKK1091	hmo1Δ	Fhl1-FLAG	α-FLAG	RPL18A	KK1106&KK1107	254	194	1.30928
10	YKK1086	fpr1Δhmo1Δ	Fhl1-FLAG	α-FLAG	RPL18A	KK1106&KK1107	523	350	1.49429
11	YKK1100	WT	Ifh1-FLAG	input	RPL18A	KK1106&KK1107	276
12	YKK1102	fpr1Δ	Ifh1-FLAG	input	RPL18A	KK1106&KK1107	292
13	YKK1104	hmo1Δ	Ifh1-FLAG	input	RPL18A	KK1106&KK1107	301
14	YKK1106	fpr1Δhmo1Δ	Ifh1-FLAG	input	RPL18A	KK1106&KK1107	243
15	YKK1090	WT	Fhl1-FLAG	input	RPL18A	KK1106&KK1107	201
16	YKK1087	fpr1Δ	Fhl1-FLAG	input	RPL18A	KK1106&KK1107	214
17	YKK1091	hmo1Δ	Fhl1-FLAG	input	RPL18A	KK1106&KK1107	194
18	YKK1086	fpr1Δhmo1Δ	Fhl1-FLAG	input	RPL18A	KK1106&KK1107	350
2nd
	strain	genotype	precipitated protein	antibody	region	primer	IP	input	IP/input
1	YKK1100	WT	Ifh1-FLAG	no antibody	RPL18A	KK1106&KK1107	0.5	311	0.00160772
2	YKK1100	WT	Ifh1-FLAG	α-FLAG	RPL18A	KK1106&KK1107	92.2	311	0.296463
3	YKK1102	fpr1Δ	Ifh1-FLAG	α-FLAG	RPL18A	KK1106&KK1107	113	315	0.35873
4	YKK1104	hmo1Δ	Ifh1-FLAG	α-FLAG	RPL18A	KK1106&KK1107	63.5	314	0.202229
5	YKK1106	fpr1Δhmo1Δ	Ifh1-FLAG	α-FLAG	RPL18A	KK1106&KK1107	110	414	0.2657
6	YKK1090	WT	Fhl1-FLAG	no antibody	RPL18A	KK1106&KK1107	0.821	387	0.00212145
7	YKK1090	WT	Fhl1-FLAG	α-FLAG	RPL18A	KK1106&KK1107	666	387	1.72093
8	YKK1087	fpr1Δ	Fhl1-FLAG	α-FLAG	RPL18A	KK1106&KK1107	611	415	1.47229
9	YKK1091	hmo1Δ	Fhl1-FLAG	α-FLAG	RPL18A	KK1106&KK1107	399	300	1.33
10	YKK1086	fpr1Δhmo1Δ	Fhl1-FLAG	α-FLAG	RPL18A	KK1106&KK1107	559	344	1.625
11	YKK1100	WT	Ifh1-FLAG	input	RPL18A	KK1106&KK1107	311
12	YKK1102	fpr1Δ	Ifh1-FLAG	input	RPL18A	KK1106&KK1107	315
13	YKK1104	hmo1Δ	Ifh1-FLAG	input	RPL18A	KK1106&KK1107	314
14	YKK1106	fpr1Δhmo1Δ	Ifh1-FLAG	input	RPL18A	KK1106&KK1107	414
15	YKK1090	WT	Fhl1-FLAG	input	RPL18A	KK1106&KK1107	387
16	YKK1087	fpr1Δ	Fhl1-FLAG	input	RPL18A	KK1106&KK1107	415
17	YKK1091	hmo1Δ	Fhl1-FLAG	input	RPL18A	KK1106&KK1107	300
18	YKK1086	fpr1Δhmo1Δ	Fhl1-FLAG	input	RPL18A	KK1106&KK1107	344
3rd	strain	genotype	precipitated protein	antibody	region	primer	IP	input	IP/input
1	YKK1100	WT	Ifh1-FLAG	no antibody	RPL18A	KK1106&KK1107	2.74	293	0.00935154
2	YKK1100	WT	Ifh1-FLAG	α-FLAG	RPL18A	KK1106&KK1107	77.7	293	0.265188
3	YKK1102	fpr1Δ	Ifh1-FLAG	α-FLAG	RPL18A	KK1106&KK1107	95.1	321	0.296262
4	YKK1104	hmo1Δ	Ifh1-FLAG	α-FLAG	RPL18A	KK1106&KK1107	67.1	324	0.207099
5	YKK1106	fpr1Δhmo1Δ	Ifh1-FLAG	α-FLAG	RPL18A	KK1106&KK1107	91.6	329	0.278419
6	YKK1090	WT	Fhl1-FLAG	no antibody	RPL18A	KK1106&KK1107	2.6	287	0.00905923
7	YKK1090	WT	Fhl1-FLAG	α-FLAG	RPL18A	KK1106&KK1107	446	287	1.55401
8	YKK1087	fpr1Δ	Fhl1-FLAG	α-FLAG	RPL18A	KK1106&KK1107	499	260	1.91923
9	YKK1091	hmo1Δ	Fhl1-FLAG	α-FLAG	RPL18A	KK1106&KK1107	310	223	1.39013
10	YKK1086	fpr1Δhmo1Δ	Fhl1-FLAG	α-FLAG	RPL18A	KK1106&KK1107	516	339	1.52212
11	YKK1100	WT	Ifh1-FLAG	input	RPL18A	KK1106&KK1107	293
12	YKK1102	fpr1Δ	Ifh1-FLAG	input	RPL18A	KK1106&KK1107	321
13	YKK1104	hmo1Δ	Ifh1-FLAG	input	RPL18A	KK1106&KK1107	329
14	YKK1106	fpr1Δhmo1Δ	Ifh1-FLAG	input	RPL18A	KK1106&KK1107	324
15	YKK1090	WT	Fhl1-FLAG	input	RPL18A	KK1106&KK1107	287
16	YKK1087	fpr1Δ	Fhl1-FLAG	input	RPL18A	KK1106&KK1107	260
17	YKK1091	hmo1Δ	Fhl1-FLAG	input	RPL18A	KK1106&KK1107	223
18	YKK1086	fpr1Δhmo1Δ	Fhl1-FLAG	input	RPL18A	KK1106&KK1107	339
GCN4
1st	strain	genotype	precipitated protein	antibody	region	primer	IP	input	IP/input
1	YKK1100	WT	Ifh1-FLAG	no antibody	GCN4	KK942&KK943	13.6	3300	0.00412121
2	YKK1100	WT	Ifh1-FLAG	α-FLAG	GCN4	KK942&KK943	981	3300	0.297273
3	YKK1102	fpr1Δ	Ifh1-FLAG	α-FLAG	GCN4	KK942&KK943	346	3909	0.0885137
4	YKK1104	hmo1Δ	Ifh1-FLAG	α-FLAG	GCN4	KK942&KK943	938	3255	0.288172
5	YKK1106	fpr1Δhmo1Δ	Ifh1-FLAG	α-FLAG	GCN4	KK942&KK943	268	3124	0.0857875
6	YKK1090	WT	Fhl1-FLAG	no antibody	GCN4	KK942&KK943	2.67	2486	0.00107401
7	YKK1090	WT	Fhl1-FLAG	α-FLAG	GCN4	KK942&KK943	5678	2486	2.28399
8	YKK1087	fpr1Δ	Fhl1-FLAG	α-FLAG	GCN4	KK942&KK943	1125	1928	0.583506
9	YKK1091	hmo1Δ	Fhl1-FLAG	α-FLAG	GCN4	KK942&KK943	4223	1663	2.53939
10	YKK1086	fpr1Δhmo1Δ	Fhl1-FLAG	α-FLAG	GCN4	KK942&KK943	959	1893	0.506603
11	YKK1100	WT	Ifh1-FLAG	input	GCN4	KK942&KK943	3300
12	YKK1102	fpr1Δ	Ifh1-FLAG	input	GCN4	KK942&KK943	3909
13	YKK1104	hmo1Δ	Ifh1-FLAG	input	GCN4	KK942&KK943	3255
14	YKK1106	fpr1Δhmo1Δ	Ifh1-FLAG	input	GCN4	KK942&KK943	3124
15	YKK1090	WT	Fhl1-FLAG	input	GCN4	KK942&KK943	2486
16	YKK1087	fpr1Δ	Fhl1-FLAG	input	GCN4	KK942&KK943	1928
17	YKK1091	hmo1Δ	Fhl1-FLAG	input	GCN4	KK942&KK943	1663
18	YKK1086	fpr1Δhmo1Δ	Fhl1-FLAG	input	GCN4	KK942&KK943	1893
2nd
	strain	genotype	precipitated protein	antibody	region	primer	IP	input	IP/input
1	YKK1100	WT	Ifh1-FLAG	no antibody	GCN4	KK942&KK943	3.67	134	0.0273881
2	YKK1100	WT	Ifh1-FLAG	α-FLAG	GCN4	KK942&KK943	47.8	134	0.356716
3	YKK1102	fpr1Δ	Ifh1-FLAG	α-FLAG	GCN4	KK942&KK943	13.9	131	0.106107
4	YKK1104	hmo1Δ	Ifh1-FLAG	α-FLAG	GCN4	KK942&KK943	31.5	127	0.248031
5	YKK1106	fpr1Δhmo1Δ	Ifh1-FLAG	α-FLAG	GCN4	KK942&KK943	14.2	152	0.0934211
6	YKK1090	WT	Fhl1-FLAG	no antibody	GCN4	KK942&KK943	3.26	148	0.022027
7	YKK1090	WT	Fhl1-FLAG	α-FLAG	GCN4	KK942&KK943	397	148	2.68243
8	YKK1087	fpr1Δ	Fhl1-FLAG	α-FLAG	GCN4	KK942&KK943	78	152	0.513158
9	YKK1091	hmo1Δ	Fhl1-FLAG	α-FLAG	GCN4	KK942&KK943	242	122	1.98361
10	YKK1086	fpr1Δhmo1Δ	Fhl1-FLAG	α-FLAG	GCN4	KK942&KK943	35.3	76.9	0.459038
11	YKK1100	WT	Ifh1-FLAG	input	GCN4	KK942&KK943	134
12	YKK1102	fpr1Δ	Ifh1-FLAG	input	GCN4	KK942&KK943	131
13	YKK1104	hmo1Δ	Ifh1-FLAG	input	GCN4	KK942&KK943	127
14	YKK1106	fpr1Δhmo1Δ	Ifh1-FLAG	input	GCN4	KK942&KK943	152
15	YKK1090	WT	Fhl1-FLAG	input	GCN4	KK942&KK943	148
16	YKK1087	fpr1Δ	Fhl1-FLAG	input	GCN4	KK942&KK943	152
17	YKK1091	hmo1Δ	Fhl1-FLAG	input	GCN4	KK942&KK943	122
18	YKK1086	fpr1Δhmo1Δ	Fhl1-FLAG	input	GCN4	KK942&KK943	76.9
3rd
	strain	genotype	precipitated protein	antibody	region	primer	IP	input	IP/input
1	YKK1100	WT	Ifh1-FLAG	no antibody	GCN4	KK942&KK943	1.3	101	0.0128713
2	YKK1100	WT	Ifh1-FLAG	α-FLAG	GCN4	KK942&KK943	29	101	0.287129
3	YKK1102	fpr1Δ	Ifh1-FLAG	α-FLAG	GCN4	KK942&KK943	10.6	104	0.101923
4	YKK1104	hmo1Δ	Ifh1-FLAG	α-FLAG	GCN4	KK942&KK943	23	92.8	0.247845
5	YKK1106	fpr1Δhmo1Δ	Ifh1-FLAG	α-FLAG	GCN4	KK942&KK943	8.41	106	0.0793396
6	YKK1090	WT	Fhl1-FLAG	no antibody	GCN4	KK942&KK943	1.09	94.9	0.0114858
7	YKK1090	WT	Fhl1-FLAG	α-FLAG	GCN4	KK942&KK943	233	94.9	2.45522
8	YKK1087	fpr1Δ	Fhl1-FLAG	α-FLAG	GCN4	KK942&KK943	44.1	103	0.428155
9	YKK1091	hmo1Δ	Fhl1-FLAG	α-FLAG	GCN4	KK942&KK943	147	63.2	2.32595
10	YKK1086	fpr1Δhmo1Δ	Fhl1-FLAG	α-FLAG	GCN4	KK942&KK943	20.5	52.6	0.389734
11	YKK1100	WT	Ifh1-FLAG	input	GCN4	KK942&KK943	101
12	YKK1102	fpr1Δ	Ifh1-FLAG	input	GCN4	KK942&KK943	104
13	YKK1104	hmo1Δ	Ifh1-FLAG	input	GCN4	KK942&KK943	92.8
14	YKK1106	fpr1Δhmo1Δ	Ifh1-FLAG	input	GCN4	KK942&KK943	106
15	YKK1090	WT	Fhl1-FLAG	input	GCN4	KK942&KK943	94.9
16	YKK1087	fpr1Δ	Fhl1-FLAG	input	GCN4	KK942&KK943	103
17	YKK1091	hmo1Δ	Fhl1-FLAG	input	GCN4	KK942&KK943	63.2
18	YKK1086	fpr1Δhmo1Δ	Fhl1-FLAG	input	GCN4	KK942&KK943	52.6
TEF1
1st
	strain	genotype	precipitated protein	antibody	region	primer	IP	input	IP/input
1	YKK1100	WT	Ifh1-FLAG	no antibody	TEF1	KK948&KK949	0.896	218	0.00411009
2	YKK1100	WT	Ifh1-FLAG	α-FLAG	TEF1	KK948&KK949	57.5	218	0.263761
3	YKK1102	fpr1Δ	Ifh1-FLAG	α-FLAG	TEF1	KK948&KK949	73.1	259	0.282239
4	YKK1104	hmo1Δ	Ifh1-FLAG	α-FLAG	TEF1	KK948&KK949	52.1	214	0.243458
5	YKK1106	fpr1Δhmo1Δ	Ifh1-FLAG	α-FLAG	TEF1	KK948&KK949	70.7	266	0.265789
6	YKK1090	WT	Fhl1-FLAG	no antibody	TEF1	KK948&KK949	0.204	164	0.0012439
7	YKK1090	WT	Fhl1-FLAG	α-FLAG	TEF1	KK948&KK949	236	164	1.43902
8	YKK1087	fpr1Δ	Fhl1-FLAG	α-FLAG	TEF1	KK948&KK949	270	162	1.66667
9	YKK1091	hmo1Δ	Fhl1-FLAG	α-FLAG	TEF1	KK948&KK949	208	121	1.71901
10	YKK1086	fpr1Δhmo1Δ	Fhl1-FLAG	α-FLAG	TEF1	KK948&KK949	222	116	1.91379
11	YKK1100	WT	Ifh1-FLAG	input	TEF1	KK948&KK949	218
12	YKK1102	fpr1Δ	Ifh1-FLAG	input	TEF1	KK948&KK949	259
13	YKK1104	hmo1Δ	Ifh1-FLAG	input	TEF1	KK948&KK949	266
14	YKK1106	fpr1Δhmo1Δ	Ifh1-FLAG	input	TEF1	KK948&KK949	214
15	YKK1090	WT	Fhl1-FLAG	input	TEF1	KK948&KK949	164
16	YKK1087	fpr1Δ	Fhl1-FLAG	input	TEF1	KK948&KK949	162
17	YKK1091	hmo1Δ	Fhl1-FLAG	input	TEF1	KK948&KK949	121
18	YKK1086	fpr1Δhmo1Δ	Fhl1-FLAG	input	TEF1	KK948&KK949	116
2nd
	strain	genotype	precipitated protein	antibody	region	primer	IP	input	IP/input
1	YKK1100	WT	Ifh1-FLAG	no antibody	TEF1	KK948&KK949	0.737	285	0.00258596
2	YKK1100	WT	Ifh1-FLAG	α-FLAG	TEF1	KK948&KK949	79.2	285	0.277895
3	YKK1102	fpr1Δ	Ifh1-FLAG	α-FLAG	TEF1	KK948&KK949	90.9	272	0.334191
4	YKK1104	hmo1Δ	Ifh1-FLAG	α-FLAG	TEF1	KK948&KK949	56.4	273	0.206593
5	YKK1106	fpr1Δhmo1Δ	Ifh1-FLAG	α-FLAG	TEF1	KK948&KK949	95.4	363	0.26281
6	YKK1090	WT	Fhl1-FLAG	no antibody	TEF1	KK948&KK949	1.84	359	0.00512535
7	YKK1090	WT	Fhl1-FLAG	α-FLAG	TEF1	KK948&KK949	925	359	2.5766
8	YKK1087	fpr1Δ	Fhl1-FLAG	α-FLAG	TEF1	KK948&KK949	1187	458	2.5917
9	YKK1091	hmo1Δ	Fhl1-FLAG	α-FLAG	TEF1	KK948&KK949	742	404	1.83663
10	YKK1086	fpr1Δhmo1Δ	Fhl1-FLAG	α-FLAG	TEF1	KK948&KK949	1000	381	2.62467
11	YKK1100	WT	Ifh1-FLAG	input	TEF1	KK948&KK949	285
12	YKK1102	fpr1Δ	Ifh1-FLAG	input	TEF1	KK948&KK949	272
13	YKK1104	hmo1Δ	Ifh1-FLAG	input	TEF1	KK948&KK949	273
14	YKK1106	fpr1Δhmo1Δ	Ifh1-FLAG	input	TEF1	KK948&KK949	363
15	YKK1090	WT	Fhl1-FLAG	input	TEF1	KK948&KK949	359
16	YKK1087	fpr1Δ	Fhl1-FLAG	input	TEF1	KK948&KK949	458
17	YKK1091	hmo1Δ	Fhl1-FLAG	input	TEF1	KK948&KK949	404
18	YKK1086	fpr1Δhmo1Δ	Fhl1-FLAG	input	TEF1	KK948&KK949	381
3rd
	strain	genotype	precipitated protein	antibody	region	primer	IP	input	IP/input
1	YKK1100	WT	Ifh1-FLAG	no antibody	TEF1	KK948&KK949	2.45	241	0.010166
2	YKK1100	WT	Ifh1-FLAG	α-FLAG	TEF1	KK948&KK949	64.8	241	0.26888
3	YKK1102	fpr1Δ	Ifh1-FLAG	α-FLAG	TEF1	KK948&KK949	80.9	267	0.302996
4	YKK1104	hmo1Δ	Ifh1-FLAG	α-FLAG	TEF1	KK948&KK949	48.8	270	0.180741
5	YKK1106	fpr1Δhmo1Δ	Ifh1-FLAG	α-FLAG	TEF1	KK948&KK949	84.8	298	0.284564
6	YKK1090	WT	Fhl1-FLAG	no antibody	TEF1	KK948&KK949	29.9	4082	0.00732484
7	YKK1090	WT	Fhl1-FLAG	α-FLAG	TEF1	KK948&KK949	7224	4082	1.76972
8	YKK1087	fpr1Δ	Fhl1-FLAG	α-FLAG	TEF1	KK948&KK949	7599	4009	1.89549
9	YKK1091	hmo1Δ	Fhl1-FLAG	α-FLAG	TEF1	KK948&KK949	4794	3231	1.48375
10	YKK1086	fpr1Δhmo1Δ	Fhl1-FLAG	α-FLAG	TEF1	KK948&KK949	3675	1960	1.875
11	YKK1100	WT	Ifh1-FLAG	input	TEF1	KK948&KK949	241
12	YKK1102	fpr1Δ	Ifh1-FLAG	input	TEF1	KK948&KK949	267
13	YKK1104	hmo1Δ	Ifh1-FLAG	input	TEF1	KK948&KK949	270
14	YKK1106	fpr1Δhmo1Δ	Ifh1-FLAG	input	TEF1	KK948&KK949	298
15	YKK1090	WT	Fhl1-FLAG	input	TEF1	KK948&KK949	4082
16	YKK1087	fpr1Δ	Fhl1-FLAG	input	TEF1	KK948&KK949	4009
17	YKK1091	hmo1Δ	Fhl1-FLAG	input	TEF1	KK948&KK949	3231
18	YKK1086	fpr1Δhmo1Δ	Fhl1-FLAG	input	TEF1	KK948&KK949	1960
