# Supplementary material for: Fpr1, a primary target of rapamycin, functions as a transcription factor for ribosomal protein genes cooperatively with Hmo1 in Saccharomyces cerevisiae
Source: PLoS Genet. 2020 Jun 30;16(6):e1008865. doi: 10.1371/journal.pgen.1008865 (PMC7357790; doi:10.1371/journal.pgen.1008865)
Supplement: S13 Table — (XLSX) [file pgen.1008865.s022.xlsx]

## Sheet: Sheet1
S13 Table. ChIP Data for Fig 4C
RPS5
1st											RPS5
	strain	genotype	precipitated protein	antibody	region	primer	IP	input	IP/inout		strain	precipitated protein	antibody	region	1st	2nd	3rd	1st(normalized)	2nd(normalized)	3rd(normalized)	Average	STDEV
1	YKK1115	WT	Sua7-PA	α-PA	RPS5(-199~-124)	TK9734&TK10066	3.69	7.96	0.463568		WT	Sua7-PA	α-PA	TK9734&TK10066 (-199~-124)	0.463568	0.403226	0.433333	0.499227	0.46371	0.473457	0.478798	0.0183511
2	YKK1117	fpr1Δ	Sua7-PA	α-PA	RPS5(-199~-124)	TK9734&TK10066	4.79	9.81	0.488277		WT	Sua7-PA	α-PA	TK11310&KK984(-58~+21)	0.928571	0.869565	0.915254	1	1	1	1	0
3	YKK1119	hmo1Δ	Sua7-PA	α-PA	RPS5(-199~-124)	TK9734&TK10066	4.63	10.7	0.43271		WT	Sua7-PA	α-PA	TK493&TK9269(+1~+109)	0.54963	0.536443	0.580547	0.591909	0.61691	0.634301	0.614373	0.0213098
4	YKK1121	fpr1Δhmo1Δ	Sua7-PA	α-PA	RPS5(-199~-124)	TK9734&TK10066	3.45	10.1	0.341584
5	YKK1115	WT	Sua7-PA	input	RPS5(-199~-124)	TK9734&TK10066	7.96				fpr1Δ	Sua7-PA	α-PA	TK9734&TK10066 (-199~-124)	0.488277	0.454887	0.488152	0.525837	0.52312	0.533351	0.527436	0.00529942
6	YKK1117	fpr1Δ	Sua7-PA	input	RPS5(-199~-124)	TK9734&TK10066	9.81				fpr1Δ	Sua7-PA	α-PA	TK11310&KK984(-58~+21)	1.01562	0.939394	1.08411	1.09375	1.0803	1.18449	1.11952	0.0566725
7	YKK1119	hmo1Δ	Sua7-PA	input	RPS5(-199~-124)	TK9734&TK10066	10.7				fpr1Δ	Sua7-PA	α-PA	TK493&TK9269(+1~+109)	0.624051	0.560302	0.845815	0.672055	0.644347	0.924131	0.746844	0.154159
8	YKK1121	fpr1Δhmo1Δ	Sua7-PA	input	RPS5(-199~-124)	TK9734&TK10066	10.1
9	YKK1115	WT	Sua7-PA	α-PA	RPS5(-58~+21)	TK11310&KK984	10.4	11.2	0.928571		hmo1Δ	Sua7-PA	α-PA	TK9734&TK10066 (-199~-124)	0.43271	0.606918	0.664341	0.465996	0.697956	0.725854	0.629935	0.142659
10	YKK1117	fpr1Δ	Sua7-PA	α-PA	RPS5(-58~+21)	TK11310&KK984	13	12.8	1.01562		hmo1Δ	Sua7-PA	α-PA	TK11310&KK984(-58~+21)	0.541406	0.562356	0.642254	0.583053	0.646709	0.701721	0.643828	0.0593867
11	YKK1119	hmo1Δ	Sua7-PA	α-PA	RPS5(-58~+21)	TK11310&KK984	6.93	12.8	0.541406		hmo1Δ	Sua7-PA	α-PA	TK493&TK9269(+1~+109)	0.278161	0.37013	0.365686	0.299558	0.425649	0.399546	0.374918	0.0665558
12	YKK1121	fpr1Δhmo1Δ	Sua7-PA	α-PA	RPS5(-58~+21)	TK11310&KK984	5.12	11.8	0.433898
13	YKK1115	WT	Sua7-PA	input	RPS5(-58~+21)	TK11310&KK984	11.2				fpr1Δhmo1Δ	Sua7-PA	α-PA	TK9734&TK10066 (-199~-124)	0.341584	0.545	0.525767	0.36786	0.62675	0.574449	0.52302	0.136893
14	YKK1117	fpr1Δ	Sua7-PA	input	RPS5(-58~+21)	TK11310&KK984	12.8				fpr1Δhmo1Δ	Sua7-PA	α-PA	TK11310&KK984(-58~+21)	0.433898	0.532039	0.540351	0.467275	0.611845	0.590383	0.556501	0.0780135
15	YKK1119	hmo1Δ	Sua7-PA	input	RPS5(-58~+21)	TK11310&KK984	12.8				fpr1Δhmo1Δ	Sua7-PA	α-PA	TK493&TK9269(+1~+109)	0.239865	0.322789	0.353755	0.258316	0.371207	0.38651	0.338678	0.0700147
16	YKK1121	fpr1Δhmo1Δ	Sua7-PA	input	RPS5(-58~+21)	TK11310&KK984	11.8
17	YKK1115	WT	Sua7-PA	α-PA	RPS5(+1~+109)	TK493&TK9269	7.42	13.5	0.54963		RPS25A
18	YKK1117	fpr1Δ	Sua7-PA	α-PA	RPS5(+1~+109)	TK493&TK9269	9.86	15.8	0.624051		strain	precipitated protein	antibody	region	1st	2nd	3rd	1st(normalized)	2nd(normalized)	3rd(normalized)	Average	STDEV
19	YKK1119	hmo1Δ	Sua7-PA	α-PA	RPS5(+1~+109)	TK493&TK9269	4.84	17.4	0.278161		WT	Sua7-PA	α-PA	KK1091&KK1092 (-614~-501)	0.255507	0.229289	0.225896	0.279828	0.284925	0.273026	0.27926	0.00596986
20	YKK1121	fpr1Δhmo1Δ	Sua7-PA	α-PA	RPS5(+1~+109)	TK493&TK9269	3.55	14.8	0.239865		WT	Sua7-PA	α-PA	TK10675&KK1090 (-462~-347)	0.913084	0.804734	0.827381	1	1	1	1	0
21	YKK1115	WT	Sua7-PA	input	RPS5(+1~+109)	TK493&TK9269	13.5				WT	Sua7-PA	α-PA	KK1086&KK1087 (-309~-188)	0.730253	0.490876	0.498214	0.799766	0.609986	0.602158	0.670636	0.111898
22	YKK1117	fpr1Δ	Sua7-PA	input	RPS5(+1~+109)	TK493&TK9269	15.8				WT	Sua7-PA	α-PA	KK1041&KK1042 (-147~-44)	0.278736	0.196543	0.199749	0.305268	0.244233	0.241424	0.263642	0.0360771
23	YKK1119	hmo1Δ	Sua7-PA	input	RPS5(+1~+109)	TK493&TK9269	17.4
24	YKK1121	fpr1Δhmo1Δ	Sua7-PA	input	RPS5(+1~+109)	TK493&TK9269	14.8				fpr1Δ	Sua7-PA	α-PA	KK1091&KK1092 (-614~-501)	0.209091	0.21745	0.234746	0.228994	0.270213	0.283721	0.260976	0.028509
											fpr1Δ	Sua7-PA	α-PA	TK10675&KK1090 (-462~-347)	0.395	0.350455	0.490909	0.4326	0.435491	0.593329	0.48714	0.0919737
2nd											fpr1Δ	Sua7-PA	α-PA	KK1086&KK1087 (-309~-188)	0.299885	0.206202	0.259414	0.32843	0.256236	0.313537	0.299401	0.0381167
	strain	genotype	precipitated protein	antibody	region	primer	IP	input	IP/inout		fpr1Δ	Sua7-PA	α-PA	KK1041&KK1042 (-147~-44)	0.128261	0.0875566	0.0981432	0.14047	0.108802	0.118619	0.12263	0.0162106
1	YKK1115	WT	Sua7-PA	α-PA	RPS5(-199~-124)	TK9734&TK10066	1	2.48	0.403226
2	YKK1117	fpr1Δ	Sua7-PA	α-PA	RPS5(-199~-124)	TK9734&TK10066	1.21	2.66	0.454887		hmo1Δ	Sua7-PA	α-PA	KK1091&KK1092 (-614~-501)	0.215584	0.291824	0.297945	0.236106	0.362634	0.360106	0.319615	0.0723325
3	YKK1119	hmo1Δ	Sua7-PA	α-PA	RPS5(-199~-124)	TK9734&TK10066	0.965	1.59	0.606918		hmo1Δ	Sua7-PA	α-PA	TK10675&KK1090 (-462~-347)	0.643137	0.888889	0.918868	0.704357	1.10458	1.11057	0.973169	0.232817
4	YKK1121	fpr1Δhmo1Δ	Sua7-PA	α-PA	RPS5(-199~-124)	TK9734&TK10066	1.09	2	0.545		hmo1Δ	Sua7-PA	α-PA	KK1086&KK1087 (-309~-188)	0.541929	0.659701	0.633229	0.593515	0.819776	0.765341	0.726211	0.118097
5	YKK1115	WT	Sua7-PA	input	RPS5(-199~-124)	TK9734&TK10066	2.48				hmo1Δ	Sua7-PA	α-PA	KK1041&KK1042 (-147~-44)	0.197059	0.225311	0.268	0.215817	0.279982	0.323914	0.273238	0.0543632
6	YKK1117	fpr1Δ	Sua7-PA	input	RPS5(-199~-124)	TK9734&TK10066	2.66
7	YKK1119	hmo1Δ	Sua7-PA	input	RPS5(-199~-124)	TK9734&TK10066	1.59				fpr1Δhmo1Δ	Sua7-PA	α-PA	KK1091&KK1092 (-614~-501)	0.150831	0.225214	0.252308	0.165188	0.279861	0.304947	0.249999	0.0745117
8	YKK1121	fpr1Δhmo1Δ	Sua7-PA	input	RPS5(-199~-124)	TK9734&TK10066	2				fpr1Δhmo1Δ	Sua7-PA	α-PA	TK10675&KK1090 (-462~-347)	0.231852	0.312575	0.326897	0.253922	0.38842	0.395098	0.345813	0.0796505
9	YKK1115	WT	Sua7-PA	α-PA	RPS5(-58~+21)	TK11310&KK984	1	1.15	0.869565		fpr1Δhmo1Δ	Sua7-PA	α-PA	KK1086&KK1087 (-309~-188)	0.158333	0.2	0.235539	0.173405	0.248529	0.28468	0.235538	0.0567639
10	YKK1117	fpr1Δ	Sua7-PA	α-PA	RPS5(-58~+21)	TK11310&KK984	1.24	1.32	0.939394		fpr1Δhmo1Δ	Sua7-PA	α-PA	KK1041&KK1042 (-147~-44)	0.0650526	0.0963526	0.0430976	0.0712449	0.119732	0.0520892	0.0810221	0.0348653
11	YKK1119	hmo1Δ	Sua7-PA	α-PA	RPS5(-58~+21)	TK11310&KK984	0.487	0.866	0.562356
12	YKK1121	fpr1Δhmo1Δ	Sua7-PA	α-PA	RPS5(-58~+21)	TK11310&KK984	0.548	1.03	0.532039		RPL25
13	YKK1115	WT	Sua7-PA	input	RPS5(-58~+21)	TK11310&KK984	1.15				strain	precipitated protein	antibody	region	1st	2nd	3rd	1st(normalized)	2nd(normalized)	3rd(normalized)	Average	STDEV
14	YKK1117	fpr1Δ	Sua7-PA	input	RPS5(-58~+21)	TK11310&KK984	1.32				WT	Sua7-PA	α-PA	KK643&KK644 (-257~-138)	0.299492	0.20202	0.244306	0.417896	0.358127	0.399066	0.391696	0.0305588
15	YKK1119	hmo1Δ	Sua7-PA	input	RPS5(-58~+21)	TK11310&KK984	0.866				WT	Sua7-PA	α-PA	KK537&KK1047 (-137~-21)	0.716667	0.564103	0.612195	1	1	1	1	0
16	YKK1121	fpr1Δhmo1Δ	Sua7-PA	input	RPS5(-58~+21)	TK11310&KK984	1.03				WT	Sua7-PA	α-PA	KK1093&KK1094 (+4~+138)	0.651466	0.461111	0.520231	0.909022	0.817424	0.84978	0.858742	0.0464519
17	YKK1115	WT	Sua7-PA	α-PA	RPS5(+1~+109)	TK493&TK9269	1.84	3.43	0.536443
18	YKK1117	fpr1Δ	Sua7-PA	α-PA	RPS5(+1~+109)	TK493&TK9269	2.23	3.98	0.560302		fpr1Δ	Sua7-PA	α-PA	KK643&KK644 (-257~-138)	0.259375	0.233216	0.232759	0.361919	0.413428	0.380203	0.385183	0.0261131
19	YKK1119	hmo1Δ	Sua7-PA	α-PA	RPS5(+1~+109)	TK493&TK9269	0.855	2.31	0.37013		fpr1Δ	Sua7-PA	α-PA	KK537&KK1047 (-137~-21)	0.64455	0.563169	0.599496	0.899372	0.998345	0.979257	0.958991	0.0525068
20	YKK1121	fpr1Δhmo1Δ	Sua7-PA	α-PA	RPS5(+1~+109)	TK493&TK9269	0.949	2.94	0.322789		fpr1Δ	Sua7-PA	α-PA	KK1093&KK1094 (+4~+138)	0.667665	0.466448	0.495902	0.931625	0.826886	0.810039	0.856183	0.0658754
21	YKK1115	WT	Sua7-PA	input	RPS5(+1~+109)	TK493&TK9269	3.43
22	YKK1117	fpr1Δ	Sua7-PA	input	RPS5(+1~+109)	TK493&TK9269	3.98				hmo1Δ	Sua7-PA	α-PA	KK643&KK644 (-257~-138)	0.195094	0.269688	0.265157	0.272225	0.478082	0.433125	0.394477	0.108234
23	YKK1119	hmo1Δ	Sua7-PA	input	RPS5(+1~+109)	TK493&TK9269	2.31				hmo1Δ	Sua7-PA	α-PA	KK537&KK1047 (-137~-21)	0.388017	0.577586	0.509881	0.541418	1.0239	0.832874	0.799398	0.242978
24	YKK1121	fpr1Δhmo1Δ	Sua7-PA	input	RPS5(+1~+109)	TK493&TK9269	2.94				hmo1Δ	Sua7-PA	α-PA	KK1093&KK1094 (+4~+138)	0.275362	0.342183	0.363946	0.384226	0.606597	0.594493	0.528439	0.125038
3rd											fpr1Δhmo1Δ	Sua7-PA	α-PA	KK643&KK644 (-257~-138)	0.10241	0.119178	0.132845	0.142897	0.21127	0.216997	0.190388	0.041228
	strain	genotype	precipitated protein	antibody	region	primer	IP	input	IP/inout		fpr1Δhmo1Δ	Sua7-PA	α-PA	KK537&KK1047 (-137~-21)	0.169545	0.213766	0.215873	0.236575	0.378949	0.352621	0.322715	0.0757521
1	YKK1115	WT	Sua7-PA	α-PA	RPS5(-199~-124)	TK9734&TK10066	1.04	2.4	0.433333		fpr1Δhmo1Δ	Sua7-PA	α-PA	KK1093&KK1094 (+4~+138)	0.13343	0.149585	0.179947	0.186182	0.265174	0.293938	0.248431	0.0557949
2	YKK1117	fpr1Δ	Sua7-PA	α-PA	RPS5(-199~-124)	TK9734&TK10066	1.03	2.11	0.488152
3	YKK1119	hmo1Δ	Sua7-PA	α-PA	RPS5(-199~-124)	TK9734&TK10066	0.857	1.29	0.664341
4	YKK1121	fpr1Δhmo1Δ	Sua7-PA	α-PA	RPS5(-199~-124)	TK9734&TK10066	0.857	1.63	0.525767
5	YKK1115	WT	Sua7-PA	input	RPS5(-199~-124)	TK9734&TK10066	2.4
6	YKK1117	fpr1Δ	Sua7-PA	input	RPS5(-199~-124)	TK9734&TK10066	2.11
7	YKK1119	hmo1Δ	Sua7-PA	input	RPS5(-199~-124)	TK9734&TK10066	1.29
8	YKK1121	fpr1Δhmo1Δ	Sua7-PA	input	RPS5(-199~-124)	TK9734&TK10066	1.63
9	YKK1115	WT	Sua7-PA	α-PA	RPS5(-58~+21)	TK11310&KK984	1.08	1.18	0.915254
10	YKK1117	fpr1Δ	Sua7-PA	α-PA	RPS5(-58~+21)	TK11310&KK984	1.16	1.07	1.08411
11	YKK1119	hmo1Δ	Sua7-PA	α-PA	RPS5(-58~+21)	TK11310&KK984	0.456	0.71	0.642254
12	YKK1121	fpr1Δhmo1Δ	Sua7-PA	α-PA	RPS5(-58~+21)	TK11310&KK984	0.462	0.855	0.540351
13	YKK1115	WT	Sua7-PA	input	RPS5(-58~+21)	TK11310&KK984	1.18
14	YKK1117	fpr1Δ	Sua7-PA	input	RPS5(-58~+21)	TK11310&KK984	1.07
15	YKK1119	hmo1Δ	Sua7-PA	input	RPS5(-58~+21)	TK11310&KK984	0.71
16	YKK1121	fpr1Δhmo1Δ	Sua7-PA	input	RPS5(-58~+21)	TK11310&KK984	0.855
17	YKK1115	WT	Sua7-PA	α-PA	RPS5(+1~+109)	TK493&TK9269	1.91	3.29	0.580547
18	YKK1117	fpr1Δ	Sua7-PA	α-PA	RPS5(+1~+109)	TK493&TK9269	1.92	2.27	0.845815
19	YKK1119	hmo1Δ	Sua7-PA	α-PA	RPS5(+1~+109)	TK493&TK9269	0.746	2.04	0.365686
20	YKK1121	fpr1Δhmo1Δ	Sua7-PA	α-PA	RPS5(+1~+109)	TK493&TK9269	0.895	2.53	0.353755
21	YKK1115	WT	Sua7-PA	input	RPS5(+1~+109)	TK493&TK9269	3.29
22	YKK1117	fpr1Δ	Sua7-PA	input	RPS5(+1~+109)	TK493&TK9269	2.27
23	YKK1119	hmo1Δ	Sua7-PA	input	RPS5(+1~+109)	TK493&TK9269	2.04
24	YKK1121	fpr1Δhmo1Δ	Sua7-PA	input	RPS5(+1~+109)	TK493&TK9269	2.53
RPS25A
1st
	strain	genotype	precipitated protein	antibody	region	primer	IP	input	IP/inout
1	YKK1115	WT	Sua7-PA	α-PA	RPS25A(-614~-501)	KK1091&KK1092	0.58	2.27	0.255507
2	YKK1117	fpr1Δ	Sua7-PA	α-PA	RPS25A(-614~-501)	KK1091&KK1092	0.644	3.08	0.209091
3	YKK1119	hmo1Δ	Sua7-PA	α-PA	RPS25A(-614~-501)	KK1091&KK1092	0.664	3.08	0.215584
4	YKK1121	fpr1Δhmo1Δ	Sua7-PA	α-PA	RPS25A(-614~-501)	KK1091&KK1092	0.454	3.01	0.150831
5	YKK1115	WT	Sua7-PA	input	RPS25A(-614~-501)	KK1091&KK1092	2.27
6	YKK1117	fpr1Δ	Sua7-PA	input	RPS25A(-614~-501)	KK1091&KK1092	3.08
7	YKK1119	hmo1Δ	Sua7-PA	input	RPS25A(-614~-501)	KK1091&KK1092	3.08
8	YKK1121	fpr1Δhmo1Δ	Sua7-PA	input	RPS25A(-614~-501)	KK1091&KK1092	3.01
9	YKK1115	WT	Sua7-PA	α-PA	RPS25A(-462~-347)	TK10675&KK1090	0.977	1.07	0.913084
10	YKK1117	fpr1Δ	Sua7-PA	α-PA	RPS25A(-462~-347)	TK10675&KK1090	0.553	1.4	0.395
11	YKK1119	hmo1Δ	Sua7-PA	α-PA	RPS25A(-462~-347)	TK10675&KK1090	0.984	1.53	0.643137
12	YKK1121	fpr1Δhmo1Δ	Sua7-PA	α-PA	RPS25A(-462~-347)	TK10675&KK1090	0.313	1.35	0.231852
13	YKK1115	WT	Sua7-PA	input	RPS25A(-462~-347)	TK10675&KK1090	1.07
14	YKK1117	fpr1Δ	Sua7-PA	input	RPS25A(-462~-347)	TK10675&KK1090	1.4
15	YKK1119	hmo1Δ	Sua7-PA	input	RPS25A(-462~-347)	TK10675&KK1090	1.53
16	YKK1121	fpr1Δhmo1Δ	Sua7-PA	input	RPS25A(-462~-347)	TK10675&KK1090	1.35
17	YKK1115	WT	Sua7-PA	α-PA	RPS25A(-309~-188)	KK1086&KK1087	0.49	0.671	0.730253
18	YKK1117	fpr1Δ	Sua7-PA	α-PA	RPS25A(-309~-188)	KK1086&KK1087	0.26	0.867	0.299885
19	YKK1119	hmo1Δ	Sua7-PA	α-PA	RPS25A(-309~-188)	KK1086&KK1087	0.517	0.954	0.541929
20	YKK1121	fpr1Δhmo1Δ	Sua7-PA	α-PA	RPS25A(-309~-188)	KK1086&KK1087	0.133	0.84	0.158333
21	YKK1115	WT	Sua7-PA	input	RPS25A(-309~-188)	KK1086&KK1087	0.671
22	YKK1117	fpr1Δ	Sua7-PA	input	RPS25A(-309~-188)	KK1086&KK1087	0.867
23	YKK1119	hmo1Δ	Sua7-PA	input	RPS25A(-309~-188)	KK1086&KK1087	0.954
24	YKK1121	fpr1Δhmo1Δ	Sua7-PA	input	RPS25A(-309~-188)	KK1086&KK1087	0.84
25	YKK1115	WT	Sua7-PA	α-PA	RPS25A(-147~-44)	KK1041&KK1042	0.194	0.696	0.278736
26	YKK1117	fpr1Δ	Sua7-PA	α-PA	RPS25A(-147~-44)	KK1041&KK1042	0.118	0.92	0.128261
27	YKK1119	hmo1Δ	Sua7-PA	α-PA	RPS25A(-147~-44)	KK1041&KK1042	0.201	1.02	0.197059
28	YKK1121	fpr1Δhmo1Δ	Sua7-PA	α-PA	RPS25A(-147~-44)	KK1041&KK1042	0.0618	0.95	0.0650526
29	YKK1115	WT	Sua7-PA	input	RPS25A(-147~-44)	KK1041&KK1042	0.696
30	YKK1117	fpr1Δ	Sua7-PA	input	RPS25A(-147~-44)	KK1041&KK1042	0.92
31	YKK1119	hmo1Δ	Sua7-PA	input	RPS25A(-147~-44)	KK1041&KK1042	1.02
32	YKK1121	fpr1Δhmo1Δ	Sua7-PA	input	RPS25A(-147~-44)	KK1041&KK1042	0.95
2nd
	strain	genotype	precipitated protein	antibody	region	primer	IP	input	IP/inout
1	YKK1115	WT	Sua7-PA	α-PA	RPS25A(-614~-501)	KK1091&KK1092	0.548	2.39	0.229289
2	YKK1117	fpr1Δ	Sua7-PA	α-PA	RPS25A(-614~-501)	KK1091&KK1092	0.648	2.98	0.21745
3	YKK1119	hmo1Δ	Sua7-PA	α-PA	RPS25A(-614~-501)	KK1091&KK1092	0.464	1.59	0.291824
4	YKK1121	fpr1Δhmo1Δ	Sua7-PA	α-PA	RPS25A(-614~-501)	KK1091&KK1092	0.527	2.34	0.225214
5	YKK1115	WT	Sua7-PA	input	RPS25A(-614~-501)	KK1091&KK1092	2.39
6	YKK1117	fpr1Δ	Sua7-PA	input	RPS25A(-614~-501)	KK1091&KK1092	2.98
7	YKK1119	hmo1Δ	Sua7-PA	input	RPS25A(-614~-501)	KK1091&KK1092	1.59
8	YKK1121	fpr1Δhmo1Δ	Sua7-PA	input	RPS25A(-614~-501)	KK1091&KK1092	2.34
9	YKK1115	WT	Sua7-PA	α-PA	RPS25A(-462~-347)	TK10675&KK1090	1.36	1.69	0.804734
10	YKK1117	fpr1Δ	Sua7-PA	α-PA	RPS25A(-462~-347)	TK10675&KK1090	0.771	2.2	0.350455
11	YKK1119	hmo1Δ	Sua7-PA	α-PA	RPS25A(-462~-347)	TK10675&KK1090	1.04	1.17	0.888889
12	YKK1121	fpr1Δhmo1Δ	Sua7-PA	α-PA	RPS25A(-462~-347)	TK10675&KK1090	0.522	1.67	0.312575
13	YKK1115	WT	Sua7-PA	input	RPS25A(-462~-347)	TK10675&KK1090	1.69
14	YKK1117	fpr1Δ	Sua7-PA	input	RPS25A(-462~-347)	TK10675&KK1090	2.2
15	YKK1119	hmo1Δ	Sua7-PA	input	RPS25A(-462~-347)	TK10675&KK1090	1.17
16	YKK1121	fpr1Δhmo1Δ	Sua7-PA	input	RPS25A(-462~-347)	TK10675&KK1090	1.67
17	YKK1115	WT	Sua7-PA	α-PA	RPS25A(-309~-188)	KK1086&KK1087	2.69	5.48	0.490876
18	YKK1117	fpr1Δ	Sua7-PA	α-PA	RPS25A(-309~-188)	KK1086&KK1087	1.33	6.45	0.206202
19	YKK1119	hmo1Δ	Sua7-PA	α-PA	RPS25A(-309~-188)	KK1086&KK1087	2.21	3.35	0.659701
20	YKK1121	fpr1Δhmo1Δ	Sua7-PA	α-PA	RPS25A(-309~-188)	KK1086&KK1087	0.976	4.88	0.2
21	YKK1115	WT	Sua7-PA	input	RPS25A(-309~-188)	KK1086&KK1087	5.48
22	YKK1117	fpr1Δ	Sua7-PA	input	RPS25A(-309~-188)	KK1086&KK1087	6.45
23	YKK1119	hmo1Δ	Sua7-PA	input	RPS25A(-309~-188)	KK1086&KK1087	3.35
24	YKK1121	fpr1Δhmo1Δ	Sua7-PA	input	RPS25A(-309~-188)	KK1086&KK1087	4.88
25	YKK1115	WT	Sua7-PA	α-PA	RPS25A(-147~-44)	KK1041&KK1042	0.739	3.76	0.196543
26	YKK1117	fpr1Δ	Sua7-PA	α-PA	RPS25A(-147~-44)	KK1041&KK1042	0.387	4.42	0.0875566
27	YKK1119	hmo1Δ	Sua7-PA	α-PA	RPS25A(-147~-44)	KK1041&KK1042	0.543	2.41	0.225311
28	YKK1121	fpr1Δhmo1Δ	Sua7-PA	α-PA	RPS25A(-147~-44)	KK1041&KK1042	0.317	3.29	0.0963526
29	YKK1115	WT	Sua7-PA	input	RPS25A(-147~-44)	KK1041&KK1042	3.76
30	YKK1117	fpr1Δ	Sua7-PA	input	RPS25A(-147~-44)	KK1041&KK1042	4.42
31	YKK1119	hmo1Δ	Sua7-PA	input	RPS25A(-147~-44)	KK1041&KK1042	2.41
32	YKK1121	fpr1Δhmo1Δ	Sua7-PA	input	RPS25A(-147~-44)	KK1041&KK1042	3.29
3rd
	strain	genotype	precipitated protein	antibody	region	primer	IP	input	IP/inout
1	YKK1115	WT	Sua7-PA	α-PA	RPS25A(-614~-501)	KK1091&KK1092	0.567	2.51	0.225896
2	YKK1117	fpr1Δ	Sua7-PA	α-PA	RPS25A(-614~-501)	KK1091&KK1092	0.554	2.36	0.234746
3	YKK1119	hmo1Δ	Sua7-PA	α-PA	RPS25A(-614~-501)	KK1091&KK1092	0.435	1.46	0.297945
4	YKK1121	fpr1Δhmo1Δ	Sua7-PA	α-PA	RPS25A(-614~-501)	KK1091&KK1092	0.492	1.95	0.252308
5	YKK1115	WT	Sua7-PA	input	RPS25A(-614~-501)	KK1091&KK1092	2.51
6	YKK1117	fpr1Δ	Sua7-PA	input	RPS25A(-614~-501)	KK1091&KK1092	2.36
7	YKK1119	hmo1Δ	Sua7-PA	input	RPS25A(-614~-501)	KK1091&KK1092	1.46
8	YKK1121	fpr1Δhmo1Δ	Sua7-PA	input	RPS25A(-614~-501)	KK1091&KK1092	1.95
9	YKK1115	WT	Sua7-PA	α-PA	RPS25A(-462~-347)	TK10675&KK1090	1.39	1.68	0.827381
10	YKK1117	fpr1Δ	Sua7-PA	α-PA	RPS25A(-462~-347)	TK10675&KK1090	0.648	1.32	0.490909
11	YKK1119	hmo1Δ	Sua7-PA	α-PA	RPS25A(-462~-347)	TK10675&KK1090	0.974	1.06	0.918868
12	YKK1121	fpr1Δhmo1Δ	Sua7-PA	α-PA	RPS25A(-462~-347)	TK10675&KK1090	0.474	1.45	0.326897
13	YKK1115	WT	Sua7-PA	input	RPS25A(-462~-347)	TK10675&KK1090	1.68
14	YKK1117	fpr1Δ	Sua7-PA	input	RPS25A(-462~-347)	TK10675&KK1090	1.32
15	YKK1119	hmo1Δ	Sua7-PA	input	RPS25A(-462~-347)	TK10675&KK1090	1.06
16	YKK1121	fpr1Δhmo1Δ	Sua7-PA	input	RPS25A(-462~-347)	TK10675&KK1090	1.45
17	YKK1115	WT	Sua7-PA	α-PA	RPS25A(-309~-188)	KK1086&KK1087	2.79	5.6	0.498214
18	YKK1117	fpr1Δ	Sua7-PA	α-PA	RPS25A(-309~-188)	KK1086&KK1087	1.24	4.78	0.259414
19	YKK1119	hmo1Δ	Sua7-PA	α-PA	RPS25A(-309~-188)	KK1086&KK1087	2.02	3.19	0.633229
20	YKK1121	fpr1Δhmo1Δ	Sua7-PA	α-PA	RPS25A(-309~-188)	KK1086&KK1087	0.961	4.08	0.235539
21	YKK1115	WT	Sua7-PA	input	RPS25A(-309~-188)	KK1086&KK1087	5.6
22	YKK1117	fpr1Δ	Sua7-PA	input	RPS25A(-309~-188)	KK1086&KK1087	4.78
23	YKK1119	hmo1Δ	Sua7-PA	input	RPS25A(-309~-188)	KK1086&KK1087	3.19
24	YKK1121	fpr1Δhmo1Δ	Sua7-PA	input	RPS25A(-309~-188)	KK1086&KK1087	4.08
25	YKK1115	WT	Sua7-PA	α-PA	RPS25A(-147~-44)	KK1041&KK1042	0.797	3.99	0.199749
26	YKK1117	fpr1Δ	Sua7-PA	α-PA	RPS25A(-147~-44)	KK1041&KK1042	0.37	3.77	0.0981432
27	YKK1119	hmo1Δ	Sua7-PA	α-PA	RPS25A(-147~-44)	KK1041&KK1042	0.603	2.25	0.268
28	YKK1121	fpr1Δhmo1Δ	Sua7-PA	α-PA	RPS25A(-147~-44)	KK1041&KK1042	0.128	2.97	0.0430976
29	YKK1115	WT	Sua7-PA	input	RPS25A(-147~-44)	KK1041&KK1042	3.99
30	YKK1117	fpr1Δ	Sua7-PA	input	RPS25A(-147~-44)	KK1041&KK1042	3.77
31	YKK1119	hmo1Δ	Sua7-PA	input	RPS25A(-147~-44)	KK1041&KK1042	2.25
32	YKK1121	fpr1Δhmo1Δ	Sua7-PA	input	RPS25A(-147~-44)	KK1041&KK1042	2.97
RPL25
1st
	strain	genotype	precipitated protein	antibody	region	primer	IP	input	IP/inout
1	YKK1115	WT	Sua7-PA	α-PA	RPL25(-257~-138)	KK643&KK644	0.59	1.97	0.299492
2	YKK1117	fpr1Δ	Sua7-PA	α-PA	RPL25(-257~-138)	KK643&KK644	0.664	2.56	0.259375
3	YKK1119	hmo1Δ	Sua7-PA	α-PA	RPL25(-257~-138)	KK643&KK644	0.517	2.65	0.195094
4	YKK1121	fpr1Δhmo1Δ	Sua7-PA	α-PA	RPL25(-257~-138)	KK643&KK644	0.255	2.49	0.10241
5	YKK1115	WT	Sua7-PA	input	RPL25(-257~-138)	KK643&KK644	1.97
6	YKK1117	fpr1Δ	Sua7-PA	input	RPL25(-257~-138)	KK643&KK644	2.56
7	YKK1119	hmo1Δ	Sua7-PA	input	RPL25(-257~-138)	KK643&KK644	2.65
8	YKK1121	fpr1Δhmo1Δ	Sua7-PA	input	RPL25(-257~-138)	KK643&KK644	2.49
9	YKK1115	WT	Sua7-PA	α-PA	RPL25(-137~-21)	KK537&KK1047	1.29	1.8	0.716667
10	YKK1117	fpr1Δ	Sua7-PA	α-PA	RPL25(-137~-21)	KK537&KK1047	1.36	2.11	0.64455
11	YKK1119	hmo1Δ	Sua7-PA	α-PA	RPL25(-137~-21)	KK537&KK1047	0.939	2.42	0.388017
12	YKK1121	fpr1Δhmo1Δ	Sua7-PA	α-PA	RPL25(-137~-21)	KK537&KK1047	0.373	2.2	0.169545
13	YKK1115	WT	Sua7-PA	input	RPL25(-137~-21)	KK537&KK1047	1.8
14	YKK1117	fpr1Δ	Sua7-PA	input	RPL25(-137~-21)	KK537&KK1047	2.11
15	YKK1119	hmo1Δ	Sua7-PA	input	RPL25(-137~-21)	KK537&KK1047	2.42
16	YKK1121	fpr1Δhmo1Δ	Sua7-PA	input	RPL25(-137~-21)	KK537&KK1047	2.2
17	YKK1115	WT	Sua7-PA	α-PA	RPL25(+4~+138)	KK1093&KK1094	2	3.07	0.651466
18	YKK1117	fpr1Δ	Sua7-PA	α-PA	RPL25(+4~+138)	KK1093&KK1094	2.23	3.34	0.667665
19	YKK1119	hmo1Δ	Sua7-PA	α-PA	RPL25(+4~+138)	KK1093&KK1094	1.14	4.14	0.275362
20	YKK1121	fpr1Δhmo1Δ	Sua7-PA	α-PA	RPL25(+4~+138)	KK1093&KK1094	0.459	3.44	0.13343
21	YKK1115	WT	Sua7-PA	input	RPL25(+4~+138)	KK1093&KK1094	3.07
22	YKK1117	fpr1Δ	Sua7-PA	input	RPL25(+4~+138)	KK1093&KK1094	3.34
23	YKK1119	hmo1Δ	Sua7-PA	input	RPL25(+4~+138)	KK1093&KK1094	4.14
24	YKK1121	fpr1Δhmo1Δ	Sua7-PA	input	RPL25(+4~+138)	KK1093&KK1094	3.44
2nd
	strain	genotype	precipitated protein	antibody	region	primer	IP	input	IP/inout
1	YKK1115	WT	Sua7-PA	α-PA	RPL25(-257~-138)	KK643&KK644	1	4.95	0.20202
2	YKK1117	fpr1Δ	Sua7-PA	α-PA	RPL25(-257~-138)	KK643&KK644	1.32	5.66	0.233216
3	YKK1119	hmo1Δ	Sua7-PA	α-PA	RPL25(-257~-138)	KK643&KK644	0.863	3.2	0.269687
4	YKK1121	fpr1Δhmo1Δ	Sua7-PA	α-PA	RPL25(-257~-138)	KK643&KK644	0.522	4.38	0.119178
5	YKK1115	WT	Sua7-PA	input	RPL25(-257~-138)	KK643&KK644	4.95
6	YKK1117	fpr1Δ	Sua7-PA	input	RPL25(-257~-138)	KK643&KK644	5.66
7	YKK1119	hmo1Δ	Sua7-PA	input	RPL25(-257~-138)	KK643&KK644	3.2
8	YKK1121	fpr1Δhmo1Δ	Sua7-PA	input	RPL25(-257~-138)	KK643&KK644	4.38
9	YKK1115	WT	Sua7-PA	α-PA	RPL25(-137~-21)	KK537&KK1047	2.2	3.9	0.564103
10	YKK1117	fpr1Δ	Sua7-PA	α-PA	RPL25(-137~-21)	KK537&KK1047	2.63	4.67	0.563169
11	YKK1119	hmo1Δ	Sua7-PA	α-PA	RPL25(-137~-21)	KK537&KK1047	1.34	2.32	0.577586
12	YKK1121	fpr1Δhmo1Δ	Sua7-PA	α-PA	RPL25(-137~-21)	KK537&KK1047	0.823	3.85	0.213766
13	YKK1115	WT	Sua7-PA	input	RPL25(-137~-21)	KK537&KK1047	3.9
14	YKK1117	fpr1Δ	Sua7-PA	input	RPL25(-137~-21)	KK537&KK1047	4.67
15	YKK1119	hmo1Δ	Sua7-PA	input	RPL25(-137~-21)	KK537&KK1047	2.32
16	YKK1121	fpr1Δhmo1Δ	Sua7-PA	input	RPL25(-137~-21)	KK537&KK1047	3.85
17	YKK1115	WT	Sua7-PA	α-PA	RPL25(+4~+138)	KK1093&KK1094	2.49	5.4	0.461111
18	YKK1117	fpr1Δ	Sua7-PA	α-PA	RPL25(+4~+138)	KK1093&KK1094	2.85	6.11	0.466448
19	YKK1119	hmo1Δ	Sua7-PA	α-PA	RPL25(+4~+138)	KK1093&KK1094	1.16	3.39	0.342183
20	YKK1121	fpr1Δhmo1Δ	Sua7-PA	α-PA	RPL25(+4~+138)	KK1093&KK1094	0.721	4.82	0.149585
21	YKK1115	WT	Sua7-PA	input	RPL25(+4~+138)	KK1093&KK1094	5.4
22	YKK1117	fpr1Δ	Sua7-PA	input	RPL25(+4~+138)	KK1093&KK1094	6.11
23	YKK1119	hmo1Δ	Sua7-PA	input	RPL25(+4~+138)	KK1093&KK1094	3.39
24	YKK1121	fpr1Δhmo1Δ	Sua7-PA	input	RPL25(+4~+138)	KK1093&KK1094	4.82
3rd
	strain	genotype	precipitated protein	antibody	region	primer	IP	input	IP/inout
1	YKK1115	WT	Sua7-PA	α-PA	RPL25(-257~-138)	KK643&KK644	1.18	4.83	0.244306
2	YKK1117	fpr1Δ	Sua7-PA	α-PA	RPL25(-257~-138)	KK643&KK644	1.08	4.64	0.232759
3	YKK1119	hmo1Δ	Sua7-PA	α-PA	RPL25(-257~-138)	KK643&KK644	0.761	2.87	0.265157
4	YKK1121	fpr1Δhmo1Δ	Sua7-PA	α-PA	RPL25(-257~-138)	KK643&KK644	0.453	3.41	0.132845
5	YKK1115	WT	Sua7-PA	input	RPL25(-257~-138)	KK643&KK644	4.83
6	YKK1117	fpr1Δ	Sua7-PA	input	RPL25(-257~-138)	KK643&KK644	4.64
7	YKK1119	hmo1Δ	Sua7-PA	input	RPL25(-257~-138)	KK643&KK644	2.87
8	YKK1121	fpr1Δhmo1Δ	Sua7-PA	input	RPL25(-257~-138)	KK643&KK644	3.41
9	YKK1115	WT	Sua7-PA	α-PA	RPL25(-137~-21)	KK537&KK1047	2.51	4.1	0.612195
10	YKK1117	fpr1Δ	Sua7-PA	α-PA	RPL25(-137~-21)	KK537&KK1047	2.38	3.97	0.599496
11	YKK1119	hmo1Δ	Sua7-PA	α-PA	RPL25(-137~-21)	KK537&KK1047	1.29	2.53	0.509881
12	YKK1121	fpr1Δhmo1Δ	Sua7-PA	α-PA	RPL25(-137~-21)	KK537&KK1047	0.68	3.15	0.215873
13	YKK1115	WT	Sua7-PA	input	RPL25(-137~-21)	KK537&KK1047	4.1
14	YKK1117	fpr1Δ	Sua7-PA	input	RPL25(-137~-21)	KK537&KK1047	3.97
15	YKK1119	hmo1Δ	Sua7-PA	input	RPL25(-137~-21)	KK537&KK1047	2.53
16	YKK1121	fpr1Δhmo1Δ	Sua7-PA	input	RPL25(-137~-21)	KK537&KK1047	3.15
17	YKK1115	WT	Sua7-PA	α-PA	RPL25(+4~+138)	KK1093&KK1094	2.7	5.19	0.520231
18	YKK1117	fpr1Δ	Sua7-PA	α-PA	RPL25(+4~+138)	KK1093&KK1094	2.42	4.88	0.495902
19	YKK1119	hmo1Δ	Sua7-PA	α-PA	RPL25(+4~+138)	KK1093&KK1094	1.07	2.94	0.363946
20	YKK1121	fpr1Δhmo1Δ	Sua7-PA	α-PA	RPL25(+4~+138)	KK1093&KK1094	0.682	3.79	0.179947
21	YKK1115	WT	Sua7-PA	input	RPL25(+4~+138)	KK1093&KK1094	5.19
22	YKK1117	fpr1Δ	Sua7-PA	input	RPL25(+4~+138)	KK1093&KK1094	4.88
23	YKK1119	hmo1Δ	Sua7-PA	input	RPL25(+4~+138)	KK1093&KK1094	2.94
24	YKK1121	fpr1Δhmo1Δ	Sua7-PA	input	RPL25(+4~+138)	KK1093&KK1094	3.79
