# Supplementary material for: Fpr1, a primary target of rapamycin, functions as a transcription factor for ribosomal protein genes cooperatively with Hmo1 in Saccharomyces cerevisiae
Source: PLoS Genet. 2020 Jun 30;16(6):e1008865. doi: 10.1371/journal.pgen.1008865 (PMC7357790; doi:10.1371/journal.pgen.1008865)
Supplement: S14 Table — (XLSX) [file pgen.1008865.s023.xlsx]

## Sheet: Sheet1
S14 Table. ChIP Data for Fig 5D
RPL25
1st
	strain	genotype	plasmid	precipitated protein	antibody	region	primer	IP	input	IP/input		RPL25
1	YKK207	fpr1Δ	pKM738	PA-Fpr1	no antibody	RPL25	KK640&KK641	1	94.3	0.0106045		strain	precipitated protein	antibody	1st	2nd	3rd	Average	STDEV
2	YKK207	fpr1Δ	pKM738	PA-Fpr1	α-PA	RPL25	KK640&KK641	27.9	94.3	0.295864		fpr1Δ	PA-Fpr1	no antibody	0.0106045	0.0226757	0.0021645	0.0118149	0.0103091
3	YKK207	fpr1Δ	pKM769	PA-Fpr1(F43Y)	α-PA	RPL25	KK640&KK641	14.6	96.8	0.150826		fpr1Δ	PA-Fpr1	α-PA	0.295864	0.424036	0.502165	0.407355	0.104157
4	YKK207	fpr1Δ	pKM788	PA-Fpr1(Y89D)	α-PA	RPL25	KK640&KK641	0.404	84.2	0.0047981		fpr1Δ	PA-Fpr1(F43Y)	α-PA	0.150826	0.218029	0.206522	0.191793	0.0359412
5	YKK207	fpr1Δ	pKM774	PA-Fkh1	α-PA	RPL25	KK640&KK641	0.666	92.9	0.007169		fpr1Δ	PA-Fpr1(Y89D)	α-PA	0.0047981	0.0246377	0.00655936	0.0119984	0.0109813
6	YKK207	fpr1Δ	pKM794	PA-FKBP1A	α-PA	RPL25	KK640&KK641	0.162	86.8	0.00186636		fpr1Δ	PA-Fkh1	α-PA	0.007169	0.00485366	0.00332031	0.00511432	0.00193754
7	YKK207	fpr1Δ	pKM738	PA-Fpr1	input	RPL25	KK640&KK641	94.3				fpr1Δ	PA-FKBP1A	α-PA	0.00186636	0.0135484	0.00350267	0.00630581	0.00632539
8	YKK207	fpr1Δ	pKM769	PA-Fpr1(F43Y)	input	RPL25	KK640&KK641	96.8
9	YKK207	fpr1Δ	pKM788	PA-Fpr1(Y89D)	input	RPL25	KK640&KK641	84.2
10	YKK207	fpr1Δ	pKM774	PA-Fkh1	input	RPL25	KK640&KK641	92.9
11	YKK207	fpr1Δ	pKM794	PA-FKBP1A	input	RPL25	KK640&KK641	86.8
2nd
	strain	genotype	plasmid	precipitated protein	antibody	region	primer	IP	input	IP/input
1	YKK207	fpr1Δ	pKM738	PA-Fpr1	no antibody	RPL25	KK640&KK641	1	44.1	0.0226757
2	YKK207	fpr1Δ	pKM738	PA-Fpr1	α-PA	RPL25	KK640&KK641	18.7	44.1	0.424036
3	YKK207	fpr1Δ	pKM769	PA-Fpr1(F43Y)	α-PA	RPL25	KK640&KK641	10.4	47.7	0.218029
4	YKK207	fpr1Δ	pKM788	PA-Fpr1(Y89D)	α-PA	RPL25	KK640&KK641	1.02	41.4	0.0246377
5	YKK207	fpr1Δ	pKM774	PA-Fkh1	α-PA	RPL25	KK640&KK641	0.199	41	0.00485366
6	YKK207	fpr1Δ	pKM794	PA-FKBP1A	α-PA	RPL25	KK640&KK641	0.462	34.1	0.0135484
7	YKK207	fpr1Δ	pKM738	PA-Fpr1	input	RPL25	KK640&KK641	44.1
8	YKK207	fpr1Δ	pKM769	PA-Fpr1(F43Y)	input	RPL25	KK640&KK641	47.7
9	YKK207	fpr1Δ	pKM788	PA-Fpr1(Y89D)	input	RPL25	KK640&KK641	41.4
10	YKK207	fpr1Δ	pKM774	PA-Fkh1	input	RPL25	KK640&KK641	41
11	YKK207	fpr1Δ	pKM794	PA-FKBP1A	input	RPL25	KK640&KK641	34.1
3rd
	strain	genotype	plasmid	precipitated protein	antibody	region	primer	IP	input	IP/input
1	YKK207	fpr1Δ	pKM738	PA-Fpr1	no antibody	RPL25	KK640&KK641	1	462	0.0021645
2	YKK207	fpr1Δ	pKM738	PA-Fpr1	α-PA	RPL25	KK640&KK641	232	462	0.502165
3	YKK207	fpr1Δ	pKM769	PA-Fpr1(F43Y)	α-PA	RPL25	KK640&KK641	114	552	0.206522
4	YKK207	fpr1Δ	pKM788	PA-Fpr1(Y89D)	α-PA	RPL25	KK640&KK641	3.26	497	0.00655936
5	YKK207	fpr1Δ	pKM774	PA-Fkh1	α-PA	RPL25	KK640&KK641	1.7	512	0.00332031
6	YKK207	fpr1Δ	pKM794	PA-FKBP1A	α-PA	RPL25	KK640&KK641	1.31	374	0.00350267
7	YKK207	fpr1Δ	pKM738	PA-Fpr1	input	RPL25	KK640&KK641	462
8	YKK207	fpr1Δ	pKM769	PA-Fpr1(F43Y)	input	RPL25	KK640&KK641	552
9	YKK207	fpr1Δ	pKM788	PA-Fpr1(Y89D)	input	RPL25	KK640&KK641	497
10	YKK207	fpr1Δ	pKM774	PA-Fkh1	input	RPL25	KK640&KK641	512
11	YKK207	fpr1Δ	pKM794	PA-FKBP1A	input	RPL25	KK640&KK641	374
