# Supplementary material for: Fpr1, a primary target of rapamycin, functions as a transcription factor for ribosomal protein genes cooperatively with Hmo1 in Saccharomyces cerevisiae
Source: PLoS Genet. 2020 Jun 30;16(6):e1008865. doi: 10.1371/journal.pgen.1008865 (PMC7357790; doi:10.1371/journal.pgen.1008865)
Supplement: S16 Table — (XLSX) [file pgen.1008865.s025.xlsx]

## Sheet: Sheet1
S16 Table. ChIP Data for Fig 7B
RPL25
1st												RPL25
	strain	genotype	plasmid	precipitated protein	antibody	region	primer	IP	input	IP/input		strain	precipitated protein	antibody	1st	2nd	3rd	1st(normalized)	2nd(normalized)	3rd(normalized)	Average	STDEV
1	YKK207	fpr1Δ	pKM738	PA-Fpr1	no antiboidy	RPL25	KK640&KK641	2.56	135	0.018963		fpr1Δ	PA-Fpr1	no antibody	0.018963	0.00892857	0.00821138	0.0627236	0.0266667	0.0263708	0.038587	0.0209035
2	YKK207	fpr1Δ	pKM738	PA-Fpr1	α-PA	RPL25	KK640&KK641	20.8	68.8	0.302326		fpr1Δ	PA-Fpr1	αPA(1ul)	0.302326	0.334821	0.311382	1	1	1	1	0
3	YKK207	fpr1Δ	pKM774	PA-Fkh1	α-PA	RPL25	KK640&KK641	0.913	61	0.0149672		fpr1Δ	PA-Fkh1	αPA(1ul)	0.0149672	0.0067541	0.0126126	0.0495069	0.0201722	0.0405053	0.0367281	0.0150277
4	YKK207	fpr1Δ	pKM795	PA-PKKK	α-PA	RPL25	KK640&KK641	2.9	78.2	0.0370844		fpr1Δ	PA-PKKK	αPA(1ul)	0.0370844	0.0357576	0.045913	0.122664	0.106796	0.147449	0.125636	0.020489
5	YKK207	fpr1Δ	pKM738	PA-Fpr1	input	RPL25	KK640&KK641	68.8
6	YKK207	fpr1Δ	pKM774	PA-Fkh1	input	RPL25	KK640&KK641	61				RPL16B
7	YKK207	fpr1Δ	pKM795	PA-PKKK	input	RPL25	KK640&KK641	78.2				strain	precipitated protein	antibody	1st	2nd	3rd	1st(normalized)	2nd(normalized)	3rd(normalized)	Average	STDEV
												fpr1Δ	PA-Fpr1	no antibody	0.00728846	0.00775194	0.00775194	0.0182212	0.019802	0.0268549	0.021626	0.00459683
2nd												fpr1Δ	PA-Fpr1	αPA(1ul)	0.4	0.391473	0.28866	1	1	1	1	0
	strain	genotype	plasmid	precipitated protein	antibody	region	primer	IP	input	IP/input		fpr1Δ	PA-Fkh1	αPA(1ul)	0.0176998	0.00789063	0.0185304	0.0442494	0.0201563	0.0641944	0.0428667	0.0220516
1	YKK207	fpr1Δ	pKM738	PA-Fpr1	no antiboidy	RPL25	KK640&KK641	1	112	0.00892857		fpr1Δ	PA-PKKK	αPA(1ul)	0.102893	0.0965753	0.0736948	0.257231	0.246697	0.2553	0.253076	0.00560798
2	YKK207	fpr1Δ	pKM738	PA-Fpr1	α-PA	RPL25	KK640&KK641	37.5	112	0.334821
3	YKK207	fpr1Δ	pKM774	PA-Fkh1	α-PA	RPL25	KK640&KK641	0.824	122	0.0067541		RPL2A
4	YKK207	fpr1Δ	pKM795	PA-PKKK	α-PA	RPL25	KK640&KK641	5.9	165	0.0357576		strain	precipitated protein	antibody	1st	2nd	3rd	1st(normalized)	2nd(normalized)	3rd(normalized)	Average	STDEV
5	YKK207	fpr1Δ	pKM738	PA-Fpr1	input	RPL25	KK640&KK641	112				fpr1Δ	PA-Fpr1	no antibody	0.0165099	0.0187079	0.0187079	0.0261605	0.0372483	0.0331692	0.0321926	0.00560806
6	YKK207	fpr1Δ	pKM774	PA-Fkh1	input	RPL25	KK640&KK641	122				fpr1Δ	PA-Fpr1	αPA(1ul)	0.631103	0.502247	0.564014	1	1	1	1	0
7	YKK207	fpr1Δ	pKM795	PA-PKKK	input	RPL25	KK640&KK641	165				fpr1Δ	PA-Fkh1	αPA(1ul)	0.0195736	0.0225	0.0584788	0.031015	0.0447987	0.103683	0.0598323	0.0385964
												fpr1Δ	PA-PKKK	αPA(1ul)	0.162353	0.228125	0.244628	0.257253	0.454209	0.433727	0.381729	0.108285
3rd
	strain	genotype	plasmid	precipitated protein	antibody	region	primer	IP	input	IP/input
1	YKK207	fpr1Δ	pKM738	PA-Fpr1	no antiboidy	RPL25	KK640&KK641	1.01	123	0.00821138
2	YKK207	fpr1Δ	pKM738	PA-Fpr1	α-PA	RPL25	KK640&KK641	38.3	123	0.311382
3	YKK207	fpr1Δ	pKM774	PA-Fkh1	α-PA	RPL25	KK640&KK641	1.4	111	0.0126126
4	YKK207	fpr1Δ	pKM795	PA-PKKK	α-PA	RPL25	KK640&KK641	5.28	115	0.045913
5	YKK207	fpr1Δ	pKM738	PA-Fpr1	input	RPL25	KK640&KK641	123
6	YKK207	fpr1Δ	pKM774	PA-Fkh1	input	RPL25	KK640&KK641	111
7	YKK207	fpr1Δ	pKM795	PA-PKKK	input	RPL25	KK640&KK641	115
RPL16B
1st
	strain	genotype	plasmid	precipitated protein	antibody	region	primer	IP	input	IP/input
1	YKK207	fpr1Δ	pKM738	PA-Fpr1	no antiboidy	RPL16B	KK1059&KK1060	0.379	52	0.00728846
2	YKK207	fpr1Δ	pKM738	PA-Fpr1	α-PA	RPL16B	KK1059&KK1060	20.8	52	0.4
3	YKK207	fpr1Δ	pKM774	PA-Fkh1	α-PA	RPL16B	KK1059&KK1060	0.731	41.3	0.0176998
4	YKK207	fpr1Δ	pKM795	PA-PKKK	α-PA	RPL16B	KK1059&KK1060	4.98	48.4	0.102893
5	YKK207	fpr1Δ	pKM738	PA-Fpr1	input	RPL16B	KK1059&KK1060	52
6	YKK207	fpr1Δ	pKM774	PA-Fkh1	input	RPL16B	KK1059&KK1060	41.3
7	YKK207	fpr1Δ	pKM795	PA-PKKK	input	RPL16B	KK1059&KK1060	48.4
2nd
	strain	genotype	plasmid	precipitated protein	antibody	region	primer	IP	input	IP/input
1	YKK207	fpr1Δ	pKM738	PA-Fpr1	no antiboidy	RPL16B	KK1059&KK1060	1	129	0.00775194
2	YKK207	fpr1Δ	pKM738	PA-Fpr1	α-PA	RPL16B	KK1059&KK1060	50.5	129	0.391473
3	YKK207	fpr1Δ	pKM774	PA-Fkh1	α-PA	RPL16B	KK1059&KK1060	1.01	128	0.00789063
4	YKK207	fpr1Δ	pKM795	PA-PKKK	α-PA	RPL16B	KK1059&KK1060	14.1	146	0.0965753
5	YKK207	fpr1Δ	pKM738	PA-Fpr1	input	RPL16B	KK1059&KK1060	129
6	YKK207	fpr1Δ	pKM774	PA-Fkh1	input	RPL16B	KK1059&KK1060	128
7	YKK207	fpr1Δ	pKM795	PA-PKKK	input	RPL16B	KK1059&KK1060	146
3rd
	strain	genotype	plasmid	precipitated protein	antibody	region	primer	IP	input	IP/input
1	YKK207	fpr1Δ	pKM738	PA-Fpr1	no antiboidy	RPL16B	KK1059&KK1060	1	129	0.00775194
2	YKK207	fpr1Δ	pKM738	PA-Fpr1	α-PA	RPL16B	KK1059&KK1060	22.4	77.6	0.28866
3	YKK207	fpr1Δ	pKM774	PA-Fkh1	α-PA	RPL16B	KK1059&KK1060	1.16	62.6	0.0185304
4	YKK207	fpr1Δ	pKM795	PA-PKKK	α-PA	RPL16B	KK1059&KK1060	7.34	99.6	0.0736948
5	YKK207	fpr1Δ	pKM738	PA-Fpr1	input	RPL16B	KK1059&KK1060	77.6
6	YKK207	fpr1Δ	pKM774	PA-Fkh1	input	RPL16B	KK1059&KK1060	62.6
7	YKK207	fpr1Δ	pKM795	PA-PKKK	input	RPL16B	KK1059&KK1060	99.6
RPL2A
1st
	strain	genotype	plasmid	precipitated protein	antibody	region	primer	IP	input	IP/input
1	YKK207	fpr1Δ	pKM738	PA-Fpr1	no antiboidy	RPL2A	KK1061&KK1062	0.913	55.3	0.0165099
2	YKK207	fpr1Δ	pKM738	PA-Fpr1	α-PA	RPL2A	KK1061&KK1062	34.9	55.3	0.631103
3	YKK207	fpr1Δ	pKM774	PA-Fkh1	α-PA	RPL2A	KK1061&KK1062	1.01	51.6	0.0195736
4	YKK207	fpr1Δ	pKM795	PA-PKKK	α-PA	RPL2A	KK1061&KK1062	8.28	51	0.162353
5	YKK207	fpr1Δ	pKM738	PA-Fpr1	input	RPL2A	KK1061&KK1062	55.3
6	YKK207	fpr1Δ	pKM774	PA-Fkh1	input	RPL2A	KK1061&KK1062	51.6
7	YKK207	fpr1Δ	pKM795	PA-PKKK	input	RPL2A	KK1061&KK1062	51
2nd
	strain	genotype	plasmid	precipitated protein	antibody	region	primer	IP	input	IP/input
1	YKK207	fpr1Δ	pKM738	PA-Fpr1	no antiboidy	RPL2A	KK1061&KK1062	3.33	178	0.0187079
2	YKK207	fpr1Δ	pKM738	PA-Fpr1	α-PA	RPL2A	KK1061&KK1062	89.4	178	0.502247
3	YKK207	fpr1Δ	pKM774	PA-Fkh1	α-PA	RPL2A	KK1061&KK1062	3.78	168	0.0225
4	YKK207	fpr1Δ	pKM795	PA-PKKK	α-PA	RPL2A	KK1061&KK1062	43.8	192	0.228125
5	YKK207	fpr1Δ	pKM738	PA-Fpr1	input	RPL2A	KK1061&KK1062	178
6	YKK207	fpr1Δ	pKM774	PA-Fkh1	input	RPL2A	KK1061&KK1062	168
7	YKK207	fpr1Δ	pKM795	PA-PKKK	input	RPL2A	KK1061&KK1062	192
3rd
	strain	genotype	plasmid	precipitated protein	antibody	region	primer	IP	input	IP/input
1	YKK207	fpr1Δ	pKM738	PA-Fpr1	no antiboidy	RPL2A	KK1061&KK1062	3.33	178	0.0187079
2	YKK207	fpr1Δ	pKM738	PA-Fpr1	α-PA	RPL2A	KK1061&KK1062	48.9	86.7	0.564014
3	YKK207	fpr1Δ	pKM774	PA-Fkh1	α-PA	RPL2A	KK1061&KK1062	4.69	80.2	0.0584788
4	YKK207	fpr1Δ	pKM795	PA-PKKK	α-PA	RPL2A	KK1061&KK1062	29.6	121	0.244628
5	YKK207	fpr1Δ	pKM738	PA-Fpr1	input	RPL2A	KK1061&KK1062	86.7
6	YKK207	fpr1Δ	pKM774	PA-Fkh1	input	RPL2A	KK1061&KK1062	80.2
7	YKK207	fpr1Δ	pKM795	PA-PKKK	input	RPL2A	KK1061&KK1062	121
