# Supplementary material for: Fpr1, a primary target of rapamycin, functions as a transcription factor for ribosomal protein genes cooperatively with Hmo1 in Saccharomyces cerevisiae
Source: PLoS Genet. 2020 Jun 30;16(6):e1008865. doi: 10.1371/journal.pgen.1008865 (PMC7357790; doi:10.1371/journal.pgen.1008865)
Supplement: S18 Table — (XLSX) [file pgen.1008865.s027.xlsx]

## Sheet: Sheet1
S18 Table. ChIP Data for S4 Fig
RPL17A
1st											RPL17A
	strain	genotype	precipitated protein	antibody	region	primer	IP	input	IP/input		strain	precipitated protein	antibody	1st	2nd	3rd	1st(normalized)	2nd(normalized)	3rd(normalized)	Average	STDEV
1	YKK1090	WT	Fhl1-FLAG	no antibody	RPL17A	KK1035&KK1036	0.17	148	0.00114865		WT	Fhl1-FLAG	no antibody	0.00114865	0.0173111	0.00267196	0.000291096	0.00471292	0.000470643	0.00182489	0.00250272
2	YKK1090	WT	Fhl1-FLAG	α-FLAG	RPL17A	KK1035&KK1036	584	148	3.94595		WT	Fhl1-FLAG	α-FLAG	3.94595	3.67311	5.67725	1	1	1	1	0
3	YKK1087	fpr1Δ	Fhl1-FLAG	α-FLAG	RPL17A	KK1035&KK1036	467	168	2.77976		fpr1Δ	Fhl1-FLAG	α-FLAG	2.77976	3.16344	3.97468	0.70446	0.861244	0.700107	0.755271	0.0918015
4	YKK1091	hmo1Δ	Fhl1-FLAG	α-FLAG	RPL17A	KK1035&KK1036	95.8	151	0.634437		hmo1Δ	Fhl1-FLAG	α-FLAG	0.634437	0.703325	0.942993	0.160782	0.191479	0.1661	0.172787	0.0164048
5	YKK1086	fpr1Δhmo1Δ	Fhl1-FLAG	α-FLAG	RPL17A	KK1035&KK1036	58.1	133	0.436842		fpr1Δhmo1Δ	Fhl1-FLAG	α-FLAG	0.436842	0.533597	0.727273	0.110707	0.145271	0.128103	0.128027	0.0172824
6	YKK1090	WT	Fhl1-FLAG	input	RPL17A	KK1035&KK1036	148
7	YKK1087	fpr1Δ	Fhl1-FLAG	input	RPL17A	KK1035&KK1036	168				RPL16A
8	YKK1091	hmo1Δ	Fhl1-FLAG	input	RPL17A	KK1035&KK1036	151				strain	precipitated protein	antibody	1st	2nd	3rd	1st(normalized)	2nd(normalized)	3rd(normalized)	Average	STDEV
9	YKK1086	fpr1Δhmo1Δ	Fhl1-FLAG	input	RPL17A	KK1035&KK1036	133				WT	Fhl1-FLAG	no antibody	0.0010813	0.0193439	0.0122508	0.00015358	0.00256757	0.00210104	0.00160739	0.00128047
											WT	Fhl1-FLAG	α-FLAG	7.04065	7.53394	5.83082	1	1	1	1	0
2nd											fpr1Δ	Fhl1-FLAG	α-FLAG	6.66418	5.6674	6.55523	0.946529	0.752249	1.12424	0.941006	0.186057
	strain	genotype	precipitated protein	antibody	region	primer	IP	input	IP/input		hmo1Δ	Fhl1-FLAG	α-FLAG	1.45902	1.5389	1.37793	0.207228	0.204263	0.236318	0.215936	0.0177133
1	YKK1090	WT	Fhl1-FLAG	no antibody	RPL17A	KK1035&KK1036	0.985	56.9	0.0173111		fpr1Δhmo1Δ	Fhl1-FLAG	α-FLAG	1.2	1.3	1.01253	0.170439	0.172553	0.173652	0.172214	0.00163295
2	YKK1090	WT	Fhl1-FLAG	α-FLAG	RPL17A	KK1035&KK1036	209	56.9	3.67311
3	YKK1087	fpr1Δ	Fhl1-FLAG	α-FLAG	RPL17A	KK1035&KK1036	180	56.9	3.16344		RPL31B
4	YKK1091	hmo1Δ	Fhl1-FLAG	α-FLAG	RPL17A	KK1035&KK1036	27.5	39.1	0.703325		strain	precipitated protein	antibody	1st	2nd	3rd	1st(normalized)	2nd(normalized)	3rd(normalized)	Average	STDEV
5	YKK1086	fpr1Δhmo1Δ	Fhl1-FLAG	α-FLAG	RPL17A	KK1035&KK1036	13.5	25.3	0.533597		WT	Fhl1-FLAG	no antibody	0.000125163	0.00194257	0.02457	1.73285e-05	0.000212177	0.00127065	0.000500051	0.00067443
6	YKK1090	WT	Fhl1-FLAG	input	RPL17A	KK1035&KK1036	56.9				WT	Fhl1-FLAG	α-FLAG	7.22295	9.15541	19.3366	1	1	1	1	0
7	YKK1087	fpr1Δ	Fhl1-FLAG	input	RPL17A	KK1035&KK1036	56.9				fpr1Δ	Fhl1-FLAG	α-FLAG	6.55592	7.39683	14.5021	0.907652	0.807919	0.74998	0.821851	0.079754
8	YKK1091	hmo1Δ	Fhl1-FLAG	input	RPL17A	KK1035&KK1036	39.1				hmo1Δ	Fhl1-FLAG	α-FLAG	1.68512	2.06114	3.13112	0.2333	0.225128	0.161927	0.206785	0.0390627
9	YKK1086	fpr1Δhmo1Δ	Fhl1-FLAG	input	RPL17A	KK1035&KK1036	25.3				fpr1Δhmo1Δ	Fhl1-FLAG	α-FLAG	2.10926	2.40566	3.51254	0.292022	0.262758	0.181653	0.245478	0.0571778
3rd											RPS24B
	strain	genotype	precipitated protein	antibody	region	primer	IP	input	IP/input		strain	precipitated protein	antibody	1st	2nd	3rd	1st(normalized)	2nd(normalized)	3rd(normalized)	Average	STDEV
1	YKK1090	WT	Fhl1-FLAG	no antibody	RPL17A	KK1035&KK1036	1.01	378	0.00267196		WT	Fhl1-FLAG	no antibody	0.00104342	0.00837398	0.00330961	0.0003702	0.0033119	0.000915354	0.00153248	0.00156494
2	YKK1090	WT	Fhl1-FLAG	α-FLAG	RPL17A	KK1035&KK1036	2146	378	5.67725		WT	Fhl1-FLAG	α-FLAG	2.81854	2.52846	3.61566	1	1	1	1	0
3	YKK1087	fpr1Δ	Fhl1-FLAG	α-FLAG	RPL17A	KK1035&KK1036	1884	474	3.97468		fpr1Δ	Fhl1-FLAG	α-FLAG	0.383202	0.412214	0.617111	0.135958	0.16303	0.170677	0.156555	0.0182429
4	YKK1091	hmo1Δ	Fhl1-FLAG	α-FLAG	RPL17A	KK1035&KK1036	397	421	0.942993		hmo1Δ	Fhl1-FLAG	α-FLAG	0.486865	0.580044	0.598529	0.172737	0.229406	0.165538	0.189227	0.0349819
5	YKK1086	fpr1Δhmo1Δ	Fhl1-FLAG	α-FLAG	RPL17A	KK1035&KK1036	272	374	0.727273		fpr1Δhmo1Δ	Fhl1-FLAG	α-FLAG	0.0615471	0.0886633	0.102246	0.0218366	0.0350662	0.0282785	0.0283938	0.00661556
6	YKK1090	WT	Fhl1-FLAG	input	RPL17A	KK1035&KK1036	378
7	YKK1087	fpr1Δ	Fhl1-FLAG	input	RPL17A	KK1035&KK1036	474				RPS16B
8	YKK1091	hmo1Δ	Fhl1-FLAG	input	RPL17A	KK1035&KK1036	421				strain	precipitated protein	antibody	1st	2nd	3rd	1st(normalized)	2nd(normalized)	3rd(normalized)	Average	STDEV
9	YKK1086	fpr1Δhmo1Δ	Fhl1-FLAG	input	RPL17A	KK1035&KK1036	374				WT	Fhl1-FLAG	no antibody	0.000934394	0.00865079	0.00388112	0.000213297	0.00158661	0.000543984	0.000781297	0.000716752
											WT	Fhl1-FLAG	α-FLAG	4.38072	5.45238	7.13462	1	1	1	1	7.136e-11
RPL16A											fpr1Δ	Fhl1-FLAG	α-FLAG	2.17619	2.32609	2.78052	0.496766	0.426619	0.389722	0.437702	0.0543762
1st											hmo1Δ	Fhl1-FLAG	α-FLAG	0.567297	0.691753	0.623279	0.129499	0.126872	0.0873599	0.114577	0.0236071
	strain	genotype	precipitated protein	antibody	region	primer	IP	input	IP/input		fpr1Δhmo1Δ	Fhl1-FLAG	α-FLAG	0.221072	0.259567	0.292453	0.0504648	0.0476062	0.0409907	0.0463539	0.00485961
1	YKK1090	WT	Fhl1-FLAG	no antibody	RPL16A	KK1033&KK1034	0.133	123	0.0010813
2	YKK1090	WT	Fhl1-FLAG	α-FLAG	RPL16A	KK1033&KK1034	866	123	7.04065		RPS0A
3	YKK1087	fpr1Δ	Fhl1-FLAG	α-FLAG	RPL16A	KK1033&KK1034	893	134	6.66418		strain	precipitated protein	antibody	1st	2nd	3rd	1st(normalized)	2nd(normalized)	3rd(normalized)	Average	STDEV
4	YKK1091	hmo1Δ	Fhl1-FLAG	α-FLAG	RPL16A	KK1033&KK1034	178	122	1.45902		WT	Fhl1-FLAG	no antibody	0.00123666	0.00802655	0.00357853	0.000246682	0.0015692	0.000471081	0.000762322	0.000707731
5	YKK1086	fpr1Δhmo1Δ	Fhl1-FLAG	α-FLAG	RPL16A	KK1033&KK1034	120	100	1.2		WT	Fhl1-FLAG	α-FLAG	5.01318	5.11504	7.59642	1	1	1	1	4.28965e-11
6	YKK1090	WT	Fhl1-FLAG	input	RPL16A	KK1033&KK1034	123				fpr1Δ	Fhl1-FLAG	α-FLAG	2.73278	2.63717	3.13577	0.545118	0.515571	0.412795	0.491161	0.0694566
7	YKK1087	fpr1Δ	Fhl1-FLAG	input	RPL16A	KK1033&KK1034	134				hmo1Δ	Fhl1-FLAG	α-FLAG	1.59499	0.324034	2.14307	0.31816	0.0633493	0.282115	0.221208	0.137893
8	YKK1091	hmo1Δ	Fhl1-FLAG	input	RPL16A	KK1033&KK1034	122				fpr1Δhmo1Δ	Fhl1-FLAG	α-FLAG	0.437751	0.497227	0.666156	0.08732	0.0972088	0.0876934	0.0907407	0.00560463
9	YKK1086	fpr1Δhmo1Δ	Fhl1-FLAG	input	RPL16A	KK1033&KK1034	100
											RPS30B
2nd											strain	precipitated protein	antibody	1st	2nd	3rd	1st(normalized)	2nd(normalized)	3rd(normalized)	Average	STDEV
	strain	genotype	precipitated protein	antibody	region	primer	IP	input	IP/input		WT	Fhl1-FLAG	no antibody	0.00127395	0.0206383	0.0111019	0.000668846	0.00929712	0.00535429	0.00510675	0.00431946
1	YKK1090	WT	Fhl1-FLAG	no antibody	RPL16A	KK1033&KK1034	0.855	44.2	0.0193439		WT	Fhl1-FLAG	α-FLAG	1.90469	2.21986	2.07346	1	1	1	1	0
2	YKK1090	WT	Fhl1-FLAG	α-FLAG	RPL16A	KK1033&KK1034	333	44.2	7.53394		fpr1Δ	Fhl1-FLAG	α-FLAG	0.31062	0.320253	0.2827	0.163082	0.144267	0.136342	0.147897	0.0137342
3	YKK1087	fpr1Δ	Fhl1-FLAG	α-FLAG	RPL16A	KK1033&KK1034	259	45.7	5.6674		hmo1Δ	Fhl1-FLAG	α-FLAG	1.67475	2.02586	2.16923	0.879276	0.912609	1.04619	0.946025	0.0883315
4	YKK1091	hmo1Δ	Fhl1-FLAG	α-FLAG	RPL16A	KK1033&KK1034	53.4	34.7	1.5389		fpr1Δhmo1Δ	Fhl1-FLAG	α-FLAG	0.3109	0.328261	0.297143	0.163228	0.147875	0.143308	0.15147	0.0104357
5	YKK1086	fpr1Δhmo1Δ	Fhl1-FLAG	α-FLAG	RPL16A	KK1033&KK1034	26	20	1.3
6	YKK1090	WT	Fhl1-FLAG	input	RPL16A	KK1033&KK1034	44.2				RPL35B
7	YKK1087	fpr1Δ	Fhl1-FLAG	input	RPL16A	KK1033&KK1034	45.7				strain	precipitated protein	antibody	1st	2nd	3rd	1st(normalized)	2nd(normalized)	3rd(normalized)	Average	STDEV
8	YKK1091	hmo1Δ	Fhl1-FLAG	input	RPL16A	KK1033&KK1034	34.7				WT	Fhl1-FLAG	no antibody	0.00152695	0.0200361	0.00247444	0.00141667	0.0185	0.00175617	0.00722428	0.00976654
9	YKK1086	fpr1Δhmo1Δ	Fhl1-FLAG	input	RPL16A	KK1033&KK1034	20				WT	Fhl1-FLAG	α-FLAG	1.07784	1.08303	1.409	1	1	1	1	1.93096e-15
											fpr1Δ	Fhl1-FLAG	α-FLAG	0.294152	0.297619	0.414634	0.272908	0.274802	0.294276	0.280662	0.0118282
3rd											hmo1Δ	Fhl1-FLAG	α-FLAG	0.878205	0.863946	0.908738	0.814779	0.79771	0.644953	0.752481	0.0935118
	strain	genotype	precipitated protein	antibody	region	primer	IP	input	IP/input		fpr1Δhmo1Δ	Fhl1-FLAG	α-FLAG	0.268056	0.281132	0.296375	0.248696	0.259579	0.210345	0.23954	0.0258626
1	YKK1090	WT	Fhl1-FLAG	no antibody	RPL16A	KK1033&KK1034	0.811	66.2	0.0122508
2	YKK1090	WT	Fhl1-FLAG	α-FLAG	RPL16A	KK1033&KK1034	386	66.2	5.83082		RPL10
3	YKK1087	fpr1Δ	Fhl1-FLAG	α-FLAG	RPL16A	KK1033&KK1034	451	68.8	6.55523		strain	precipitated protein	antibody	1st	2nd	3rd	1st(normalized)	2nd(normalized)	3rd(normalized)	Average	STDEV
4	YKK1091	hmo1Δ	Fhl1-FLAG	α-FLAG	RPL16A	KK1033&KK1034	82.4	59.8	1.37793		WT	Fhl1-FLAG	no antibody	0.00104245	0.0186813	0.00197628	0.000767361	0.0169154	0.0013587	0.00634716	0.00915716
5	YKK1086	fpr1Δhmo1Δ	Fhl1-FLAG	α-FLAG	RPL16A	KK1033&KK1034	40.4	39.9	1.01253		WT	Fhl1-FLAG	α-FLAG	1.35849	1.1044	1.45455	1	1	1	1	0
6	YKK1090	WT	Fhl1-FLAG	input	RPL16A	KK1033&KK1034	66.2				fpr1Δ	Fhl1-FLAG	α-FLAG	0.723636	0.694231	0.959693	0.532677	0.628607	0.659789	0.607024	0.0662475
7	YKK1087	fpr1Δ	Fhl1-FLAG	input	RPL16A	KK1033&KK1034	68.8				hmo1Δ	Fhl1-FLAG	α-FLAG	0.902834	0.933333	1.09023	0.664586	0.845108	0.74953	0.753075	0.090313
8	YKK1091	hmo1Δ	Fhl1-FLAG	input	RPL16A	KK1033&KK1034	59.8				fpr1Δhmo1Δ	Fhl1-FLAG	α-FLAG	0.597285	0.692	0.776596	0.439668	0.626587	0.53391	0.533388	0.0934605
9	YKK1086	fpr1Δhmo1Δ	Fhl1-FLAG	input	RPL16A	KK1033&KK1034	39.9
											RPL41B
RPL31B											strain	precipitated protein	antibody	1st	2nd	3rd	1st(normalized)	2nd(normalized)	3rd(normalized)	Average	STDEV
1st											WT	Fhl1-FLAG	no antibody	0.000723684	0.00333333	0.010381	0.000160116	0.000736377	0.00219758	0.00103136	0.00105027
	strain	genotype	precipitated protein	antibody	region	primer	IP	input	IP/input		WT	Fhl1-FLAG	α-FLAG	4.51974	4.52667	4.72381	1	1	1	1	3.68744e-11
1	YKK1090	WT	Fhl1-FLAG	no antibody	RPL31B	KK1068&KK1069	0.0096	76.7	0.000125163		fpr1Δ	Fhl1-FLAG	α-FLAG	4.15823	4.64094	5.77576	0.920015	1.02524	1.22269	1.05598	0.153661
2	YKK1090	WT	Fhl1-FLAG	α-FLAG	RPL31B	KK1068&KK1069	554	76.7	7.22295		hmo1Δ	Fhl1-FLAG	α-FLAG	4.37415	5.25833	4.56522	0.967789	1.16163	0.966427	1.03195	0.112312
3	YKK1087	fpr1Δ	Fhl1-FLAG	α-FLAG	RPL31B	KK1068&KK1069	592	90.3	6.55592		fpr1Δhmo1Δ	Fhl1-FLAG	α-FLAG	5.15323	4.76744	4.8	1.14016	1.05319	1.01613	1.06983	0.0636673
4	YKK1091	hmo1Δ	Fhl1-FLAG	α-FLAG	RPL31B	KK1068&KK1069	137	81.3	1.68512
5	YKK1086	fpr1Δhmo1Δ	Fhl1-FLAG	α-FLAG	RPL31B	KK1068&KK1069	139	65.9	2.10926		RPL22B
6	YKK1090	WT	Fhl1-FLAG	input	RPL31B	KK1068&KK1069	76.7				strain	precipitated protein	antibody	1st	2nd	3rd	1st(normalized)	2nd(normalized)	3rd(normalized)	Average	STDEV
7	YKK1087	fpr1Δ	Fhl1-FLAG	input	RPL31B	KK1068&KK1069	90.3				WT	Fhl1-FLAG	no antibody	0.00091411	0.00287537	0.00631783	0.000605691	0.001615	0.00421189	0.00214419	0.00186043
8	YKK1091	hmo1Δ	Fhl1-FLAG	input	RPL31B	KK1068&KK1069	81.3				WT	Fhl1-FLAG	α-FLAG	1.5092	1.78042	1.5	1	1	1	1	0
9	YKK1086	fpr1Δhmo1Δ	Fhl1-FLAG	input	RPL31B	KK1068&KK1069	65.9				fpr1Δ	Fhl1-FLAG	α-FLAG	1.3262	1.4072	1.53659	0.878744	0.790379	1.02439	0.897838	0.118168
											hmo1Δ	Fhl1-FLAG	α-FLAG	1.20833	1.56738	1.66346	0.800644	0.880343	1.10897	0.929987	0.160048
2nd											fpr1Δhmo1Δ	Fhl1-FLAG	α-FLAG	1.46043	1.82069	1.49045	0.967684	1.02262	0.993631	0.994645	0.0274822
	strain	genotype	precipitated protein	antibody	region	primer	IP	input	IP/input
1	YKK1090	WT	Fhl1-FLAG	no antibody	RPL31B	KK1068&KK1069	0.0115	5.92	0.00194257		RPL11B
2	YKK1090	WT	Fhl1-FLAG	α-FLAG	RPL31B	KK1068&KK1069	54.2	5.92	9.15541		strain	precipitated protein	antibody	1st	2nd	3rd	1st(normalized)	2nd(normalized)	3rd(normalized)	Average	STDEV
3	YKK1087	fpr1Δ	Fhl1-FLAG	α-FLAG	RPL31B	KK1068&KK1069	46.6	6.3	7.39683		WT	Fhl1-FLAG	no antibody	0.00104478	0.00404332	0.00981132	0.000663507	0.00210923	0.0053886	0.00272045	0.00242112
4	YKK1091	hmo1Δ	Fhl1-FLAG	α-FLAG	RPL31B	KK1068&KK1069	9.44	4.58	2.06114		WT	Fhl1-FLAG	α-FLAG	1.57463	1.91697	1.82075	1	1	1	1	0
5	YKK1086	fpr1Δhmo1Δ	Fhl1-FLAG	α-FLAG	RPL31B	KK1068&KK1069	5.1	2.12	2.40566		fpr1Δ	Fhl1-FLAG	α-FLAG	1.65806	1.52174	1.89671	1.05299	0.793826	1.04172	0.962844	0.146483
6	YKK1090	WT	Fhl1-FLAG	input	RPL31B	KK1068&KK1069	5.92				hmo1Δ	Fhl1-FLAG	α-FLAG	1.68293	2.31937	2.0113	1.06878	1.20992	1.10465	1.12778	0.0733575
7	YKK1087	fpr1Δ	Fhl1-FLAG	input	RPL31B	KK1068&KK1069	6.3				fpr1Δhmo1Δ	Fhl1-FLAG	α-FLAG	1.71429	1.67626	1.67213	1.08869	0.874433	0.918373	0.9605	0.113172
8	YKK1091	hmo1Δ	Fhl1-FLAG	input	RPL31B	KK1068&KK1069	4.58
9	YKK1086	fpr1Δhmo1Δ	Fhl1-FLAG	input	RPL31B	KK1068&KK1069	2.12
3rd
	strain	genotype	precipitated protein	antibody	region	primer	IP	input	IP/input
1	YKK1090	WT	Fhl1-FLAG	no antibody	RPL31B	KK1068&KK1069	0.1	4.07	0.02457
2	YKK1090	WT	Fhl1-FLAG	α-FLAG	RPL31B	KK1068&KK1069	78.7	4.07	19.3366
3	YKK1087	fpr1Δ	Fhl1-FLAG	α-FLAG	RPL31B	KK1068&KK1069	69.9	4.82	14.5021
4	YKK1091	hmo1Δ	Fhl1-FLAG	α-FLAG	RPL31B	KK1068&KK1069	16	5.11	3.13112
5	YKK1086	fpr1Δhmo1Δ	Fhl1-FLAG	α-FLAG	RPL31B	KK1068&KK1069	19.6	5.58	3.51254
6	YKK1090	WT	Fhl1-FLAG	input	RPL31B	KK1068&KK1069	4.07
7	YKK1087	fpr1Δ	Fhl1-FLAG	input	RPL31B	KK1068&KK1069	4.82
8	YKK1091	hmo1Δ	Fhl1-FLAG	input	RPL31B	KK1068&KK1069	5.11
9	YKK1086	fpr1Δhmo1Δ	Fhl1-FLAG	input	RPL31B	KK1068&KK1069	5.58
RPS24B
1st
	strain	genotype	precipitated protein	antibody	region	primer	IP	input	IP/input
1	YKK1090	WT	Fhl1-FLAG	no antibody	RPS24B	KK1070&KK1071	1.61	1543	0.00104342
2	YKK1090	WT	Fhl1-FLAG	α-FLAG	RPS24B	KK1070&KK1071	4349	1543	2.81854
3	YKK1087	fpr1Δ	Fhl1-FLAG	α-FLAG	RPS24B	KK1070&KK1071	876	2286	0.383202
4	YKK1091	hmo1Δ	Fhl1-FLAG	α-FLAG	RPS24B	KK1070&KK1071	834	1713	0.486865
5	YKK1086	fpr1Δhmo1Δ	Fhl1-FLAG	α-FLAG	RPS24B	KK1070&KK1071	109	1771	0.0615471
6	YKK1090	WT	Fhl1-FLAG	input	RPS24B	KK1070&KK1071	1543
7	YKK1087	fpr1Δ	Fhl1-FLAG	input	RPS24B	KK1070&KK1071	2286
8	YKK1091	hmo1Δ	Fhl1-FLAG	input	RPS24B	KK1070&KK1071	1713
9	YKK1086	fpr1Δhmo1Δ	Fhl1-FLAG	input	RPS24B	KK1070&KK1071	1771
2nd
	strain	genotype	precipitated protein	antibody	region	primer	IP	input	IP/input
1	YKK1090	WT	Fhl1-FLAG	no antibody	RPS24B	KK1070&KK1071	1.03	123	0.00837398
2	YKK1090	WT	Fhl1-FLAG	α-FLAG	RPS24B	KK1070&KK1071	311	123	2.52846
3	YKK1087	fpr1Δ	Fhl1-FLAG	α-FLAG	RPS24B	KK1070&KK1071	54	131	0.412214
4	YKK1091	hmo1Δ	Fhl1-FLAG	α-FLAG	RPS24B	KK1070&KK1071	52.9	91.2	0.580044
5	YKK1086	fpr1Δhmo1Δ	Fhl1-FLAG	α-FLAG	RPS24B	KK1070&KK1071	5.24	59.1	0.0886633
6	YKK1090	WT	Fhl1-FLAG	input	RPS24B	KK1070&KK1071	123
7	YKK1087	fpr1Δ	Fhl1-FLAG	input	RPS24B	KK1070&KK1071	131
8	YKK1091	hmo1Δ	Fhl1-FLAG	input	RPS24B	KK1070&KK1071	91.2
9	YKK1086	fpr1Δhmo1Δ	Fhl1-FLAG	input	RPS24B	KK1070&KK1071	59.1
3rd
	strain	genotype	precipitated protein	antibody	region	primer	IP	input	IP/input
1	YKK1090	WT	Fhl1-FLAG	no antibody	RPS24B	KK1070&KK1071	1.86	562	0.00330961
2	YKK1090	WT	Fhl1-FLAG	α-FLAG	RPS24B	KK1070&KK1071	2032	562	3.61566
3	YKK1087	fpr1Δ	Fhl1-FLAG	α-FLAG	RPS24B	KK1070&KK1071	440	713	0.617111
4	YKK1091	hmo1Δ	Fhl1-FLAG	α-FLAG	RPS24B	KK1070&KK1071	407	680	0.598529
5	YKK1086	fpr1Δhmo1Δ	Fhl1-FLAG	α-FLAG	RPS24B	KK1070&KK1071	68.3	668	0.102246
6	YKK1090	WT	Fhl1-FLAG	input	RPS24B	KK1070&KK1071	562
7	YKK1087	fpr1Δ	Fhl1-FLAG	input	RPS24B	KK1070&KK1071	713
8	YKK1091	hmo1Δ	Fhl1-FLAG	input	RPS24B	KK1070&KK1071	680
9	YKK1086	fpr1Δhmo1Δ	Fhl1-FLAG	input	RPS24B	KK1070&KK1071	668
RPS16B
1st
	strain	genotype	precipitated protein	antibody	region	primer	IP	input	IP/input
1	YKK1090	WT	Fhl1-FLAG	no antibody	RPS16B	KK1074&KK1075	1.88	2012	0.000934394
2	YKK1090	WT	Fhl1-FLAG	α-FLAG	RPS16B	KK1074&KK1075	8814	2012	4.38072
3	YKK1087	fpr1Δ	Fhl1-FLAG	α-FLAG	RPS16B	KK1074&KK1075	5064	2327	2.17619
4	YKK1091	hmo1Δ	Fhl1-FLAG	α-FLAG	RPS16B	KK1074&KK1075	1020	1798	0.567297
5	YKK1086	fpr1Δhmo1Δ	Fhl1-FLAG	α-FLAG	RPS16B	KK1074&KK1075	363	1642	0.221072
6	YKK1090	WT	Fhl1-FLAG	input	RPS16B	KK1074&KK1075	2012
7	YKK1087	fpr1Δ	Fhl1-FLAG	input	RPS16B	KK1074&KK1075	2327
8	YKK1091	hmo1Δ	Fhl1-FLAG	input	RPS16B	KK1074&KK1075	1798
9	YKK1086	fpr1Δhmo1Δ	Fhl1-FLAG	input	RPS16B	KK1074&KK1075	1642
2nd
	strain	genotype	precipitated protein	antibody	region	primer	IP	input	IP/input
1	YKK1090	WT	Fhl1-FLAG	no antibody	RPS16B	KK1074&KK1075	1.09	126	0.00865079
2	YKK1090	WT	Fhl1-FLAG	α-FLAG	RPS16B	KK1074&KK1075	687	126	5.45238
3	YKK1087	fpr1Δ	Fhl1-FLAG	α-FLAG	RPS16B	KK1074&KK1075	321	138	2.32609
4	YKK1091	hmo1Δ	Fhl1-FLAG	α-FLAG	RPS16B	KK1074&KK1075	67.1	97	0.691753
5	YKK1086	fpr1Δhmo1Δ	Fhl1-FLAG	α-FLAG	RPS16B	KK1074&KK1075	15.6	60.1	0.259567
6	YKK1090	WT	Fhl1-FLAG	input	RPS16B	KK1074&KK1075	126
7	YKK1087	fpr1Δ	Fhl1-FLAG	input	RPS16B	KK1074&KK1075	138
8	YKK1091	hmo1Δ	Fhl1-FLAG	input	RPS16B	KK1074&KK1075	97
9	YKK1086	fpr1Δhmo1Δ	Fhl1-FLAG	input	RPS16B	KK1074&KK1075	60.1
3rd
	strain	genotype	precipitated protein	antibody	region	primer	IP	input	IP/input
1	YKK1090	WT	Fhl1-FLAG	no antibody	RPS16B	KK1074&KK1075	2.22	572	0.00388112
2	YKK1090	WT	Fhl1-FLAG	α-FLAG	RPS16B	KK1074&KK1075	4081	572	7.13462
3	YKK1087	fpr1Δ	Fhl1-FLAG	α-FLAG	RPS16B	KK1074&KK1075	2369	852	2.78052
4	YKK1091	hmo1Δ	Fhl1-FLAG	α-FLAG	RPS16B	KK1074&KK1075	498	799	0.623279
5	YKK1086	fpr1Δhmo1Δ	Fhl1-FLAG	α-FLAG	RPS16B	KK1074&KK1075	217	742	0.292453
6	YKK1090	WT	Fhl1-FLAG	input	RPS16B	KK1074&KK1075	572
7	YKK1087	fpr1Δ	Fhl1-FLAG	input	RPS16B	KK1074&KK1075	852
8	YKK1091	hmo1Δ	Fhl1-FLAG	input	RPS16B	KK1074&KK1075	799
9	YKK1086	fpr1Δhmo1Δ	Fhl1-FLAG	input	RPS16B	KK1074&KK1075	742
RPS0A
1st
	strain	genotype	precipitated protein	antibody	region	primer	IP	input	IP/input
1	YKK1090	WT	Fhl1-FLAG	no antibody	RPS0A	KK1072&KK1073	1.97	1593	0.00123666
2	YKK1090	WT	Fhl1-FLAG	α-FLAG	RPS0A	KK1072&KK1073	7986	1593	5.01318
3	YKK1087	fpr1Δ	Fhl1-FLAG	α-FLAG	RPS0A	KK1072&KK1073	4919	1800	2.73278
4	YKK1091	hmo1Δ	Fhl1-FLAG	α-FLAG	RPS0A	KK1072&KK1073	2485	1558	1.59499
5	YKK1086	fpr1Δhmo1Δ	Fhl1-FLAG	α-FLAG	RPS0A	KK1072&KK1073	654	1494	0.437751
6	YKK1090	WT	Fhl1-FLAG	input	RPS0A	KK1072&KK1073	1593
7	YKK1087	fpr1Δ	Fhl1-FLAG	input	RPS0A	KK1072&KK1073	1800
8	YKK1091	hmo1Δ	Fhl1-FLAG	input	RPS0A	KK1072&KK1073	1558
9	YKK1086	fpr1Δhmo1Δ	Fhl1-FLAG	input	RPS0A	KK1072&KK1073	1494
2nd
	strain	genotype	precipitated protein	antibody	region	primer	IP	input	IP/input
1	YKK1090	WT	Fhl1-FLAG	no antibody	RPS0A	KK1072&KK1073	0.907	113	0.00802655
2	YKK1090	WT	Fhl1-FLAG	α-FLAG	RPS0A	KK1072&KK1073	578	113	5.11504
3	YKK1087	fpr1Δ	Fhl1-FLAG	α-FLAG	RPS0A	KK1072&KK1073	298	113	2.63717
4	YKK1091	hmo1Δ	Fhl1-FLAG	α-FLAG	RPS0A	KK1072&KK1073	30.2	93.2	0.324034
5	YKK1086	fpr1Δhmo1Δ	Fhl1-FLAG	α-FLAG	RPS0A	KK1072&KK1073	26.9	54.1	0.497227
6	YKK1090	WT	Fhl1-FLAG	input	RPS0A	KK1072&KK1073	113
7	YKK1087	fpr1Δ	Fhl1-FLAG	input	RPS0A	KK1072&KK1073	113
8	YKK1091	hmo1Δ	Fhl1-FLAG	input	RPS0A	KK1072&KK1073	93.2
9	YKK1086	fpr1Δhmo1Δ	Fhl1-FLAG	input	RPS0A	KK1072&KK1073	54.1
3rd
	strain	genotype	precipitated protein	antibody	region	primer	IP	input	IP/input
1	YKK1090	WT	Fhl1-FLAG	no antibody	RPS0A	KK1072&KK1073	1.8	503	0.00357853
2	YKK1090	WT	Fhl1-FLAG	α-FLAG	RPS0A	KK1072&KK1073	3821	503	7.59642
3	YKK1087	fpr1Δ	Fhl1-FLAG	α-FLAG	RPS0A	KK1072&KK1073	2148	685	3.13577
4	YKK1091	hmo1Δ	Fhl1-FLAG	α-FLAG	RPS0A	KK1072&KK1073	1453	678	2.14307
5	YKK1086	fpr1Δhmo1Δ	Fhl1-FLAG	α-FLAG	RPS0A	KK1072&KK1073	435	653	0.666156
6	YKK1090	WT	Fhl1-FLAG	input	RPS0A	KK1072&KK1073	503
7	YKK1087	fpr1Δ	Fhl1-FLAG	input	RPS0A	KK1072&KK1073	685
8	YKK1091	hmo1Δ	Fhl1-FLAG	input	RPS0A	KK1072&KK1073	678
9	YKK1086	fpr1Δhmo1Δ	Fhl1-FLAG	input	RPS0A	KK1072&KK1073	653
RPS30B
1st
	strain	genotype	precipitated protein	antibody	region	primer	IP	input	IP/input
1	YKK1090	WT	Fhl1-FLAG	no antibody	RPS30B	KK1026&KK1027	2.66	2088	0.00127395
2	YKK1090	WT	Fhl1-FLAG	α-FLAG	RPS30B	KK1026&KK1027	3977	2088	1.90469
3	YKK1087	fpr1Δ	Fhl1-FLAG	α-FLAG	RPS30B	KK1026&KK1027	816	2627	0.31062
4	YKK1091	hmo1Δ	Fhl1-FLAG	α-FLAG	RPS30B	KK1026&KK1027	3867	2309	1.67475
5	YKK1086	fpr1Δhmo1Δ	Fhl1-FLAG	α-FLAG	RPS30B	KK1026&KK1027	1178	3789	0.3109
6	YKK1090	WT	Fhl1-FLAG	input	RPS30B	KK1026&KK1027	2088
7	YKK1087	fpr1Δ	Fhl1-FLAG	input	RPS30B	KK1026&KK1027	2627
8	YKK1091	hmo1Δ	Fhl1-FLAG	input	RPS30B	KK1026&KK1027	2309
9	YKK1086	fpr1Δhmo1Δ	Fhl1-FLAG	input	RPS30B	KK1026&KK1027	3789
2nd
	strain	genotype	precipitated protein	antibody	region	primer	IP	input	IP/input
1	YKK1090	WT	Fhl1-FLAG	no antibody	RPS30B	KK1026&KK1027	2.91	141	0.0206383
2	YKK1090	WT	Fhl1-FLAG	α-FLAG	RPS30B	KK1026&KK1027	313	141	2.21986
3	YKK1087	fpr1Δ	Fhl1-FLAG	α-FLAG	RPS30B	KK1026&KK1027	50.6	158	0.320253
4	YKK1091	hmo1Δ	Fhl1-FLAG	α-FLAG	RPS30B	KK1026&KK1027	235	116	2.02586
5	YKK1086	fpr1Δhmo1Δ	Fhl1-FLAG	α-FLAG	RPS30B	KK1026&KK1027	45.3	138	0.328261
6	YKK1090	WT	Fhl1-FLAG	input	RPS30B	KK1026&KK1027	141
7	YKK1087	fpr1Δ	Fhl1-FLAG	input	RPS30B	KK1026&KK1027	158
8	YKK1091	hmo1Δ	Fhl1-FLAG	input	RPS30B	KK1026&KK1027	116
9	YKK1086	fpr1Δhmo1Δ	Fhl1-FLAG	input	RPS30B	KK1026&KK1027	138
3rd
	strain	genotype	precipitated protein	antibody	region	primer	IP	input	IP/input
1	YKK1090	WT	Fhl1-FLAG	no antibody	RPS30B	KK1026&KK1027	0.937	84.4	0.0111019
2	YKK1090	WT	Fhl1-FLAG	α-FLAG	RPS30B	KK1026&KK1027	175	84.4	2.07346
3	YKK1087	fpr1Δ	Fhl1-FLAG	α-FLAG	RPS30B	KK1026&KK1027	26.8	94.8	0.2827
4	YKK1091	hmo1Δ	Fhl1-FLAG	α-FLAG	RPS30B	KK1026&KK1027	141	65	2.16923
5	YKK1086	fpr1Δhmo1Δ	Fhl1-FLAG	α-FLAG	RPS30B	KK1026&KK1027	31.2	105	0.297143
6	YKK1090	WT	Fhl1-FLAG	input	RPS30B	KK1026&KK1027	84.4
7	YKK1087	fpr1Δ	Fhl1-FLAG	input	RPS30B	KK1026&KK1027	94.8
8	YKK1091	hmo1Δ	Fhl1-FLAG	input	RPS30B	KK1026&KK1027	65
9	YKK1086	fpr1Δhmo1Δ	Fhl1-FLAG	input	RPS30B	KK1026&KK1027	105
RPL35B
1st
	strain	genotype	precipitated protein	antibody	region	primer	IP	input	IP/input
1	YKK1090	WT	Fhl1-FLAG	no antibody	RPL35B	KK1029&KK1030	0.255	167	0.00152695
2	YKK1090	WT	Fhl1-FLAG	α-FLAG	RPL35B	KK1029&KK1030	180	167	1.07784
3	YKK1087	fpr1Δ	Fhl1-FLAG	α-FLAG	RPL35B	KK1029&KK1030	50.3	171	0.294152
4	YKK1091	hmo1Δ	Fhl1-FLAG	α-FLAG	RPL35B	KK1029&KK1030	137	156	0.878205
5	YKK1086	fpr1Δhmo1Δ	Fhl1-FLAG	α-FLAG	RPL35B	KK1029&KK1030	38.6	144	0.268056
6	YKK1090	WT	Fhl1-FLAG	input	RPL35B	KK1029&KK1030	167
7	YKK1087	fpr1Δ	Fhl1-FLAG	input	RPL35B	KK1029&KK1030	171
8	YKK1091	hmo1Δ	Fhl1-FLAG	input	RPL35B	KK1029&KK1030	156
9	YKK1086	fpr1Δhmo1Δ	Fhl1-FLAG	input	RPL35B	KK1029&KK1030	144
2nd
	strain	genotype	precipitated protein	antibody	region	primer	IP	input	IP/input
1	YKK1090	WT	Fhl1-FLAG	no antibody	RPL35B	KK1029&KK1030	1.11	55.4	0.0200361
2	YKK1090	WT	Fhl1-FLAG	α-FLAG	RPL35B	KK1029&KK1030	60	55.4	1.08303
3	YKK1087	fpr1Δ	Fhl1-FLAG	α-FLAG	RPL35B	KK1029&KK1030	17.5	58.8	0.297619
4	YKK1091	hmo1Δ	Fhl1-FLAG	α-FLAG	RPL35B	KK1029&KK1030	38.1	44.1	0.863946
5	YKK1086	fpr1Δhmo1Δ	Fhl1-FLAG	α-FLAG	RPL35B	KK1029&KK1030	7.45	26.5	0.281132
6	YKK1090	WT	Fhl1-FLAG	input	RPL35B	KK1029&KK1030	55.4
7	YKK1087	fpr1Δ	Fhl1-FLAG	input	RPL35B	KK1029&KK1030	58.8
8	YKK1091	hmo1Δ	Fhl1-FLAG	input	RPL35B	KK1029&KK1030	44.1
9	YKK1086	fpr1Δhmo1Δ	Fhl1-FLAG	input	RPL35B	KK1029&KK1030	26.5
3rd
	strain	genotype	precipitated protein	antibody	region	primer	IP	input	IP/input
1	YKK1090	WT	Fhl1-FLAG	no antibody	RPL35B	KK1029&KK1030	1.21	489	0.00247444
2	YKK1090	WT	Fhl1-FLAG	α-FLAG	RPL35B	KK1029&KK1030	689	489	1.409
3	YKK1087	fpr1Δ	Fhl1-FLAG	α-FLAG	RPL35B	KK1029&KK1030	221	533	0.414634
4	YKK1091	hmo1Δ	Fhl1-FLAG	α-FLAG	RPL35B	KK1029&KK1030	468	515	0.908738
5	YKK1086	fpr1Δhmo1Δ	Fhl1-FLAG	α-FLAG	RPL35B	KK1029&KK1030	139	469	0.296375
6	YKK1090	WT	Fhl1-FLAG	input	RPL35B	KK1029&KK1030	489
7	YKK1087	fpr1Δ	Fhl1-FLAG	input	RPL35B	KK1029&KK1030	533
8	YKK1091	hmo1Δ	Fhl1-FLAG	input	RPL35B	KK1029&KK1030	515
9	YKK1086	fpr1Δhmo1Δ	Fhl1-FLAG	input	RPL35B	KK1029&KK1030	469
RPL10
1st
	strain	genotype	precipitated protein	antibody	region	primer	IP	input	IP/input
1	YKK1090	WT	Fhl1-FLAG	no antibody	RPL10	TK11299-TK11300	0.221	212	0.00104245
2	YKK1090	WT	Fhl1-FLAG	α-FLAG	RPL10	TK11299-TK11300	288	212	1.35849
3	YKK1087	fpr1Δ	Fhl1-FLAG	α-FLAG	RPL10	TK11299-TK11300	199	275	0.723636
4	YKK1091	hmo1Δ	Fhl1-FLAG	α-FLAG	RPL10	TK11299-TK11300	223	247	0.902834
5	YKK1086	fpr1Δhmo1Δ	Fhl1-FLAG	α-FLAG	RPL10	TK11299-TK11300	132	221	0.597285
6	YKK1090	WT	Fhl1-FLAG	input	RPL10	TK11299-TK11300	212
7	YKK1087	fpr1Δ	Fhl1-FLAG	input	RPL10	TK11299-TK11300	275
8	YKK1091	hmo1Δ	Fhl1-FLAG	input	RPL10	TK11299-TK11300	247
9	YKK1086	fpr1Δhmo1Δ	Fhl1-FLAG	input	RPL10	TK11299-TK11300	221
2nd
	strain	genotype	precipitated protein	antibody	region	primer	IP	input	IP/input
1	YKK1090	WT	Fhl1-FLAG	no antibody	RPL10	TK11299-TK11300	1.02	54.6	0.0186813
2	YKK1090	WT	Fhl1-FLAG	α-FLAG	RPL10	TK11299-TK11300	60.3	54.6	1.1044
3	YKK1087	fpr1Δ	Fhl1-FLAG	α-FLAG	RPL10	TK11299-TK11300	36.1	52	0.694231
4	YKK1091	hmo1Δ	Fhl1-FLAG	α-FLAG	RPL10	TK11299-TK11300	40.6	43.5	0.933333
5	YKK1086	fpr1Δhmo1Δ	Fhl1-FLAG	α-FLAG	RPL10	TK11299-TK11300	17.3	25	0.692
6	YKK1090	WT	Fhl1-FLAG	input	RPL10	TK11299-TK11300	54.6
7	YKK1087	fpr1Δ	Fhl1-FLAG	input	RPL10	TK11299-TK11300	52
8	YKK1091	hmo1Δ	Fhl1-FLAG	input	RPL10	TK11299-TK11300	43.5
9	YKK1086	fpr1Δhmo1Δ	Fhl1-FLAG	input	RPL10	TK11299-TK11300	25
3rd
	strain	genotype	precipitated protein	antibody	region	primer	IP	input	IP/input
1	YKK1090	WT	Fhl1-FLAG	no antibody	RPL10	TK11299-TK11300	1	506	0.00197628
2	YKK1090	WT	Fhl1-FLAG	α-FLAG	RPL10	TK11299-TK11300	736	506	1.45455
3	YKK1087	fpr1Δ	Fhl1-FLAG	α-FLAG	RPL10	TK11299-TK11300	500	521	0.959693
4	YKK1091	hmo1Δ	Fhl1-FLAG	α-FLAG	RPL10	TK11299-TK11300	435	399	1.09023
5	YKK1086	fpr1Δhmo1Δ	Fhl1-FLAG	α-FLAG	RPL10	TK11299-TK11300	365	470	0.776596
6	YKK1090	WT	Fhl1-FLAG	input	RPL10	TK11299-TK11300	506
7	YKK1087	fpr1Δ	Fhl1-FLAG	input	RPL10	TK11299-TK11300	521
8	YKK1091	hmo1Δ	Fhl1-FLAG	input	RPL10	TK11299-TK11300	399
9	YKK1086	fpr1Δhmo1Δ	Fhl1-FLAG	input	RPL10	TK11299-TK11300	470
RPL41B
1st
	strain	genotype	precipitated protein	antibody	region	primer	IP	input	IP/input
1	YKK1090	WT	Fhl1-FLAG	no antibody	RPL41B	KK1154&KK1155	0.11	152	0.000723684
2	YKK1090	WT	Fhl1-FLAG	α-FLAG	RPL41B	KK1154&KK1155	687	152	4.51974
3	YKK1087	fpr1Δ	Fhl1-FLAG	α-FLAG	RPL41B	KK1154&KK1155	657	158	4.15823
4	YKK1091	hmo1Δ	Fhl1-FLAG	α-FLAG	RPL41B	KK1154&KK1155	643	147	4.37415
5	YKK1086	fpr1Δhmo1Δ	Fhl1-FLAG	α-FLAG	RPL41B	KK1154&KK1155	639	124	5.15323
6	YKK1090	WT	Fhl1-FLAG	input	RPL41B	KK1154&KK1155	152
7	YKK1087	fpr1Δ	Fhl1-FLAG	input	RPL41B	KK1154&KK1155	158
8	YKK1091	hmo1Δ	Fhl1-FLAG	input	RPL41B	KK1154&KK1155	147
9	YKK1086	fpr1Δhmo1Δ	Fhl1-FLAG	input	RPL41B	KK1154&KK1155	124
2nd
	strain	genotype	precipitated protein	antibody	region	primer	IP	input	IP/input
1	YKK1090	WT	Fhl1-FLAG	no antibody	RPL41B	KK1154&KK1155	1	300	0.00333333
2	YKK1090	WT	Fhl1-FLAG	α-FLAG	RPL41B	KK1154&KK1155	1358	300	4.52667
3	YKK1087	fpr1Δ	Fhl1-FLAG	α-FLAG	RPL41B	KK1154&KK1155	1383	298	4.64094
4	YKK1091	hmo1Δ	Fhl1-FLAG	α-FLAG	RPL41B	KK1154&KK1155	1262	240	5.25833
5	YKK1086	fpr1Δhmo1Δ	Fhl1-FLAG	α-FLAG	RPL41B	KK1154&KK1155	615	129	4.76744
6	YKK1090	WT	Fhl1-FLAG	input	RPL41B	KK1154&KK1155	300
7	YKK1087	fpr1Δ	Fhl1-FLAG	input	RPL41B	KK1154&KK1155	298
8	YKK1091	hmo1Δ	Fhl1-FLAG	input	RPL41B	KK1154&KK1155	240
9	YKK1086	fpr1Δhmo1Δ	Fhl1-FLAG	input	RPL41B	KK1154&KK1155	129
3rd
	strain	genotype	precipitated protein	antibody	region	primer	IP	input	IP/input
1	YKK1090	WT	Fhl1-FLAG	no antibody	RPL41B	KK1154&KK1155	2.18	210	0.010381
2	YKK1090	WT	Fhl1-FLAG	α-FLAG	RPL41B	KK1154&KK1155	992	210	4.72381
3	YKK1087	fpr1Δ	Fhl1-FLAG	α-FLAG	RPL41B	KK1154&KK1155	953	165	5.77576
4	YKK1091	hmo1Δ	Fhl1-FLAG	α-FLAG	RPL41B	KK1154&KK1155	840	184	4.56522
5	YKK1086	fpr1Δhmo1Δ	Fhl1-FLAG	α-FLAG	RPL41B	KK1154&KK1155	648	135	4.8
6	YKK1090	WT	Fhl1-FLAG	input	RPL41B	KK1154&KK1155	210
7	YKK1087	fpr1Δ	Fhl1-FLAG	input	RPL41B	KK1154&KK1155	165
8	YKK1091	hmo1Δ	Fhl1-FLAG	input	RPL41B	KK1154&KK1155	184
9	YKK1086	fpr1Δhmo1Δ	Fhl1-FLAG	input	RPL41B	KK1154&KK1155	135
RPL22B
1st
	strain	genotype	precipitated protein	antibody	region	primer	IP	input	IP/input
1	YKK1090	WT	Fhl1-FLAG	no antibody	RPL22B	KK1156&KK1157	0.149	163	0.00091411
2	YKK1090	WT	Fhl1-FLAG	α-FLAG	RPL22B	KK1156&KK1157	246	163	1.5092
3	YKK1087	fpr1Δ	Fhl1-FLAG	α-FLAG	RPL22B	KK1156&KK1157	248	187	1.3262
4	YKK1091	hmo1Δ	Fhl1-FLAG	α-FLAG	RPL22B	KK1156&KK1157	203	168	1.20833
5	YKK1086	fpr1Δhmo1Δ	Fhl1-FLAG	α-FLAG	RPL22B	KK1156&KK1157	203	139	1.46043
6	YKK1090	WT	Fhl1-FLAG	input	RPL22B	KK1156&KK1157	163
7	YKK1087	fpr1Δ	Fhl1-FLAG	input	RPL22B	KK1156&KK1157	187
8	YKK1091	hmo1Δ	Fhl1-FLAG	input	RPL22B	KK1156&KK1157	168
9	YKK1086	fpr1Δhmo1Δ	Fhl1-FLAG	input	RPL22B	KK1156&KK1157	139
2nd
	strain	genotype	precipitated protein	antibody	region	primer	IP	input	IP/input
1	YKK1090	WT	Fhl1-FLAG	no antibody	RPL22B	KK1156&KK1157	0.969	337	0.00287537
2	YKK1090	WT	Fhl1-FLAG	α-FLAG	RPL22B	KK1156&KK1157	600	337	1.78042
3	YKK1087	fpr1Δ	Fhl1-FLAG	α-FLAG	RPL22B	KK1156&KK1157	508	361	1.4072
4	YKK1091	hmo1Δ	Fhl1-FLAG	α-FLAG	RPL22B	KK1156&KK1157	442	282	1.56738
5	YKK1086	fpr1Δhmo1Δ	Fhl1-FLAG	α-FLAG	RPL22B	KK1156&KK1157	264	145	1.82069
6	YKK1090	WT	Fhl1-FLAG	input	RPL22B	KK1156&KK1157	337
7	YKK1087	fpr1Δ	Fhl1-FLAG	input	RPL22B	KK1156&KK1157	361
8	YKK1091	hmo1Δ	Fhl1-FLAG	input	RPL22B	KK1156&KK1157	282
9	YKK1086	fpr1Δhmo1Δ	Fhl1-FLAG	input	RPL22B	KK1156&KK1157	145
3rd
	strain	genotype	precipitated protein	antibody	region	primer	IP	input	IP/input
1	YKK1090	WT	Fhl1-FLAG	no antibody	RPL22B	KK1156&KK1157	1.63	258	0.00631783
2	YKK1090	WT	Fhl1-FLAG	α-FLAG	RPL22B	KK1156&KK1157	387	258	1.5
3	YKK1087	fpr1Δ	Fhl1-FLAG	α-FLAG	RPL22B	KK1156&KK1157	378	246	1.53659
4	YKK1091	hmo1Δ	Fhl1-FLAG	α-FLAG	RPL22B	KK1156&KK1157	346	208	1.66346
5	YKK1086	fpr1Δhmo1Δ	Fhl1-FLAG	α-FLAG	RPL22B	KK1156&KK1157	234	157	1.49045
6	YKK1090	WT	Fhl1-FLAG	input	RPL22B	KK1156&KK1157	258
7	YKK1087	fpr1Δ	Fhl1-FLAG	input	RPL22B	KK1156&KK1157	246
8	YKK1091	hmo1Δ	Fhl1-FLAG	input	RPL22B	KK1156&KK1157	208
9	YKK1086	fpr1Δhmo1Δ	Fhl1-FLAG	input	RPL22B	KK1156&KK1157	157
RPL11B
1st
	strain	genotype	precipitated protein	antibody	region	primer	IP	input	IP/input
1	YKK1090	WT	Fhl1-FLAG	no antibody	RPL11B	KK1158&KK1159	0.14	134	0.00104478
2	YKK1090	WT	Fhl1-FLAG	α-FLAG	RPL11B	KK1158&KK1159	211	134	1.57463
3	YKK1087	fpr1Δ	Fhl1-FLAG	α-FLAG	RPL11B	KK1158&KK1159	257	155	1.65806
4	YKK1091	hmo1Δ	Fhl1-FLAG	α-FLAG	RPL11B	KK1158&KK1159	207	123	1.68293
5	YKK1086	fpr1Δhmo1Δ	Fhl1-FLAG	α-FLAG	RPL11B	KK1158&KK1159	192	112	1.71429
6	YKK1090	WT	Fhl1-FLAG	input	RPL11B	KK1158&KK1159	134
7	YKK1087	fpr1Δ	Fhl1-FLAG	input	RPL11B	KK1158&KK1159	155
8	YKK1091	hmo1Δ	Fhl1-FLAG	input	RPL11B	KK1158&KK1159	123
9	YKK1086	fpr1Δhmo1Δ	Fhl1-FLAG	input	RPL11B	KK1158&KK1159	112
2nd
	strain	genotype	precipitated protein	antibody	region	primer	IP	input	IP/input
1	YKK1090	WT	Fhl1-FLAG	no antibody	RPL11B	KK1158&KK1159	1.12	277	0.00404332
2	YKK1090	WT	Fhl1-FLAG	α-FLAG	RPL11B	KK1158&KK1159	531	277	1.91697
3	YKK1087	fpr1Δ	Fhl1-FLAG	α-FLAG	RPL11B	KK1158&KK1159	455	299	1.52174
4	YKK1091	hmo1Δ	Fhl1-FLAG	α-FLAG	RPL11B	KK1158&KK1159	443	191	2.31937
5	YKK1086	fpr1Δhmo1Δ	Fhl1-FLAG	α-FLAG	RPL11B	KK1158&KK1159	233	139	1.67626
6	YKK1090	WT	Fhl1-FLAG	input	RPL11B	KK1158&KK1159	277
7	YKK1087	fpr1Δ	Fhl1-FLAG	input	RPL11B	KK1158&KK1159	299
8	YKK1091	hmo1Δ	Fhl1-FLAG	input	RPL11B	KK1158&KK1159	191
9	YKK1086	fpr1Δhmo1Δ	Fhl1-FLAG	input	RPL11B	KK1158&KK1159	139
3rd
	strain	genotype	precipitated protein	antibody	region	primer	IP	input	IP/input
1	YKK1090	WT	Fhl1-FLAG	no antibody	RPL11B	KK1158&KK1159	2.08	212	0.00981132
2	YKK1090	WT	Fhl1-FLAG	α-FLAG	RPL11B	KK1158&KK1159	386	212	1.82075
3	YKK1087	fpr1Δ	Fhl1-FLAG	α-FLAG	RPL11B	KK1158&KK1159	404	213	1.89671
4	YKK1091	hmo1Δ	Fhl1-FLAG	α-FLAG	RPL11B	KK1158&KK1159	356	177	2.0113
5	YKK1086	fpr1Δhmo1Δ	Fhl1-FLAG	α-FLAG	RPL11B	KK1158&KK1159	204	122	1.67213
6	YKK1090	WT	Fhl1-FLAG	input	RPL11B	KK1158&KK1159	212
7	YKK1087	fpr1Δ	Fhl1-FLAG	input	RPL11B	KK1158&KK1159	213
8	YKK1091	hmo1Δ	Fhl1-FLAG	input	RPL11B	KK1158&KK1159	177
9	YKK1086	fpr1Δhmo1Δ	Fhl1-FLAG	input	RPL11B	KK1158&KK1159	122
