# Supplementary material for: Fpr1, a primary target of rapamycin, functions as a transcription factor for ribosomal protein genes cooperatively with Hmo1 in Saccharomyces cerevisiae
Source: PLoS Genet. 2020 Jun 30;16(6):e1008865. doi: 10.1371/journal.pgen.1008865 (PMC7357790; doi:10.1371/journal.pgen.1008865)
Supplement: S20 Table — (XLSX) [file pgen.1008865.s029.xlsx]

## Sheet: Sheet1
S20 Table. ChIP Data for S7 Fig
RPS25A
1st													RPS25A
	strain	genotype	plasmid	precipitated protein	drug	antibody	region	primer	IP	input	IP/input		genotype	precipitated protein	drug	antibody	1st	2nd	3rd	1st(normalized)	2nd(normalized)	3rd(normalized)	Average	STDEV
1	YKK1087	fpr1Δ	pKM738	Fhl1-FLAG, PA-Fpr1	no drug	no antibody	RPS25A	TK10675&KK10676	1	200	0.005		fpr1Δ	PA-Fpr1	no drug	no antibody	0.005	0.00224215	0.00414938	0.0746269	0.0251889	0.0662252	0.055347	0.0264533
2	YKK1087	fpr1Δ	pKM738	Fhl1-FLAG, PA-Fpr1	no drug	α-PA	RPS25A	TK10675&KK10676	13.4	200	0.067		fpr1Δ	PA-Fpr1	no drug	α-PA	0.067	0.0890135	0.0626556	1	1	1	1	0
3	YKK1087	fpr1Δ	pKM738	Fhl1-FLAG, PA-Fpr1	rapamycin 80nM	α-PA	RPS25A	TK10675&KK10676	10.9	290	0.0375862		fpr1Δ	PA-Fpr1	rapamycin 80nM	α-PA	0.0375862	0.145013	0.105725	0.560988	1.62912	1.6874	1.2925	0.63418
4	YKK1087	fpr1Δ	pKM738	Fhl1-FLAG, PA-Fpr1	rapamycin 400nM	α-PA	RPS25A	TK10675&KK10676	8.67	209	0.0414833		fpr1Δ	PA-Fpr1	rapamycin 400nM	α-PA	0.0414833	0.121858	0.0826613	0.619153	1.36898	1.3193	1.10248	0.419308
5	YKK1087	fpr1Δ	pKM738	Fhl1-FLAG, PA-Fpr1	no drug	α-FLAG	RPS25A	TK10675&KK10676	588	200	2.94
6	YKK1087	fpr1Δ	pKM738	Fhl1-FLAG, PA-Fpr1	rapamycin 80nM	α-FLAG	RPS25A	TK10675&KK10676	912	290	3.14483		fpr1Δ	Fhl1-FLAG	no drug	no antibody	0.005	0.00224215	0.00414938	0.00170068	0.00195312	0.0021692	0.001941	0.000234494
7	YKK1087	fpr1Δ	pKM738	Fhl1-FLAG, PA-Fpr1	rapamycin 400nM	α-FLAG	RPS25A	TK10675&KK10676	739	209	3.53589		fpr1Δ	Fhl1-FLAG	no drug	α-FLAG	2.94	1.14798	1.91286	1	1	1	1	0
8	YKK1087	fpr1Δ	pKM738	Fhl1-FLAG, PA-Fpr1	no drug	input	RPS25A	TK10675&KK10676	200				fpr1Δ	Fhl1-FLAG	rapamycin 80nM	α-FLAG	3.14483	1.53639	2.33588	1.06967	1.33834	1.22114	1.20972	0.134698
9	YKK1087	fpr1Δ	pKM738	Fhl1-FLAG, PA-Fpr1	rapamycin 80nM	input	RPS25A	TK10675&KK10676	290				fpr1Δ	Fhl1-FLAG	rapamycin 400nM	α-FLAG	3.53589	1.92896	2.6129	1.20268	1.68031	1.36596	1.41632	0.242761
10	YKK1087	fpr1Δ	pKM738	Fhl1-FLAG, PA-Fpr1	rapamycin 400nM	input	RPS25A	TK10675&KK10676	209
11	YKK1087	fpr1Δ	pKM738	Fhl1-FLAG, PA-Fpr1	no drug	no antibody	RPS30B	KK1026&KK1027	1	314	0.00318471		RPS30B
12	YKK1087	fpr1Δ	pKM738	Fhl1-FLAG, PA-Fpr1	no drug	α-PA	RPS30B	KK1026&KK1027	40.2	314	0.128025		genotype		drug	antibody	1st	2nd	3rd	1st(normalized)	2nd(normalized)	3rd(normalized)	Average	STDEV
13	YKK1087	fpr1Δ	pKM738	Fhl1-FLAG, PA-Fpr1	rapamycin 80nM	α-PA	RPS30B	KK1026&KK1027	46.3	287	0.161324		fpr1Δ	PA-Fpr1	no drug	no antibody	0.00318471	0.000764526	0.00330657	0.0248756	0.0015873	0.0100443	0.0121691	0.0117887
14	YKK1087	fpr1Δ	pKM738	Fhl1-FLAG, PA-Fpr1	rapamycin 400nM	α-PA	RPS30B	KK1026&KK1027	23.2	248	0.0935484		fpr1Δ	PA-Fpr1	no drug	α-PA	0.128025	0.481651	0.329197	1	1	1	1	0
15	YKK1087	fpr1Δ	pKM738	Fhl1-FLAG, PA-Fpr1	no drug	α-FLAG	RPS30B	KK1026&KK1027	1043	314	3.32166		fpr1Δ	PA-Fpr1	rapamycin 80nM	α-PA	0.161324	0.485104	0.391122	1.26009	1.00717	1.18811	1.15179	0.130315
16	YKK1087	fpr1Δ	pKM738	Fhl1-FLAG, PA-Fpr1	rapamycin 80nM	α-FLAG	RPS30B	KK1026&KK1027	1585	287	5.52265		fpr1Δ	PA-Fpr1	rapamycin 400nM	α-PA	0.0935484	0.336628	0.400602	0.730701	0.698904	1.21691	0.882171	0.290326
17	YKK1087	fpr1Δ	pKM738	Fhl1-FLAG, PA-Fpr1	rapamycin 400nM	α-FLAG	RPS30B	KK1026&KK1027	1518	248	6.12097
18	YKK1087	fpr1Δ	pKM738	Fhl1-FLAG, PA-Fpr1	no drug	input	RPS30B	KK1026&KK1027	314				fpr1Δ	Fhl1-FLAG	no drug	no antibody	0.00318471	0.000764526	0.00330657	0.000958773	0.000331053	0.000938277	0.000742701	0.000356645
19	YKK1087	fpr1Δ	pKM738	Fhl1-FLAG, PA-Fpr1	rapamycin 80nM	input	RPS30B	KK1026&KK1027	287				fpr1Δ	Fhl1-FLAG	no drug	α-FLAG	3.32166	2.30938	3.52409	1	1	1	1	0
20	YKK1087	fpr1Δ	pKM738	Fhl1-FLAG, PA-Fpr1	rapamycin 400nM	input	RPS30B	KK1026&KK1027	248				fpr1Δ	Fhl1-FLAG	rapamycin 80nM	α-FLAG	5.52265	3.14334	4.4933	1.66262	1.36112	1.27503	1.43292	0.203529
21	YKK1087	fpr1Δ	pKM738	Fhl1-FLAG, PA-Fpr1	no drug	no antibody	RPS5	TK9174&KK9292	1.29	220	0.00586364		fpr1Δ	Fhl1-FLAG	rapamycin 400nM	α-FLAG	6.12097	2.62713	7.47139	1.84275	1.13759	2.12009	1.70014	0.506535
22	YKK1087	fpr1Δ	pKM738	Fhl1-FLAG, PA-Fpr1	no drug	α-PA	RPS5	TK9174&KK9292	16.7	220	0.0759091
23	YKK1087	fpr1Δ	pKM738	Fhl1-FLAG, PA-Fpr1	rapamycin 80nM	α-PA	RPS5	TK9174&KK9292	16.3	215	0.075814		RPS5
24	YKK1087	fpr1Δ	pKM738	Fhl1-FLAG, PA-Fpr1	rapamycin 400nM	α-PA	RPS5	TK9174&KK9292	9.5	177	0.0536723		genotype		drug	antibody	1st	2nd	3rd	1st(normalized)	2nd(normalized)	3rd(normalized)	Average	STDEV
25	YKK1087	fpr1Δ	pKM738	Fhl1-FLAG, PA-Fpr1	no drug	α-FLAG	RPS5	TK9174&KK9292	2727	220	12.3955		fpr1Δ	PA-Fpr1	no drug	no antibody	0.00586364	0.0014304	0.00336879	0.0772455	0.00933333	0.0259091	0.037496	0.0354077
26	YKK1087	fpr1Δ	pKM738	Fhl1-FLAG, PA-Fpr1	rapamycin 80nM	α-FLAG	RPS5	TK9174&KK9292	3298	215	15.3395		fpr1Δ	PA-Fpr1	no drug	α-PA	0.0759091	0.153257	0.130024	1	1	1	1	0
27	YKK1087	fpr1Δ	pKM738	Fhl1-FLAG, PA-Fpr1	rapamycin 400nM	α-FLAG	RPS5	TK9174&KK9292	3060	177	17.2881		fpr1Δ	PA-Fpr1	rapamycin 80nM	α-PA	0.075814	0.239219	0.137604	0.998747	1.5609	1.0583	1.20598	0.308809
28	YKK1087	fpr1Δ	pKM738	Fhl1-FLAG, PA-Fpr1	no drug	input	RPS5	TK9174&KK9292	220				fpr1Δ	PA-Fpr1	rapamycin 400nM	α-PA	0.0536723	0.162771	0.103806	0.70706	1.06208	0.798361	0.855835	0.184357
29	YKK1087	fpr1Δ	pKM738	Fhl1-FLAG, PA-Fpr1	rapamycin 80nM	input	RPS5	TK9174&KK9292	215
30	YKK1087	fpr1Δ	pKM738	Fhl1-FLAG, PA-Fpr1	rapamycin 400nM	input	RPS5	TK9174&KK9292	177				fpr1Δ	Fhl1-FLAG	no drug	no antibody	0.00586364	0.0014304	0.00336879	0.000473047	0.000231333	0.000341522	0.000348634	0.000121014
													fpr1Δ	Fhl1-FLAG	no drug	α-FLAG	12.3955	6.18327	9.86407	1	1	1	1	0
2nd													fpr1Δ	Fhl1-FLAG	rapamycin 80nM	α-FLAG	15.3395	7.869	11.7675	1.23751	1.27263	1.19297	1.23437	0.0399237
	strain	genotype	plasmid	precipitated protein	drug	antibody	region	primer	IP	input	IP/input		fpr1Δ	Fhl1-FLAG	rapamycin 400nM	α-FLAG	17.2881	8.24457	12.7651	1.39472	1.33337	1.2941	1.34073	0.0507099
1	YKK1087	fpr1Δ	pKM738	Fhl1-FLAG, PA-Fpr1	no drug	no antibody	RPS25A	TK10675&KK10676	1	446	0.00224215
2	YKK1087	fpr1Δ	pKM738	Fhl1-FLAG, PA-Fpr1	no drug	α-PA	RPS25A	TK10675&KK10676	39.7	446	0.0890135
3	YKK1087	fpr1Δ	pKM738	Fhl1-FLAG, PA-Fpr1	rapamycin 80nM	α-PA	RPS25A	TK10675&KK10676	53.8	371	0.145013
4	YKK1087	fpr1Δ	pKM738	Fhl1-FLAG, PA-Fpr1	rapamycin 400nM	α-PA	RPS25A	TK10675&KK10676	44.6	366	0.121858
5	YKK1087	fpr1Δ	pKM738	Fhl1-FLAG, PA-Fpr1	no drug	α-FLAG	RPS25A	TK10675&KK10676	512	446	1.14798
6	YKK1087	fpr1Δ	pKM738	Fhl1-FLAG, PA-Fpr1	rapamycin 80nM	α-FLAG	RPS25A	TK10675&KK10676	570	371	1.53639
7	YKK1087	fpr1Δ	pKM738	Fhl1-FLAG, PA-Fpr1	rapamycin 400nM	α-FLAG	RPS25A	TK10675&KK10676	706	366	1.92896
8	YKK1087	fpr1Δ	pKM738	Fhl1-FLAG, PA-Fpr1	no drug	input	RPS25A	TK10675&KK10676	446
9	YKK1087	fpr1Δ	pKM738	Fhl1-FLAG, PA-Fpr1	rapamycin 80nM	input	RPS25A	TK10675&KK10676	371
10	YKK1087	fpr1Δ	pKM738	Fhl1-FLAG, PA-Fpr1	rapamycin 400nM	input	RPS25A	TK10675&KK10676	366
11	YKK1087	fpr1Δ	pKM738	Fhl1-FLAG, PA-Fpr1	no drug	no antibody	RPS30B	KK1026&KK1027	1.5	1962	0.000764526
12	YKK1087	fpr1Δ	pKM738	Fhl1-FLAG, PA-Fpr1	no drug	α-PA	RPS30B	KK1026&KK1027	945	1962	0.481651
13	YKK1087	fpr1Δ	pKM738	Fhl1-FLAG, PA-Fpr1	rapamycin 80nM	α-PA	RPS30B	KK1026&KK1027	863	1779	0.485104
14	YKK1087	fpr1Δ	pKM738	Fhl1-FLAG, PA-Fpr1	rapamycin 400nM	α-PA	RPS30B	KK1026&KK1027	613	1821	0.336628
15	YKK1087	fpr1Δ	pKM738	Fhl1-FLAG, PA-Fpr1	no drug	α-FLAG	RPS30B	KK1026&KK1027	4531	1962	2.30938
16	YKK1087	fpr1Δ	pKM738	Fhl1-FLAG, PA-Fpr1	rapamycin 80nM	α-FLAG	RPS30B	KK1026&KK1027	5592	1779	3.14334
17	YKK1087	fpr1Δ	pKM738	Fhl1-FLAG, PA-Fpr1	rapamycin 400nM	α-FLAG	RPS30B	KK1026&KK1027	4784	1821	2.62713
18	YKK1087	fpr1Δ	pKM738	Fhl1-FLAG, PA-Fpr1	no drug	input	RPS30B	KK1026&KK1027	1962
19	YKK1087	fpr1Δ	pKM738	Fhl1-FLAG, PA-Fpr1	rapamycin 80nM	input	RPS30B	KK1026&KK1027	1779
20	YKK1087	fpr1Δ	pKM738	Fhl1-FLAG, PA-Fpr1	rapamycin 400nM	input	RPS30B	KK1026&KK1027	1821
21	YKK1087	fpr1Δ	pKM738	Fhl1-FLAG, PA-Fpr1	no drug	no antibody	RPS5	TK9174&KK9292	2.24	1566	0.0014304
22	YKK1087	fpr1Δ	pKM738	Fhl1-FLAG, PA-Fpr1	no drug	α-PA	RPS5	TK9174&KK9292	240	1566	0.153257
23	YKK1087	fpr1Δ	pKM738	Fhl1-FLAG, PA-Fpr1	rapamycin 80nM	α-PA	RPS5	TK9174&KK9292	294	1229	0.239219
24	YKK1087	fpr1Δ	pKM738	Fhl1-FLAG, PA-Fpr1	rapamycin 400nM	α-PA	RPS5	TK9174&KK9292	195	1198	0.162771
25	YKK1087	fpr1Δ	pKM738	Fhl1-FLAG, PA-Fpr1	no drug	α-FLAG	RPS5	TK9174&KK9292	9683	1566	6.18327
26	YKK1087	fpr1Δ	pKM738	Fhl1-FLAG, PA-Fpr1	rapamycin 80nM	α-FLAG	RPS5	TK9174&KK9292	9671	1229	7.869
27	YKK1087	fpr1Δ	pKM738	Fhl1-FLAG, PA-Fpr1	rapamycin 400nM	α-FLAG	RPS5	TK9174&KK9292	9877	1198	8.24457
28	YKK1087	fpr1Δ	pKM738	Fhl1-FLAG, PA-Fpr1	no drug	input	RPS5	TK9174&KK9292	1566
29	YKK1087	fpr1Δ	pKM738	Fhl1-FLAG, PA-Fpr1	rapamycin 80nM	input	RPS5	TK9174&KK9292	1229
30	YKK1087	fpr1Δ	pKM738	Fhl1-FLAG, PA-Fpr1	rapamycin 400nM	input	RPS5	TK9174&KK9292	1198
3rd
	strain	genotype	plasmid	precipitated protein	drug	antibody	region	primer	IP	input	IP/input
1	YKK1087	fpr1Δ	pKM738	Fhl1-FLAG, PA-Fpr1	no drug	no antibody	RPS25A	TK10675&KK10676	1	241	0.00414938
2	YKK1087	fpr1Δ	pKM738	Fhl1-FLAG, PA-Fpr1	no drug	α-PA	RPS25A	TK10675&KK10676	15.1	241	0.0626556
3	YKK1087	fpr1Δ	pKM738	Fhl1-FLAG, PA-Fpr1	rapamycin 80nM	α-PA	RPS25A	TK10675&KK10676	27.7	262	0.105725
4	YKK1087	fpr1Δ	pKM738	Fhl1-FLAG, PA-Fpr1	rapamycin 400nM	α-PA	RPS25A	TK10675&KK10676	20.5	248	0.0826613
5	YKK1087	fpr1Δ	pKM738	Fhl1-FLAG, PA-Fpr1	no drug	α-FLAG	RPS25A	TK10675&KK10676	461	241	1.91286
6	YKK1087	fpr1Δ	pKM738	Fhl1-FLAG, PA-Fpr1	rapamycin 80nM	α-FLAG	RPS25A	TK10675&KK10676	612	262	2.33588
7	YKK1087	fpr1Δ	pKM738	Fhl1-FLAG, PA-Fpr1	rapamycin 400nM	α-FLAG	RPS25A	TK10675&KK10676	648	248	2.6129
8	YKK1087	fpr1Δ	pKM738	Fhl1-FLAG, PA-Fpr1	no drug	input	RPS25A	TK10675&KK10676	241
9	YKK1087	fpr1Δ	pKM738	Fhl1-FLAG, PA-Fpr1	rapamycin 80nM	input	RPS25A	TK10675&KK10676	262
10	YKK1087	fpr1Δ	pKM738	Fhl1-FLAG, PA-Fpr1	rapamycin 400nM	input	RPS25A	TK10675&KK10676	248
11	YKK1087	fpr1Δ	pKM738	Fhl1-FLAG, PA-Fpr1	no drug	no antibody	RPS30B	KK1026&KK1027	4.53	1370	0.00330657
12	YKK1087	fpr1Δ	pKM738	Fhl1-FLAG, PA-Fpr1	no drug	α-PA	RPS30B	KK1026&KK1027	451	1370	0.329197
13	YKK1087	fpr1Δ	pKM738	Fhl1-FLAG, PA-Fpr1	rapamycin 80nM	α-PA	RPS30B	KK1026&KK1027	467	1194	0.391122
14	YKK1087	fpr1Δ	pKM738	Fhl1-FLAG, PA-Fpr1	rapamycin 400nM	α-PA	RPS30B	KK1026&KK1027	266	664	0.400602
15	YKK1087	fpr1Δ	pKM738	Fhl1-FLAG, PA-Fpr1	no drug	α-FLAG	RPS30B	KK1026&KK1027	4828	1370	3.52409
16	YKK1087	fpr1Δ	pKM738	Fhl1-FLAG, PA-Fpr1	rapamycin 80nM	α-FLAG	RPS30B	KK1026&KK1027	5365	1194	4.4933
17	YKK1087	fpr1Δ	pKM738	Fhl1-FLAG, PA-Fpr1	rapamycin 400nM	α-FLAG	RPS30B	KK1026&KK1027	4961	664	7.47139
18	YKK1087	fpr1Δ	pKM738	Fhl1-FLAG, PA-Fpr1	no drug	input	RPS30B	KK1026&KK1027	1370
19	YKK1087	fpr1Δ	pKM738	Fhl1-FLAG, PA-Fpr1	rapamycin 80nM	input	RPS30B	KK1026&KK1027	1194
20	YKK1087	fpr1Δ	pKM738	Fhl1-FLAG, PA-Fpr1	rapamycin 400nM	input	RPS30B	KK1026&KK1027	664
21	YKK1087	fpr1Δ	pKM738	Fhl1-FLAG, PA-Fpr1	no drug	no antibody	RPS5	TK9174&KK9292	2.85	846	0.00336879
22	YKK1087	fpr1Δ	pKM738	Fhl1-FLAG, PA-Fpr1	no drug	α-PA	RPS5	TK9174&KK9292	110	846	0.130024
23	YKK1087	fpr1Δ	pKM738	Fhl1-FLAG, PA-Fpr1	rapamycin 80nM	α-PA	RPS5	TK9174&KK9292	116	843	0.137604
24	YKK1087	fpr1Δ	pKM738	Fhl1-FLAG, PA-Fpr1	rapamycin 400nM	α-PA	RPS5	TK9174&KK9292	79.1	762	0.103806
25	YKK1087	fpr1Δ	pKM738	Fhl1-FLAG, PA-Fpr1	no drug	α-FLAG	RPS5	TK9174&KK9292	8345	846	9.86407
26	YKK1087	fpr1Δ	pKM738	Fhl1-FLAG, PA-Fpr1	rapamycin 80nM	α-FLAG	RPS5	TK9174&KK9292	9920	843	11.7675
27	YKK1087	fpr1Δ	pKM738	Fhl1-FLAG, PA-Fpr1	rapamycin 400nM	α-FLAG	RPS5	TK9174&KK9292	9727	762	12.7651
28	YKK1087	fpr1Δ	pKM738	Fhl1-FLAG, PA-Fpr1	no drug	input	RPS5	TK9174&KK9292	846
29	YKK1087	fpr1Δ	pKM738	Fhl1-FLAG, PA-Fpr1	rapamycin 80nM	input	RPS5	TK9174&KK9292	843
30	YKK1087	fpr1Δ	pKM738	Fhl1-FLAG, PA-Fpr1	rapamycin 400nM	input	RPS5	TK9174&KK9292	762
